# Supplementary material for: Inferring the distribution of fitness effects of spontaneous mutations in Chlamydomonas reinhardtii
Source: PLoS Biol. 2019 Jun 26;17(6):e3000192. doi: 10.1371/journal.pbio.3000192 (PMC6615632; doi:10.1371/journal.pbio.3000192)
Supplement: S1 Table — RL, recombinant line. (XLSX) [file pbio.3000192.s016.xlsx]

## Sheet: Sheet1
Table S1. RLs that were excluded from the analyses.
MA line backcross	RL	Reason
L03	L03_008	> 10% missing data, > 5% heterozygous calls
L03	L03_043 R2	No fitness data for replicate 2
L03	L03_047	> 10% missing data, > 5% heterozygous calls
L03	L03_058	> 10% missing data, > 5% heterozygous calls
L03	L03_060	> 10% missing data
L03	L03_061	> 10% missing data, > 5% heterozygous calls
L03	L03_063	> 10% missing data, > 5% heterozygous calls
L03	L03_067	> 10% missing data
L03	L03_070	> 10% missing data, > 5% heterozygous calls
L03	L03_072	> 10% missing data, > 5% heterozygous calls
L03	L03_073	> 10% missing data
L03	L03_088	> 10% missing data
L03	L03_101	> 10% missing data
L03	L03_110	> 10% missing data, > 5% heterozygous calls
L03	L03_111	> 10% missing data
L03	L03_117	> 10% missing data, > 5% heterozygous calls
L03	L03_122	> 10% missing data, > 5% heterozygous calls
L03	L03_125	> 10% missing data
L03	L03_126	> 10% missing data
L03	L03_130	> 10% missing data
L03	L03_135	> 10% missing data, > 5% heterozygous calls
L03	L03_136	> 10% missing data, > 5% heterozygous calls
L03	L03_137	> 10% missing data, > 5% heterozygous calls
L03	L03_145	> 10% missing data, > 5% heterozygous calls
L03	L03_167	> 10% missing data
L03	L03_174	> 10% missing data
L03	L03_175	> 10% missing data, > 5% heterozygous calls
L03	L03_178	> 10% missing data, > 5% heterozygous calls
L03	L03_185	> 10% missing data
L03	L03_189	> 10% missing data, > 5% heterozygous calls
L03	L03_190	> 10% missing data, > 5% heterozygous calls
L03	L03_202	> 10% missing data, > 5% heterozygous calls
L03	L03_211	> 10% missing data, > 5% heterozygous calls
L03	L03_212	> 10% missing data, > 5% heterozygous calls
L03	L03_218	> 10% missing data, > 5% heterozygous calls
L03	L03_230	> 10% missing data, > 5% heterozygous calls
L03	L03_242	> 10% missing data, > 5% heterozygous calls
L03	L03_243	> 10% missing data
L03	L03_251	> 10% missing data
L03	L03_262	> 10% missing data, > 5% heterozygous calls
L03	L03_266	> 10% missing data
L03	L03_270	> 10% missing data, > 5% heterozygous calls
L06	L06_021	> 10% missing data
L06	L06_065	Ancestral (MA line ancestor)
L06	L06_066	Ancestral (MA line ancestor)
L06	L06_067	Ancestral (MA line ancestor)
L06	L06_068	Ancestral (MA line ancestor)
L06	L06_069	Ancestral (MA line ancestor)
L06	L06_070	Ancestral (MA line ancestor)
L06	L06_071	Ancestral (MA line ancestor)
L06	L06_072	Ancestral (MA line ancestor)
L06	L06_073	Ancestral (MA line ancestor)
L06	L06_074	Ancestral (MA line ancestor)
L06	L06_075	Ancestral (MA line ancestor)
L06	L06_076	Ancestral (MA line ancestor)
L06	L06_077	Ancestral (compatible ancestor)
L06	L06_078	Ancestral (MA line ancestor)
L06	L06_079	Ancestral (MA line ancestor)
L06	L06_080	Ancestral (MA line ancestor)
L06	L06_081	Ancestral (MA line ancestor)
L06	L06_082	Ancestral (MA line ancestor)
L06	L06_083	Ancestral (MA line ancestor)
L06	L06_084	Ancestral (MA line ancestor)
L06	L06_085	Ancestral (MA line ancestor)
L06	L06_086	Ancestral (MA line ancestor)
L06	L06_087	Ancestral (MA line ancestor)
L06	L06_088	Ancestral (MA line ancestor)
L06	L06_089	Ancestral (MA line ancestor)
L06	L06_090	Ancestral (MA line ancestor)
L06	L06_091	Ancestral (MA line ancestor)
L06	L06_092	Ancestral (MA line ancestor)
L06	L06_093	Ancestral (MA line ancestor)
L06	L06_094	Ancestral (MA line ancestor)
L06	L06_095	Ancestral (MA line ancestor)
L06	L06_096	Ancestral (MA line ancestor)
L06	L06_103	> 10% missing data
L06	L06_107	> 10% missing data, > 5% heterozygous calls
L06	L06_111	> 10% missing data, > 5% heterozygous calls
L06	L06_114	> 10% missing data
L06	L06_116	> 10% missing data, > 5% heterozygous calls
L06	L06_118	> 10% missing data, > 5% heterozygous calls
L06	L06_124	> 10% missing data, > 5% heterozygous calls
L06	L06_143	> 10% missing data
L06	L06_156	Not sent off for genotyping
L06	L06_161	Not sent off for genotyping
L06	L06_163	> 10% missing data, > 5% heterozygous calls
L06	L06_186	> 10% missing data
L06	L06_267	> 10% missing data, > 5% heterozygous calls
L06	L06_271	> 10% missing data, > 5% heterozygous calls
L06	L06_272	> 10% missing data
L06	L06_273	> 10% missing data
L06	L06_275 R1	No fitness data for replicate 1
L06	L06_276	> 10% missing data
L07	L07_016	> 10% missing data, > 5% heterozygous calls
L07	L07_019	> 10% missing data, > 5% heterozygous calls
L07	L07_026	> 10% missing data
L07	L07_035	> 10% missing data
L07	L07_036	> 10% missing data
L07	L07_037	> 10% missing data
L07	L07_049	> 10% missing data
L07	L07_080	> 10% missing data, > 5% heterozygous calls
L07	L07_097	> 10% missing data, > 5% heterozygous calls
L07	L07_111	> 10% missing data, > 5% heterozygous calls
L07	L07_115	> 10% missing data, > 5% heterozygous calls
L07	L07_119	> 10% missing data, > 5% heterozygous calls
L07	L07_14 R2	No fitness data for replicate 2
L07	L07_150 R2	No fitness data for replicate 2
L07	L07_154	> 10% missing data, > 5% heterozygous calls
L07	L07_157	> 10% missing data
L07	L07_169	> 10% missing data
L07	L07_175	> 10% missing data
L07	L07_186	> 10% missing data, > 5% heterozygous calls
L07	L07_209	> 10% missing data, > 5% heterozygous calls
L07	L07_210	> 10% missing data, > 5% heterozygous calls
L07	L07_215	> 10% missing data
L07	L07_230	> 10% missing data
L07	L07_232	> 10% missing data
L07	L07_238	> 10% missing data
L07	L07_267	> 10% missing data, > 5% heterozygous calls
L07	L07_270	Not sent off for genotyping
L07	L07_274	> 10% missing data, > 5% heterozygous calls
L07	L07_277	> 10% missing data
L09	L09_040	> 10% missing data, > 5% heterozygous calls
L09	L09_048	> 10% missing data
L09	L09_055	> 10% missing data, > 5% heterozygous calls
L09	L09_061	> 10% missing data
L09	L09_063	> 10% missing data
L09	L09_064	> 10% missing data, > 5% heterozygous calls
L09	L09_072	> 10% missing data, > 5% heterozygous calls
L09	L09_089	> 10% missing data
L09	L09_091	> 10% missing data
L09	L09_092	> 10% missing data
L09	L09_117	Not sent off for genotyping
L09	L09_170	> 10% missing data, > 5% heterozygous calls
L09	L09_179	> 10% missing data, > 5% heterozygous calls
L09	L09_187	> 10% missing data, > 5% heterozygous calls
L09	L09_257	> 10% missing data, > 5% heterozygous calls
L09	L09_284	> 10% missing data
L09	L09_58 R2	No fitness data for replicate 2
L11	L11_006 R1	No fitness data for replicate 1
L11	L11_021 R1	No fitness data for replicate 1
L11	L11_022 R2	No fitness data for replicate 2
L11	L11_059	> 10% missing data
L11	L11_085	> 10% missing data
L11	L11_168	Not sent off for genotyping
L11	L11_252	Not sent off for genotyping
L11	L11_257	Ancestral (compatible ancestor)
L11	L11_258	Ancestral (compatible ancestor)
L11	L11_260	Ancestral (compatible ancestor)
L11	L11_261	Ancestral (compatible ancestor)
L11	L11_264	Ancestral (compatible ancestor)
L11	L11_270	Ancestral (compatible ancestor)
L11	L11_272	Ancestral (compatible ancestor)
L11	L11_277	Ancestral (compatible ancestor)
L11	L11_280	Ancestral (compatible ancestor)
L11	L11_283	Ancestral (compatible ancestor)
L11	L11_285	Ancestral (compatible ancestor)
L11	L11_286	Ancestral (compatible ancestor)
L14	L14_008	> 10% missing data
L14	L14_016	> 10% missing data
L14	L14_018	> 10% missing data, > 5% heterozygous calls
L14	L14_033	> 10% missing data, > 5% heterozygous calls
L14	L14_034	> 10% missing data
L14	L14_035	> 10% missing data, > 5% heterozygous calls
L14	L14_036	> 10% missing data, > 5% heterozygous calls
L14	L14_038	> 10% missing data, > 5% heterozygous calls
L14	L14_039	> 10% missing data, > 5% heterozygous calls
L14	L14_040	> 10% missing data, > 5% heterozygous calls
L14	L14_041	> 10% missing data, > 5% heterozygous calls
L14	L14_082	> 10% missing data
L14	L14_083	> 10% missing data
L14	L14_089	> 10% missing data, > 5% heterozygous calls
L14	L14_090	> 10% missing data
L14	L14_093	Not sent off for genotyping
L14	L14_101	> 10% missing data, > 5% heterozygous calls
L14	L14_111	> 10% missing data, > 5% heterozygous calls
L14	L14_119	> 10% missing data + heterozygous calls
L14	L14_121	> 10% missing data
L14	L14_129	> 10% missing data
L14	L14_142	> 10% missing data
L14	L14_146	> 10% missing data, > 5% heterozygous calls
L14	L14_148	> 10% missing data
L14	L14_151	> 10% missing data
L14	L14_153	> 10% missing data
L14	L14_156	> 10% missing data, > 5% heterozygous calls
L14	L14_161	> 10% missing data
L14	L14_164	> 10% missing data, > 5% heterozygous calls
L14	L14_179	> 10% missing data, > 5% heterozygous calls
L14	L14_181	> 10% missing data, > 5% heterozygous calls
L14	L14_193	> 10% missing data, > 5% heterozygous calls
L14	L14_194	> 10% missing data
L14	L14_203	> 10% missing data, > 5% heterozygous calls
L14	L14_209	> 5% heterozygous calls
L14	L14_211	> 10% missing data
L14	L14_212	> 5% heterozygous calls
L14	L14_215	> 5% heterozygous calls
L14	L14_219	> 10% missing data
L14	L14_231	> 10% missing data, > 5% heterozygous calls
L14	L14_232	> 10% missing data
L14	L14_237	Not sent off for genotyping
L14	L14_240	> 10% missing data
L14	L14_244	> 10% missing data, > 5% heterozygous calls
L14	L14_245	> 10% missing data, > 5% heterozygous calls
L14	L14_246	> 10% missing data, > 5% heterozygous calls
L14	L14_252	> 10% missing data
L14	L14_254	> 10% missing data, > 5% heterozygous calls
L14	L14_262	> 10% missing data, > 5% heterozygous calls
L14	L14_267	Ancestral (compatible ancestor)
L14	L14_274	> 10% missing data, > 5% heterozygous calls
L14	L14_285	> 10% missing data, > 5% heterozygous calls
