# Supplementary material for: Inferring the distribution of fitness effects of spontaneous mutations in Chlamydomonas reinhardtii
Source: PLoS Biol. 2019 Jun 26;17(6):e3000192. doi: 10.1371/journal.pbio.3000192 (PMC6615632; doi:10.1371/journal.pbio.3000192)
Supplement: S2 Table — (XLSX) [file pbio.3000192.s017.xlsx]

## Sheet: Sheet1
Table S2. Mutations that were excluded from the analyses.
MA line backcross	Mutation	Reason
L03	L3_chr01_2853192	Genotyping failed
L03	L3_chr04_0396551	Genotyping failed
L03	L3_chr06_1024660	In LD with mating type locus
L03	L3_chr09_3699403	Genotyping failed
L03	L3_chr09_4250462	Genotyping failed
L03	L3_chr10_5990032	Genotyping failed
L03	L3_chr12_9420649	Invariable
L03	L3_chr13_2595770	Genotyping failed
L03	L3_chr13_2595772	Not sent off for genotyping
L03	L3_chr16_3660460	Not sent off for genotyping
L03	L3_chr17_3237430	Genotyping failed
L06	L6_chr03_6333285	Genotyping failed
L06	L6_chr03_6449831	Genotyping failed
L06	L6_chr05_1263226	Genotyping failed
L06	L6_chr08_1626948	Not sent off for genotyping
L06	L6_chr09_5245449	Not sent off for genotyping
L06	L6_chr09_5245452	Not sent off for genotyping
L06	L6_chr09_6279614	Invariable
L06	L6_chr10_2200561	Genotyping failed
L06	L6_chr12_2204753	Not sent off for genotyping
L06	L6_chr14_0785915	Not sent off for genotyping
L06	L6_chr14_0785916	Not sent off for genotyping
L06	L6_chr14_0785927	Not sent off for genotyping
L06	L6_chr16_4697465	Genotyping failed
L07	L7_chr02_4765479	Genotyping failed
L07	L7_chr04_0604247	In LD with contamination marker
L07	L7_chr04_1739504	In LD with contamination marker
L07	L7_chr04_2429364	Invariable
L07	L7_chr04_2737599	In LD with contamination marker
L07	L7_chr06_6741115	Redundant
L07	L7_chr09_0039352	Genotyping failed
L07	L7_chr10_4212571	Genotyping failed
L07	L7_chr10_6222182	Genotyping failed
L07	L7_chr12_4663198	Genotyping failed
L07	L7_chr16_5939319	Invariable
L07	L7_chr17_2207272	Genotyping failed
L09	L9_chr03_2391763	Genotyping failed
L09	L9_chr03_6592653	Genotyping failed
L09	L9_chr04_3328621	In LD with contamination marker
L09	L9_chr08_0610482	Genotyping failed
L09	L9_chr09_4528997	Genotyping failed
L09	L9_chr09_6547417	Genotyping failed
L09	L9_chr10_1411121	Genotyping failed
L09	L9_chr10_6104272	Genotyping failed
L09	L9_chr12_2417018	Genotyping failed
L09	L9_chr12_9125255	Not sent off for genotyping
L09	L9_chr13_3359337	Genotyping failed
L09	L9_chr14_1780208	Genotyping failed
L11	L11_chr02_0199484	Genotyping failed
L11	L11_chr02_4125329	Genotyping failed
L11	L11_chr02_4125355	Not sent off for genotyping
L11	L11_chr04_3036330	In LD with contamination marker
L11	L11_chr04_3404045	Genotyping failed
L11	L11_chr06_0005804	In LD with mating type locus
L11	L11_chr06_1290990	Too much missing data
L11	L11_chr07_1440089	Not sent off for genotyping
L11	L11_chr07_3530249	Genotyping failed
L11	L11_chr07_6204627	Genotyping failed
L11	L11_chr10_2090993	Genotyping failed
L11	L11_chr10_5432588	Genotyping failed
L11	L11_chr11_1552340	Invariable
L11	L11_chr12_2668943	Genotyping failed
L11	L11_chr14_1374369	Genotyping failed
L11	L11_chr16_0633004	Genotyping failed
L11	L11_chr17_4231481	Genotyping failed
L11	L11_chr17_4571679	Invariable
L14	L14_chr01_0120115	Genotyping failed
L14	L14_chr01_5007018	Genotyping failed
L14	L14_chr01_7611905	Genotyping failed
L14	L14_chr02_8723312	Too much missing data
L14	L14_chr04_1124343	In LD with contamination marker
L14	L14_chr04_1894260	In LD with contamination marker
L14	L14_chr04_4053918	Genotyping failed
L14	L14_chr06_1147984	In LD with mating type locus
L14	L14_chr06_3070450	Genotyping failed
L14	L14_chr07_1385100	Genotyping failed
L14	L14_chr07_1385116	Not sent off for genotyping
L14	L14_chr07_6263182	Genotyping failed
L14	L14_chr09_2174021	Not sent off for genotyping
L14	L14_chr09_2174021	Not sent off for genotyping
L14	L14_chr10_1161876	Genotyping failed
L14	L14_chr10_3438536	Genotyping failed
L14	L14_chr10_3685929	Genotyping failed
L14	L14_chr12_7716813	Invariable
L14	L14_chr13_0798461	Genotyping failed
L14	L14_chr13_4453429	Genotyping failed
L14	L14_chr14_0011473	Not sent off for genotyping
L14	L14_chr16_0035749	Genotyping failed
L14	L14_chr16_4993831	Invariable
L14	L14_chr17_5234812	Genotyping failed
