# Supplementary material for: Inferring the distribution of fitness effects of spontaneous mutations in Chlamydomonas reinhardtii
Source: PLoS Biol. 2019 Jun 26;17(6):e3000192. doi: 10.1371/journal.pbio.3000192 (PMC6615632; doi:10.1371/journal.pbio.3000192)
Supplement: S3 Table — MA, mutation accumulation. (XLSX) [file pbio.3000192.s018.xlsx]

## Sheet: Sheet1
Table S3. Number of haplotypes from each MA line backcross.
MA line backcross	Mating	# R L s	# Haplotypes	Haplotype distribution¹	# NA
L03	M1	31	28	1,1,2,1,1,1,2,1,1,1,1,1,2,1,1,1,1,1,1,1,1,1,1,1,1,1,1,1	0
L03	M2	27	21	2,1,2,1,1,2,1,1,1,1,3,1,1,1,1,2,1,1,1,1,1	0
L03	M3	27	20	1,1,1,2,1,1,1,1,2,4,1,2,1,1,1,1,1,2,1,1	0
L03	M4	25	24	1,1,1,1,1,1,1,2,1,1,1,1,1,1,1,1,1,1,1,1,1,1,1,1	0
L03	M5	27	23	1,1,1,1,1,3,2,1,1,1,1,1,1,1,1,1,1,1,2,1,1,1,1	0
L03	M6	25	17	4,1,1,2,1,1,2,2,1,3,1,1,1,1,1,1,1	0
L03	M7	27	24	2,1,1,1,2,1,1,1,1,2,1,1,1,1,1,1,1,1,1,1,1,1,1,1	0
L03	M8	28	27	1,1,1,1,1,1,1,1,1,1,1,1,1,1,1,1,2,1,1,1,1,1,1,1,1,1,1	0
L03	M9	29	29	1,1,1,1,1,1,1,1,1,1,1,1,1,1,1,1,1,1,1,1,1,1,1,1,1,1,1,1,1	0
L06	M1	31	9	7,2,3,8,5,2,1,1,2	0
L06	M2	32	2	20,12	0
L06	M3	0	0	NA	0
L06	M4	25	15	3,2,2,3,2,1,1,2,2,1,1,2,1,1,1	0
L06	M5	30	19	5,1,1,2,2,2,1,1,3,1,2,1,1,1,2,1,1,1,1	0
L06	M6	29	10	5,8,1,3,2,1,1,2,5,1	0
L06	M7	32	8	3,17,3,3,1,2,2,1	0
L06	M8	32	26	1,1,3,1,1,1,1,1,2,1,1,1,1,1,1,1,1,2,1,2,1,2,1,1,1,1	0
L06	M9	27	20	2,2,2,2,2,1,1,1,1,2,1,1,1,1,2,1,1,1,1,1	0
L07	M1	29	15	1,1,2,6,2,1,5,2,3,1,1,1,1,1,1	0
L07	M2	28	9	5,2,1,7,4,2,3,2,2	0
L07	M3	31	4	23,5,2,1	0
L07	M4	28	5	16,4,3,3,1	1
L07	M5	30	4	7,9,6,8	0
L07	M6	29	10	2,8,4,3,3,1,2,2,3,1	0
L07	M7	29	9	5,4,8,2,1,3,4,1,1	0
L07	M8	29	6	10,8,3,1,6,1	0
L07	M9	28	7	1,11,5,4,1,2,4	0
L09	M1	32	10	3,7,5,3,3,5,2,2,1,1	0
L09	M2	26	10	5,7,1,3,3,2,1,2,1,1	0
L09	M3	28	7	1,5,2,5,7,7,1	0
L09	M4	31	6	14,3,1,10,2,1	0
L09	M5	32	2	24,8	0
L09	M6	29	15	1,1,2,4,2,3,1,4,3,1,1,1,1,2,2	0
L09	M7	32	8	3,1,11,4,4,7,1,1	0
L09	M8	32	7	7,2,9,6,5,2,1	0
L09	M9	30	3	11,11,8	0
L11	M1	32	12	7,5,3,3,4,2,1,2,1,1,1,2	0
L11	M2	31	13	4,2,5,1,1,2,4,3,3,2,2,1,1	0
L11	M3	31	8	8,7,5,6,1,1,2,1	0
L11	M4	32	27	1,2,1,1,1,1,1,2,1,1,1,1,1,2,1,1,1,1,1,2,2,1,1,1,1,1,1	0
L11	M5	32	24	1,1,1,1,2,2,1,1,1,1,1,1,2,2,1,1,4,1,2,1,1,1,1,1	0
L11	M6	31	24	2,2,1,1,2,1,1,1,4,1,1,1,1,1,1,2,1,1,1,1,1,1,1,1	0
L11	M7	32	21	2,6,1,2,1,1,1,3,1,2,1,2,1,1,1,1,1,1,1,1,1	0
L11	M8	31	17	7,3,2,1,4,1,1,1,1,1,1,1,1,1,3,1,1	0
L11	M9	20	8	4,3,2,3,1,2,3,2	0
L14	M1	29	13	2,6,1,4,6,1,2,1,1,1,2,1,1	0
L14	M2	24	5	5,5,4,1,6	3
L14	M3	27	10	2,4,7,1,3,1,1,3,1,3	1
L14	M4	28	11	4,7,5,3,3,1,1,1,1,1,1	0
L14	M5	25	4	3,3,8,7	4
L14	M6	28	6	8,5,3,7,3,2	0
L14	M7	24	5	3,8,7,1,5	0
L14	M8	23	11	3,2,3,1,2,2,4,2,2,1,1	0
L14	M9	28	2	10,18	0
¹: Counts of each haplotype, e.g. for L03 mating 6 (M6) the first haplotype was found four times, the second only once, the third only once, the fourth twice, the fifth only once and so on.
