# Supplementary material for: Inferring the distribution of fitness effects of spontaneous mutations in Chlamydomonas reinhardtii
Source: PLoS Biol. 2019 Jun 26;17(6):e3000192. doi: 10.1371/journal.pbio.3000192 (PMC6615632; doi:10.1371/journal.pbio.3000192)
Supplement: S4 Table — (XLSX) [file pbio.3000192.s019.xlsx]

## Sheet: Sheet1
Table S4. Likelihood ratio tests for mixed model analysis of growth rate as a function of number of different mutation types with 1 degree of freedom.
MA line cross	Mutation type	Chi square	P-value
L03	SNP	7.3283	0.006788
L03	indel	19.539	9.855e-06
L03	exonic	10.413	0.001251
L03	intronic	3.6789	0.05511
L03	intergenic	11.491	0.0006993
L06	SNP	0.7792	0.3774
L06	indel	0.2516	0.616
L06	exonic	2.1797	0.1398
L06	intronic	0.1673	0.6825
L06	intergenic	0.8143	0.3669
L07	SNP	0.3224	0.5702
L07	indel	0.5309	0.4662
L07	exonic	0.0213	0.8839
L07	intronic	1.6081	0.2048
L07	intergenic	1.0863	0.2973
L09	SNP	0.0285	0.866
L09	indel	1.0862	0.2973
L09	exonic	0.4637	0.4959
L09	intronic	0.046	0.8302
L09	intergenic	0.0513	0.8208
L11	SNP	2.5684	0.109
L11	indel	0.077	0.7814
L11	exonic	0.3611	0.5479
L11	intronic	5.1729	0.02294
L11	intergenic	2.1269	0.1447
L14	SNP	0.1581	0.6909
L14	indel	2.2416	0.1343
L14	exonic	0.4294	0.5123
L14	intronic	0.7269	0.3939
L14	intergenic	0.0378	0.8458
whole data set	SNP	2.9885	0.08386
whole data set	indel	2.5411	0.1109
whole data set	exonic	4.5421	0.03307
whole data set	intronic	0.5713	0.4497
whole data set	intergenic	1.1935	0.2746
