# Supplementary material for: Inferring the distribution of fitness effects of spontaneous mutations in Chlamydomonas reinhardtii
Source: PLoS Biol. 2019 Jun 26;17(6):e3000192. doi: 10.1371/journal.pbio.3000192 (PMC6615632; doi:10.1371/journal.pbio.3000192)
Supplement: S6 Table — (CSV) [file pbio.3000192.s021.csv]

index effect mutation chromosome position ref alt mutation type mutant_sample genic exonic intronic intergenic utr5 utr3 fold0 fold4 fold2 fold3 "CDS " mRNA cds_position strand frame codon aa degen Nonsyn_V_Syn anc_codon mut_codon nonsense
5 -0.017637 L3_chr03_2530280 chromosome_3 2530280 ACGCTGCGCA A ACGCTGCGCA>A indel CC2931_3 1 1 0 0 0 0 1 0 0 0 1 1 664 - 1 gtg V 0 n/a n/a n/a sense
69 -0.015668 L6_chr08_4836412 chromosome_8 4836412 G A G>A SNP CC2931_6 1 1 0 0 0 1 0 0 0 0 0 1 0 0 0 0 0 0 n/a n/a n/a n/a
85 -0.018461 L6_chr10_4886371 chromosome_10 4886371 G GCAAA GCAGA>GCAAA SNP CC2931_6 1 1 0 0 0 1 0 0 0 0 0 1 0 0 0 0 0 0 n/a n/a n/a n/a
113 -0.017730 L7_chr01_5521764 chromosome_1 5521764 G A G>A SNP CC2931_7 1 1 0 0 0 0 0 0 1 0 1 1 2639 + 2 cag Q 2 synonymous CAG CAA n/a
290 0.050429 L11_chr06_3485433 chromosome_6 3485433 G C G>C SNP CC2931_11 1 1 0 0 0 1 0 0 0 0 0 1 0 0 0 0 0 0 n/a n/a n/a n/a
299 -0.036341 L11_chr08_2444753 chromosome_8 2444753 G A G>A SNP CC2931_11 1 1 0 0 0 0 1 0 0 0 1 1 1111 - 1 acc T 0 nonsynonymous ACC ATC n/a
352 -0.020353 L14_chr06_4174532 chromosome_6 4174532 G A G>A SNP CC2931_14 0 0 0 1 0 0 0 0 0 0 0 0 0 0 0 0 0 0 n/a n/a n/a n/a
381 -0.014540 L14_chr16_3038627 chromosome_16 3038627 G C G>C SNP CC2931_14 1 1 0 0 0 0 1 0 0 0 1 1 1566 + 0 gag E 0 nonsynonymous GAG CAG n/a
382 -0.025632 L14_chr16_4993756 chromosome_16 4993756 GGTGGCG G GGTGGCG>G indel CC2931_14 1 1 0 0 1 0 0 0 0 0 0 1 0 0 0 0 0 0 n/a n/a n/a n/a
383 -0.016988 L14_chr16_5184181 chromosome_16 5184181 C G C>G SNP CC2931_14 1 0 1 0 0 0 0 0 0 0 0 1 0 0 0 0 0 0 n/a n/a n/a n/a
