# Supplementary material for: Inferring the distribution of fitness effects of spontaneous mutations in Chlamydomonas reinhardtii
Source: PLoS Biol. 2019 Jun 26;17(6):e3000192. doi: 10.1371/journal.pbio.3000192 (PMC6615632; doi:10.1371/journal.pbio.3000192)
Supplement: S7 Table — (XLSX) [file pbio.3000192.s022.xlsx]

## Sheet: Sheet1
Table S7. Mutations that were corrected.
MA line backcross	Mutation	# ancestral calls	# derived calls	# missing data (NA)	Correction
L03	L3_chr05_3408017	0	150	138	NA replaced with 0
L03	L3_chr09_4604654	0	139	149	NA replaced with 0
L03	L3_chr11_0040103	0	142	146	NA replaced with 0
L03	L3_chr12_7098772	177	0	111	NA replaced with 1
L06	L6_chr05_2967344	132	0	156	NA replaced with 1
L06	L6_chr10_4886371	0	110	178	NA replaced with 0
L06	L6_chr10_5830415	120	0	168	NA replaced with 1
L06	L6_chr15_0715589	138	0	150	NA replaced with 1
L09	L9_chr05_0258561	0	164	124	NA replaced with 0
L09	L9_chr05_2061109	0	156	132	NA replaced with 0
L09	L9_chr05_3366061	0	201	87	NA replaced with 0
L09	L9_chr06_8166934	167	0	121	NA replaced with 1
L09	L9_chr09_3706134	0	158	130	NA replaced with 0
L09	L9_chr11_3439747	153	0	135	NA replaced with 1
L09	L9_chr17_4121513	0	110	178	NA replaced with 0
L09	L9_chr17_4814616	159	0	129	NA replaced with 1
L11	L11_chr02_0189093	0	138	150	NA replaced with 0
L11	L11_chr02_1921472	155	0	133	NA replaced with 1
L11	L11_chr08_0145992	134	0	154	NA replaced with 1
L11	L11_chr17_0652393	134	0	154	NA replaced with 0
L14	L14_chr04_0006715	121	0	167	NA replaced with 1
