# Supplementary material for: Inferring the distribution of fitness effects of spontaneous mutations in Chlamydomonas reinhardtii
Source: PLoS Biol. 2019 Jun 26;17(6):e3000192. doi: 10.1371/journal.pbio.3000192 (PMC6615632; doi:10.1371/journal.pbio.3000192)
Supplement: S1 Data — (CSV) [file pbio.3000192.s023.csv]

mutation chromosome position ref alt mutation type mutant_sample genic exonic intronic intergenic utr5 utr3 fold0 fold4 fold2 fold3 "CDS " mRNA cds_position strand frame codon aa degen Nonsyn_V_Syn anc_codon mut_codon nonsense
L3_chr01_3356407 chromosome_1 3356407 A G A>G SNP CC2931_3 1 1 0 0 0 0 1 0 0 0 1 1 186 + 0 atg M 0 nonsynonymous ATG GTG n/a
L3_chr01_7833169 chromosome_1 7833169 C T C>T SNP CC2931_3 1 1 0 0 0 0 0 1 0 0 1 1 2711 - 2 gcg A 4 synonymous GCG GCA n/a
L3_chr02_4178396 chromosome_2 4178396 G T G>T SNP CC2931_3 1 1 0 0 1 0 0 0 0 0 0 1 0 0 0 0 0 0 n/a n/a n/a n/a
L3_chr03_0999624 chromosome_3 999624 G A G>A SNP CC2931_3 0 0 0 1 0 0 0 0 0 0 0 0 0 0 0 0 0 0 n/a n/a n/a n/a
L3_chr03_2530280 chromosome_3 2530280 ACGCTGCGCA A ACGCTGCGCA>A indel CC2931_3 1 1 0 0 0 0 1 0 0 0 1 1 664 - 1 gtg V 0 n/a n/a n/a sense
L3_chr03_3036884 chromosome_3 3036884 C A C>A SNP CC2931_3 1 1 0 0 0 0 0 1 0 0 1 1 110 + 2 tcc S 4 synonymous TCC TCA n/a
L3_chr03_4430876 chromosome_3 4430876 GG G GG>G indel CC2931_3 1 0 1 0 0 0 0 0 0 0 0 1 0 0 0 0 0 0 n/a n/a n/a n/a
L3_chr03_5253471 chromosome_3 5253471 C A C>A SNP CC2931_3 1 1 0 0 0 0 0 0 1 0 1 1 791 + 2 cac H 2 nonsynonymous CAC CAA n/a
L3_chr03_7130669 chromosome_3 7130669 C G C>G SNP CC2931_3 1 1 0 0 1 0 0 0 0 0 0 1 0 0 0 0 0 0 n/a n/a n/a n/a
L3_chr03_8132300 chromosome_3 8132300 C G C>G SNP CC2931_3 1 1 0 0 0 0 0 0 1 0 1 1 4335:4332 +:+ 0:0 cgg:cgg R:R 2:2 nonsynonymous CGG GGG n/a
L3_chr05_2046966 chromosome_5 2046966 G T G>T SNP CC2931_3 1 0 1 0 0 0 0 0 0 0 0 1 0 0 0 0 0 0 n/a n/a n/a n/a
L3_chr05_3408017 chromosome_5 3408017 CTGCGACAAAACCA C CCAAAACCA>C indel CC2931_3 0 0 0 1 0 0 0 0 0 0 0 0 0 0 0 0 0 0 n/a n/a n/a n/a
L3_chr07_0927000 chromosome_7 927000 G T G>T SNP CC2931_3 1 1 0 0 1 0 0 0 0 0 0 1 0 0 0 0 0 0 n/a n/a n/a n/a
L3_chr07_1137870 chromosome_7 1137870 C T C>T SNP CC2931_3 1 0 1 0 0 0 0 0 0 0 0 1 0 0 0 0 0 0 n/a n/a n/a n/a
L3_chr08_2665275 chromosome_8 2665275 C T C>T SNP CC2931_3 1 1 0 0 0 1 0 0 0 0 0 1 0 0 0 0 0 0 n/a n/a n/a n/a
L3_chr09_3755664 chromosome_9 3755664 T G T>G SNP CC2931_3 1 1 0 0 0 0 1 0 0 0 1 1 2460 + 0 tgt C 0 nonsynonymous TGT GGT n/a
L3_chr09_4544142 chromosome_9 4544142 G C G>C SNP CC2931_3 1 1 0 0 0 0 0 1 0 0 1 1 71 + 2 gcg A 4 synonymous GCG GCC n/a
L3_chr09_4604654 chromosome_9 4604654 T T TTGCGATGATCGCG>T indel CC2931_3 1 1 0 0 0 1 0 0 0 0 0 1 0 0 0 0 0 0 n/a n/a n/a n/a
L3_chr10_0211674 chromosome_10 211674 C T C>T SNP CC2931_3 1 0 1 0 0 0 0 0 0 0 0 1 0 0 0 0 0 0 n/a n/a n/a n/a
L3_chr10_2740537 chromosome_10 2740537 A G A>G SNP CC2931_3 1 1 0 0 0 0 0 1 0 0 1 1 314 - 2 ctt L 4 synonymous CTT CTC n/a
L3_chr10_4294013 chromosome_10 4294013 C T C>T SNP CC2931_3 1 1 0 0 0 1 0 0 0 0 0 1 0 0 0 0 0 0 n/a n/a n/a n/a
L3_chr11_0040103 chromosome_11 40103 G C G>C SNP CC2931_3 0 0 0 1 0 0 0 0 0 0 0 0 0 0 0 0 0 0 n/a n/a n/a n/a
L3_chr12_1913485 chromosome_12 1913485 C G C>G SNP CC2931_3 1 0 1 0 0 0 0 0 0 0 0 1 0 0 0 0 0 0 n/a n/a n/a n/a
L3_chr12_7017747 chromosome_12 7017747 T C T>C SNP CC2931_3 1 1 0 0 1 0 0 0 0 0 0 1 0 0 0 0 0 0 n/a n/a n/a n/a
L3_chr12_7098772 chromosome_12 7098772 C A C>A SNP CC2931_3 1 0 1 0 0 0 0 0 0 0 0 1 0 0 0 0 0 0 n/a n/a n/a n/a
L3_chr13_0563661 chromosome_13 563661 G GATT GATC>GATT SNP CC2931_3 0 0 0 1 0 0 0 0 0 0 0 0 0 0 0 0 0 0 n/a n/a n/a n/a
L3_chr13_1269740 chromosome_13 1269740 GTGTTTA G GTGTTTA>G indel CC2931_3 1 0 1 0 0 0 0 0 0 0 0 1 0 0 0 0 0 0 n/a n/a n/a n/a
L3_chr13_4770588 chromosome_13 4770588 C T C>T SNP CC2931_3 1 1 0 0 0 0 1 0 0 0 1 1 885 - 0 ggc G 0 nonsynonymous GGC AGC n/a
L3_chr14_1435096 chromosome_14 1435096 G C G>C SNP CC2931_3 1 1 0 0 0 0 1 0 0 0 1 1 1140 + 0 gac D 0 nonsynonymous GAC CAC n/a
L3_chr14_1902423 chromosome_14 1902423 G T T>G SNP CC2931_3 1 0 1 0 0 0 0 0 0 0 0 1 0 0 0 0 0 0 n/a n/a n/a n/a
L3_chr16_0398520b chromosome_16 398520 C T G>T SNP CC2931_3 1 1 0 0 0 0 0 1 0 0 1 1 293 + 2 gtc V 4 synonymous GTG GTT n/a
L3_chr16_0398521b chromosome_16 398521 G A G>A SNP CC2931_3 1 1 0 0 0 0 1 0 0 0 1 1 294 + 0 gac D 0 nonsynonymous GAC AAC n/a
L3_chr16_2038378 chromosome_16 2038378 CAGGTTCTCC C CAGGTTCTCC>C indel CC2931_3 0 0 0 1 0 0 0 0 0 0 0 0 0 0 0 0 0 0 n/a n/a n/a n/a
L3_chr16_3039769 chromosome_16 3039769 A G G>A SNP CC2931_3 1 0 1 0 0 0 0 0 0 0 0 1 0 0 0 0 0 0 n/a n/a n/a n/a
L3_chr16_7261092 chromosome_16 7261092 GGT G GGT>G indel CC2931_3 1 1 0 0 0 0 0 1 0 0 1 1 1730 - 2 acc T 4 n/a n/a n/a nonsense
L3_chr17_1265420 chromosome_17 1265420 G C G>C SNP CC2931_3 1 0 1 0 0 0 0 0 0 0 0 1 0 0 0 0 0 0 n/a n/a n/a n/a
L3_chr17_1719388 chromosome_17 1719388 TC T TC>T indel CC2931_3 1 1 0 0 0 0 0 1 0 0 1 1 4163 + 2 tct S 4 n/a n/a n/a nonsense
L3_chr17_4898371 chromosome_17 4898371 C A C>A SNP CC2931_3 1 0 1 0 0 0 0 0 0 0 0 1 0 0 0 0 0 0 n/a n/a n/a n/a
L3_chr17_6642913 chromosome_17 6642913 C T C>T SNP CC2931_3 1 0 1 0 0 0 0 0 0 0 0 1 0 0 0 0 0 0 n/a n/a n/a n/a
L6_chr02_2361341 chromosome_2 2361341 C T C>T SNP CC2931_6 1 1 0 0 0 0 1 0 0 0 1 1 7138 + 1 gcg A 0 nonsynonymous GCG GTG n/a
L6_chr02_3187543 chromosome_2 3187543 C A C>A SNP CC2931_6 1 0 1 0 0 0 0 0 0 0 0 1 0 0 0 0 0 0 n/a n/a n/a n/a
L6_chr02_4333254 chromosome_2 4333254 C T C>T SNP CC2931_6 1 1 0 0 0 0 1 0 0 0 1 1 2826 - 0 gag E 0 nonsynonymous GAG AAG n/a
L6_chr02_4648687 chromosome_2 4648687 A C A>C SNP CC2931_6 1 0 1 0 0 0 0 0 0 0 0 1 0 0 0 0 0 0 n/a n/a n/a n/a
L6_chr02_5548837 chromosome_2 5548837 C T C>T SNP CC2931_6 1 1 0 0 0 1 0 0 0 0 0 1 0 0 0 0 0 0 n/a n/a n/a n/a
L6_chr02_7154912 chromosome_2 7154912 GGCTGGACAG G GGCTGGACAG>G indel CC2931_6 1 1 0 0 0 1 0 0 0 0 0 1 0 0 0 0 0 0 n/a n/a n/a n/a
L6_chr03_0914750 chromosome_3 914750 G C G>C SNP CC2931_6 1 1 0 0 0 0 1 0 0 0 1 1 2694 + 0 gag E 0 nonsynonymous GAG CAG n/a
L6_chr03_3264489 chromosome_3 3264489 C G C>G SNP CC2931_6 1 0 1 0 0 0 0 0 0 0 0 1 0 0 0 0 0 0 n/a n/a n/a n/a
L6_chr03_4848550 chromosome_3 4848550 AAGCAAGC A ACCACTGAGGGCGATGGCAGCAAGC>A indel CC2931_6 1 0 1 0 0 0 0 0 0 0 0 1 0 0 0 0 0 0 n/a n/a n/a n/a
L6_chr03_7287434 chromosome_3 7287434 A G A>G SNP CC2931_6 1 1 0 0 0 1 0 0 0 0 0 1 0 0 0 0 0 0 n/a n/a n/a n/a
L6_chr03_7509274 chromosome_3 7509274 T A T>A SNP CC2931_6 0 0 0 1 0 0 0 0 0 0 0 0 0 0 0 0 0 0 n/a n/a n/a n/a
L6_chr03_8327177 chromosome_3 8327177 T TCGCCACCTTG TCGCCACCTCG>TCGCCACCTTG SNP CC2931_6 1 0 1 0 0 0 0 0 0 0 0 1 0 0 0 0 0 0 n/a n/a n/a n/a
L6_chr03_8434342 chromosome_3 8434342 C T C>T SNP CC2931_6 1 0 1 0 0 0 0 0 0 0 0 1 0 0 0 0 0 0 n/a n/a n/a n/a
L6_chr04_3563005 chromosome_4 3563005 C T C>T SNP CC2931_6 1 1 0 0 0 0 1 0 0 0 1 1 531:528 -:- 0:0 gcc:gcc A:A 0:0 nonsynonymous GCC ACC n/a
L6_chr05_1790444 chromosome_5 1790444 A G A>G SNP CC2931_6 1 1 0 0 0 1 0 0 0 0 0 1 0 0 0 0 0 0 n/a n/a n/a n/a
L6_chr05_2967344 chromosome_5 2967344 G A G>A SNP CC2931_6 1 1 0 0 0 0 1 0 0 0 1 1 463:463 -:- 1:1 tcg:tcg S:S 0:0 nonsynonymous TCG TTG n/a
L6_chr06_0058125 chromosome_6 58125 C T C>T SNP CC2931_6 1 1 0 0 0 0 0 0 1 0 1 1 383 - 2 tag X 2 synonymous TAG TAA n/a
L6_chr06_1708906 chromosome_6 1708906 G A G>A SNP CC2931_6 1 1 0 0 0 0 1 0 0 0 1 1 478 - 1 tcg S 0 nonsynonymous TCG TTG n/a
L6_chr06_2155063 chromosome_6 2155063 A ACCTCTGCA A>ACCTCTGCA indel CC2931_6 1 0 1 0 0 0 0 0 0 0 0 1 0 0 0 0 0 0 n/a n/a n/a n/a
L6_chr06_3753794 chromosome_6 3753794 C T C>T SNP CC2931_6 1 0 1 0 0 0 0 0 0 0 0 1 0 0 0 0 0 0 n/a n/a n/a n/a
L6_chr06_8043036 chromosome_6 8043036 C T C>T SNP CC2931_6 1 1 0 0 0 1 0 0 0 0 0 1 0 0 0 0 0 0 n/a n/a n/a n/a
L6_chr06_8765870 chromosome_6 8765870 G C G>C SNP CC2931_6 1 1 0 0 0 0 0 0 1 0 1 1 13569 - 0 ctg L 2 nonsynonymous CTG GTG n/a
L6_chr06_8970594 chromosome_6 8970594 A ATCA A>ATCA indel CC2931_6 1 1 0 0 0 1 0 0 0 0 0 1 0 0 0 0 0 0 n/a n/a n/a n/a
L6_chr06_8990852 chromosome_6 8990852 G A G>A SNP CC2931_6 0 0 0 1 0 0 0 0 0 0 0 0 0 0 0 0 0 0 n/a n/a n/a n/a
L6_chr07_0042301 chromosome_7 42301 C T C>T SNP CC2931_6 1 1 0 0 0 0 1 0 0 0 1 1 855 - 0 gag E 0 nonsynonymous GAG AAG n/a
L6_chr07_0158566 chromosome_7 158566 C T C>T SNP CC2931_6 1 0 1 0 0 0 0 0 0 0 0 1 0 0 0 0 0 0 n/a n/a n/a n/a
L6_chr07_4453046 chromosome_7 4453046 GTCGTTTCTT G GTCGTTTCTT>G indel CC2931_6 1 1 0 0 0 0 1 0 0 0 1 1 2275 - 1 acg T 0 n/a n/a n/a sense
L6_chr07_5887474 chromosome_7 5887474 GCACCATCCCATGAGAGCG G GCACCATCCCATGAGAGCG>G indel CC2931_6 1 0 1 0 0 0 0 0 0 0 0 1 0 0 0 0 0 0 n/a n/a n/a n/a
L6_chr08_1886001 chromosome_8 1886001 C T C>T SNP CC2931_6 1 1 0 0 0 0 1 0 0 0 1 1 483 - 0 gag E 0 nonsynonymous GAG AAG n/a
L6_chr08_4836412 chromosome_8 4836412 G A G>A SNP CC2931_6 1 1 0 0 0 1 0 0 0 0 0 1 0 0 0 0 0 0 n/a n/a n/a n/a
L6_chr09_0143870 chromosome_9 143870 A G A>G SNP CC2931_6 1 1 0 0 0 0 1 0 0 0 1 1 4132 + 1 gac D 0 nonsynonymous GAC GGC n/a
L6_chr09_2672063 chromosome_9 2672063 T C T>C SNP CC2931_6 0 0 0 1 0 0 0 0 0 0 0 0 0 0 0 0 0 0 n/a n/a n/a n/a
L6_chr09_3742322 chromosome_9 3742322 C A C>A SNP CC2931_6 1 1 0 0 0 0 1 0 0 0 1 1 1962 - 0 gag E 0 nonsynonymous GAG TAG n/a
L6_chr09_4145353 chromosome_9 4145353 G A G>A SNP CC2931_6 0 0 0 1 0 0 0 0 0 0 0 0 0 0 0 0 0 0 n/a n/a n/a n/a
L6_chr09_4619022 chromosome_9 4619022 C T C>T SNP CC2931_6 1 1 0 0 0 0 0 1 0 0 1 1 446 - 2 gcg A 4 synonymous GCG GCA n/a
L6_chr09_5245448 chromosome_9 5245448 T T TGCTAGGG>T indel CC2931_6 1 0 1 0 0 0 0 0 0 0 0 1 0 0 0 0 0 0 n/a n/a n/a n/a
L6_chr09_5490741 chromosome_9 5490741 G GCAGTT G>GCAGTT indel CC2931_6 1 1 0 0 0 0 1 0 0 0 1 1 339:339 -:- 0:0 cac:cac H:H 0:0 n/a n/a n/a nonsense
L6_chr09_5551816 chromosome_9 5551816 G A G>A SNP CC2931_6 1 1 0 0 0 1 0 0 0 0 0 1 0 0 0 0 0 0 n/a n/a n/a n/a
L6_chr09_6131085 chromosome_9 6131085 CAGCGGGATT C CAGCGGGATT>C indel CC2931_6 1 1 0 0 0 1 0 0 0 0 0 1 0 0 0 0 0 0 n/a n/a n/a n/a
L6_chr09_7734084 chromosome_9 7734084 T TG T>TG indel CC2931_6 1 0 1 0 0 0 0 0 0 0 0 1 0 0 0 0 0 0 n/a n/a n/a n/a
L6_chr10_1986519 chromosome_10 1986519 C T C>T SNP CC2931_6 1 1 0 0 0 0 0 1 0 0 1 1 3215 - 2 gcg A 4 synonymous GCG GCA n/a
L6_chr10_3433822 chromosome_10 3433822 G A G>A SNP CC2931_6 0 0 0 1 0 0 0 0 0 0 0 0 0 0 0 0 0 0 n/a n/a n/a n/a
L6_chr10_3663688 chromosome_10 3663688 G A G>A SNP CC2931_6 1 1 0 0 0 1 0 0 0 0 0 1 0 0 0 0 0 0 n/a n/a n/a n/a
L6_chr10_4000984 chromosome_10 4000984 C A C>A SNP CC2931_6 1 0 1 0 0 0 0 0 0 0 0 1 0 0 0 0 0 0 n/a n/a n/a n/a
L6_chr10_4016997 chromosome_10 4016997 G C G>C SNP CC2931_6 1 0 1 0 0 0 0 0 0 0 0 1 0 0 0 0 0 0 n/a n/a n/a n/a
L6_chr10_4886371 chromosome_10 4886371 G GCAAA GCAGA>GCAAA SNP CC2931_6 1 1 0 0 0 1 0 0 0 0 0 1 0 0 0 0 0 0 n/a n/a n/a n/a
L6_chr10_5830415 chromosome_10 5830415 A ACCCCGG A>ACCCCGG indel CC2931_6 1 0 1 0 0 0 0 0 0 0 0 1 0 0 0 0 0 0 n/a n/a n/a n/a
L6_chr11_0923242 chromosome_11 923242 C T C>T SNP CC2931_6 1 1 0 0 0 0 1 0 0 0 1 1 190 + 1 gcg A 0 nonsynonymous GCG GTG n/a
L6_chr11_3584791 chromosome_11 3584791 T A T>A SNP CC2931_6 1 1 0 0 0 0 1 0 0 0 1 1 3870 - 0 act T 0 nonsynonymous ACT TCT n/a
L6_chr12_2204752 chromosome_12 2204752 T C T>C SNP CC2931_6 1 0 1 0 0 0 0 0 0 0 0 1 0 0 0 0 0 0 n/a n/a n/a n/a
L6_chr12_2850861 chromosome_12 2850861 G C G>C SNP CC2931_6 1 1 0 0 0 1 0 0 0 0 0 1 0 0 0 0 0 0 n/a n/a n/a n/a
L6_chr12_5530467 chromosome_12 5530467 G A G>A SNP CC2931_6 1 1 0 0 0 0 1 0 0 0 1 1 564 + 0 gag E 0 nonsynonymous GAG AAG n/a
L6_chr12_8386106 chromosome_12 8386106 C A C>A SNP CC2931_6 1 0 1 0 0 0 0 0 0 0 0 1 0 0 0 0 0 0 n/a n/a n/a n/a
L6_chr13_0226538 chromosome_13 226538 C A C>A SNP CC2931_6 1 0 1 0 0 0 0 0 0 0 0 1 0 0 0 0 0 0 n/a n/a n/a n/a
L6_chr13_0625177 chromosome_13 625177 A T A>T SNP CC2931_6 1 1 0 0 0 0 1 0 0 0 1 1 2934 - 0 tac Y 0 nonsynonymous TAC AAC n/a
L6_chr13_3708454 chromosome_13 3708454 GGATGCCGGC G GGATGCCGGC>G indel CC2931_6 1 1 0 0 0 0 0 1 0 0 1 1 2306 + 2 tcg S 4 n/a n/a n/a sense
L6_chr13_4124430 chromosome_13 4124430 C T C>T SNP CC2931_6 1 1 0 0 0 1 0 0 0 0 0 1 0 0 0 0 0 0 n/a n/a n/a n/a
L6_chr14_0785912 chromosome_14 785912 GCGCCGC G GCGCCGC>G indel CC2931_6 1 1 0 0 0 0 0 1 0 0 1 1 1352 - 2 cgc R 4 n/a n/a n/a sense
L6_chr14_1709752 chromosome_14 1709752 C G C>G SNP CC2931_6 1 1 0 0 0 0 1 0 0 0 1 1 58 - 1 gga G 0 nonsynonymous GGA GCA n/a
L6_chr15_0715589 chromosome_15 715589 TTA T TTA>T indel CC2931_6 1 1 0 0 0 1 0 0 0 0 0 1 0 0 0 0 0 0 n/a n/a n/a n/a
L6_chr15_0716058 chromosome_15 716058 AGCCCTGGCG A AGCCCTGGCG>A indel CC2931_6 1 1 0 0 0 0 1 0 0 0 1 1 124 + 1 gag E 0 n/a n/a n/a sense
L6_chr15_0736879 chromosome_15 736879 CCTTGCCAGC C CCTTGCCAGC>C indel CC2931_6 1 0 1 0 0 0 0 0 0 0 0 1 0 0 0 0 0 0 n/a n/a n/a n/a
L6_chr16_3454057 chromosome_16 3454057 A T A>T SNP CC2931_6 1 0 1 0 0 0 0 0 0 0 0 1 0 0 0 0 0 0 n/a n/a n/a n/a
L6_chr16_3464759 chromosome_16 3464759 C T C>T SNP CC2931_6 1 1 0 0 0 0 1 0 0 0 1 1 39 - 0 gag E 0 nonsynonymous GAG AAG n/a
L6_chr17_0388702 chromosome_17 388702 C A C>A SNP CC2931_6 1 1 0 0 0 1 0 0 0 0 0 1 0 0 0 0 0 0 n/a n/a n/a n/a
L6_chr17_3320729 chromosome_17 3320729 C T C>T SNP CC2931_6 1 1 0 0 0 0 1 0 0 0 1 1 4543 + 1 tca S 0 nonsynonymous TCG TTG n/a
L6_chr17_4435936 chromosome_17 4435936 G T G>T SNP CC2931_6 1 0 1 0 0 0 0 0 0 0 0 1 0 0 0 0 0 0 n/a n/a n/a n/a
L6_chr17_4897492 chromosome_17 4897492 C G C>G SNP CC2931_6 1 0 1 0 0 0 0 0 0 0 0 1 0 0 0 0 0 0 n/a n/a n/a n/a
L6_chr17_6841154 chromosome_17 6841154 T C T>C SNP CC2931_6 1 0 1 0 0 0 0 0 0 0 0 1 0 0 0 0 0 0 n/a n/a n/a n/a
L7_chr01_0295658 chromosome_1 295658 C T C>T SNP CC2931_7 1 1 0 0 0 0 1 0 0 0 1 1 4290 - 0 gag E 0 nonsynonymous GAG AAG n/a
L7_chr01_2364431 chromosome_1 2364431 G C G>C SNP CC2931_7 1 1 0 0 0 0 1 0 0 0 1 1 2103:2133 +:+ 0:0 gag:gag E:E 0:0 nonsynonymous GAG CAG n/a
L7_chr01_2922733 chromosome_1 2922733 C T C>T SNP CC2931_7 1 0 1 0 0 0 0 0 0 0 0 1 0 0 0 0 0 0 n/a n/a n/a n/a
L7_chr01_5051397 chromosome_1 5051397 G A G>A SNP CC2931_7 1 1 0 0 0 1 0 0 0 0 0 1 0 0 0 0 0 0 n/a n/a n/a n/a
L7_chr01_5521764 chromosome_1 5521764 G A G>A SNP CC2931_7 1 1 0 0 0 0 0 0 1 0 1 1 2639 + 2 cag Q 2 synonymous CAG CAA n/a
L7_chr01_7420882 chromosome_1 7420882 GCA G GCA>G indel CC2931_7 1 0 1 0 0 0 0 0 0 0 0 1 0 0 0 0 0 0 n/a n/a n/a n/a
L7_chr01_7674934 chromosome_1 7674934 G A G>A SNP CC2931_7 1 1 0 0 0 0 0 1 0 0 1 1 1145 + 2 gcg A 4 synonymous GCG GCA n/a
L7_chr01_7857622 chromosome_1 7857622 T C T>C SNP CC2931_7 1 1 0 0 1 0 0 0 0 0 0 1 0 0 0 0 0 0 n/a n/a n/a n/a
L7_chr02_1597803 chromosome_2 1597803 G A G>A SNP CC2931_7 1 1 0 0 0 0 0 1 0 0 1 1 4187 + 2 ccg P 4 synonymous CCG CCA n/a
L7_chr02_1902902 chromosome_2 1902902 T G T>G SNP CC2931_7 1 1 0 0 0 0 1 0 0 0 1 1 118 - 1 aag K 0 nonsynonymous AAG ACG n/a
L7_chr02_3461277 chromosome_2 3461277 C T C>T SNP CC2931_7 1 0 1 0 0 0 0 0 0 0 0 1 0 0 0 0 0 0 n/a n/a n/a n/a
L7_chr02_6343664 chromosome_2 6343664 C T C>T SNP CC2931_7 1 1 0 0 0 0 0 1 0 0 1 1 419 + 2 ctc L 4 synonymous CTC CTT n/a
L7_chr03_1385065a chromosome_3 1385065 C A C>A SNP CC2931_7 1 1 0 0 0 0 1 0 0 0 1 1 625 - 1 ggc G 0 nonsynonymous GGC GTC n/a
L7_chr03_1385067a chromosome_3 1385067 C G C>G SNP CC2931_7 1 1 0 0 0 0 0 1 0 0 1 1 623 - 2 tcg S 4 synonymous TCG TCC n/a
L7_chr03_2160110 chromosome_3 2160110 G C G>C SNP CC2931_7 1 1 0 0 0 1 0 0 0 0 0 1 0 0 0 0 0 0 n/a n/a n/a n/a
L7_chr03_3833811 chromosome_3 3833811 G A G>A SNP CC2931_7 1 1 0 0 0 0 1 0 0 0 1 1 1207 + 1 agt S 0 nonsynonymous AGT AAT n/a
L7_chr03_4034911 chromosome_3 4034911 C G C>G SNP CC2931_7 1 1 0 0 0 0 1 0 0 0 1 1 1452 - 0 ggc G 0 nonsynonymous GGC CGC n/a
L7_chr03_4071316 chromosome_3 4071316 T TT T>TT indel CC2931_7 1 1 0 0 1 0 0 0 0 0 0 1 0 0 0 0 0 0 n/a n/a n/a n/a
L7_chr03_4135037 chromosome_3 4135037 C A C>A SNP CC2931_7 1 1 0 0 0 0 0 1 0 0 1 1 1016 + 2 ccc P 4 synonymous CCC CCA n/a
L7_chr03_4426410 chromosome_3 4426410 G C G>C SNP CC2931_7 1 1 0 0 0 0 0 0 1 0 1 1 3857 - 2 cac H 2 nonsynonymous AAC AAG n/a
L7_chr03_6327016 chromosome_3 6327016 C A C>A SNP CC2931_7 1 1 0 0 0 1 0 0 0 0 0 1 0 0 0 0 0 0 n/a n/a n/a n/a
L7_chr04_0188618 chromosome_4 188618 G T G>T SNP CC2931_7 1 1 0 0 0 0 0 0 1 0 1 1 269 + 2 aag K 2 nonsynonymous AAG AAT n/a
L7_chr06_2497146 chromosome_6 2497146 T A T>A SNP CC2931_7 1 1 0 0 0 1 0 0 0 0 0 1 0 0 0 0 0 0 n/a n/a n/a n/a
L7_chr06_4330500 chromosome_6 4330500 C G C>G SNP CC2931_7 1 0 1 0 0 0 0 0 0 0 0 1 0 0 0 0 0 0 n/a n/a n/a n/a
L7_chr06_6741115a chromosome_6 6741115 G A ACTGCTGGCC>A indel CC2931_7 1 1 0 0 0 1 0 0 0 0 0 1 0 0 0 0 0 0 n/a n/a n/a n/a
L7_chr06_7351679 chromosome_6 7351679 C T C>T SNP CC2931_7 1 1 0 0 0 0 1 0 0 0 1 1 55 + 1 tcg S 0 nonsynonymous TCG TTG n/a
L7_chr06_8051704 chromosome_6 8051704 G A G>A SNP CC2931_7 1 0 1 0 0 0 0 0 0 0 0 1 0 0 0 0 0 0 n/a n/a n/a n/a
L7_chr07_0004037 chromosome_7 4037 G A G>A SNP CC2931_7 0 0 0 1 0 0 0 0 0 0 0 0 0 0 0 0 0 0 n/a n/a n/a n/a
L7_chr07_2595121 chromosome_7 2595121 C A C>A SNP CC2931_7 1 1 0 0 0 0 0 0 1 0 1 1 957 + 0 ctg L 2 nonsynonymous CTG ATG n/a
L7_chr07_3801145 chromosome_7 3801145 A G A>G SNP CC2931_7 1 1 0 0 0 0 0 0 1 0 1 1 359 + 2 aga R 2 synonymous AGA AGG n/a
L7_chr07_3907592 chromosome_7 3907592 G C G>C SNP CC2931_7 1 0 1 0 0 0 0 0 0 0 0 1 0 0 0 0 0 0 n/a n/a n/a n/a
L7_chr07_4255667 chromosome_7 4255667 G T G>T SNP CC2931_7 1 0 1 0 0 0 0 0 0 0 0 1 0 0 0 0 0 0 n/a n/a n/a n/a
L7_chr07_5982097 chromosome_7 5982097 CGCCATACGC C CGCCATACGC>C indel CC2931_7 1 1 0 0 0 0 1 0 0 0 1 1 60 - 0 gtt V 0 n/a n/a n/a sense
L7_chr07_6052364 chromosome_7 6052364 C T C>T SNP CC2931_7 1 1 0 0 0 1 0 0 0 0 0 1 0 0 0 0 0 0 n/a n/a n/a n/a
L7_chr08_3983317 chromosome_8 3983317 G A G>A SNP CC2931_7 1 1 0 0 0 0 1 0 0 0 1 1 1159 + 1 ggc G 0 nonsynonymous GGC GAC n/a
L7_chr08_4658064 chromosome_8 4658064 G A G>A SNP CC2931_7 1 1 0 0 0 0 1 0 0 0 1 1 3862 + 1 agc S 0 nonsynonymous AGC AAC n/a
L7_chr09_1502985 chromosome_9 1502985 T C T>C SNP CC2931_7 1 1 0 0 0 0 1 0 0 0 1 1 7182 - 0 agc S 0 nonsynonymous AGC GGC n/a
L7_chr09_1823914 chromosome_9 1823914 C T C>T SNP CC2931_7 1 1 0 0 0 0 1 0 0 0 1 1 1200 - 0 ggc G 0 nonsynonymous GGC AGC n/a
L7_chr09_1899191 chromosome_9 1899191 T A C>A SNP CC2931_7 1 0 1 0 0 0 0 0 0 0 0 1 0 0 0 0 0 0 n/a n/a n/a n/a
L7_chr09_2729029 chromosome_9 2729029 G C G>C SNP CC2931_7 1 0 1 0 0 0 0 0 0 0 0 1 0 0 0 0 0 0 n/a n/a n/a n/a
L7_chr09_2920862 chromosome_9 2920862 A AGAGTT A>AGAGTT indel CC2931_7 1 1 0 0 0 1 0 0 0 0 0 1 0 0 0 0 0 0 n/a n/a n/a n/a
L7_chr09_4178083 chromosome_9 4178083 T G T>G SNP CC2931_7 0 0 0 1 0 0 0 0 0 0 0 0 0 0 0 0 0 0 n/a n/a n/a n/a
L7_chr10_2107542 chromosome_10 2107542 C T C>T SNP CC2931_7 1 1 0 0 0 0 1 0 0 0 1 1 4047 - 0 gag E 0 nonsynonymous GAG AAG n/a
L7_chr10_2996170 chromosome_10 2996170 TGCAT T TGCAT>T indel CC2931_7 1 1 0 0 1 0 0 0 0 0 0 1 0 0 0 0 0 0 n/a n/a n/a n/a
L7_chr10_3431608 chromosome_10 3431608 G A G>A SNP CC2931_7 1 1 0 0 0 0 1 0 0 0 1 1 4209 + 0 gtg V 0 nonsynonymous GTG ATG n/a
L7_chr10_4610695 chromosome_10 4610695 C CGCG C>CGCG indel CC2931_7 1 1 0 0 0 0 0 0 1 0 1 1 926 + 2 gac D 2 n/a n/a n/a sense
L7_chr10_4870810 chromosome_10 4870810 C T C>T SNP CC2931_7 1 1 0 0 1 0 0 0 0 0 0 1 0 0 0 0 0 0 n/a n/a n/a n/a
L7_chr11_2925292 chromosome_11 2925292 C T C>T SNP CC2931_7 0 0 0 1 0 0 0 0 0 0 0 0 0 0 0 0 0 0 n/a n/a n/a n/a
L7_chr12_3092567 chromosome_12 3092567 G T G>T SNP CC2931_7 1 1 0 0 0 1 0 0 0 0 0 1 0 0 0 0 0 0 n/a n/a n/a n/a
L7_chr12_6295107 chromosome_12 6295107 G A G>A SNP CC2931_7 1 0 1 0 0 0 0 0 0 0 0 1 0 0 0 0 0 0 n/a n/a n/a n/a
L7_chr13_0916324 chromosome_13 916324 G A G>A SNP CC2931_7 1 1 0 0 0 1 0 0 0 0 0 1 0 0 0 0 0 0 n/a n/a n/a n/a
L7_chr13_2082073 chromosome_13 2082073 A C A>C SNP CC2931_7 1 1 0 0 1 0 0 0 0 0 0 1 0 0 0 0 0 0 n/a n/a n/a n/a
L7_chr13_2174172 chromosome_13 2174172 A G A>G SNP CC2931_7 1 1 0 0 0 1 0 0 0 0 0 1 0 0 0 0 0 0 n/a n/a n/a n/a
L7_chr14_0431196 chromosome_14 431196 T G A>G SNP CC2931_7 1 0 1 0 0 0 0 0 0 0 0 1 0 0 0 0 0 0 n/a n/a n/a n/a
L7_chr14_0593244 chromosome_14 593244 C T C>T SNP CC2931_7 1 0 1 0 0 0 0 0 0 0 0 1 0 0 0 0 0 0 n/a n/a n/a n/a
L7_chr16_4743463 chromosome_16 4743463 G C A>C SNP CC2931_7 1 0 1 0 0 0 0 0 0 0 0 1 0 0 0 0 0 0 n/a n/a n/a n/a
L7_chr17_2108341 chromosome_17 2108341 G A G>A SNP CC2931_7 1 0 1 0 0 0 0 0 0 0 0 1 0 0 0 0 0 0 n/a n/a n/a n/a
L7_chr17_2849457 chromosome_17 2849457 C T C>T SNP CC2931_7 1 1 0 0 0 0 1 0 0 0 1 1 1830 + 0 cag Q 0 nonsynonymous CAG TAG n/a
L7_chr17_2973828 chromosome_17 2973828 C G C>G SNP CC2931_7 1 1 0 0 0 0 1 0 0 0 1 1 219:216 -:- 0:0 gct:gct A:A 0:0 nonsynonymous GCT CCT n/a
L9_chr01_2892929 chromosome_1 2892929 C T C>T SNP CC2931_9 1 1 0 0 0 0 1 0 0 0 1 1 1554:1590 -:- 0:0 gcg:gcg A:A 0:0 nonsynonymous GCG ACG n/a
L9_chr01_4387598 chromosome_1 4387598 C G C>G SNP CC2931_9 1 0 1 0 0 0 0 0 0 0 0 1 0 0 0 0 0 0 n/a n/a n/a n/a
L9_chr01_5509604 chromosome_1 5509604 C G C>G SNP CC2931_9 0 0 0 1 0 0 0 0 0 0 0 0 0 0 0 0 0 0 n/a n/a n/a n/a
L9_chr01_5739829 chromosome_1 5739829 C T C>T SNP CC2931_9 1 1 0 0 0 0 0 1 0 0 1 1 1865 + 2 ggc G 4 synonymous GGC GGT n/a
L9_chr01_7012305 chromosome_1 7012305 C T C>T SNP CC2931_9 1 1 0 0 0 1 0 0 0 0 0 1 0 0 0 0 0 0 n/a n/a n/a n/a
L9_chr01_7062882 chromosome_1 7062882 G C G>C SNP CC2931_9 1 0 1 0 0 0 0 0 0 0 0 1 0 0 0 0 0 0 n/a n/a n/a n/a
L9_chr01_7122574 chromosome_1 7122574 A T A>T SNP CC2931_9 0 0 0 1 0 0 0 0 0 0 0 0 0 0 0 0 0 0 n/a n/a n/a n/a
L9_chr01_7771164 chromosome_1 7771164 T C C>T SNP CC2931_9 0 0 0 1 0 0 0 0 0 0 0 0 0 0 0 0 0 0 n/a n/a n/a n/a
L9_chr01_7836982 chromosome_1 7836982 C G C>G SNP CC2931_9 0 0 0 1 0 0 0 0 0 0 0 0 0 0 0 0 0 0 n/a n/a n/a n/a
L9_chr02_2345147 chromosome_2 2345147 C G C>G SNP CC2931_9 1 0 1 0 0 0 0 0 0 0 0 1 0 0 0 0 0 0 n/a n/a n/a n/a
L9_chr02_2826927 chromosome_2 2826927 C T C>T SNP CC2931_9 1 1 0 0 0 0 1 0 0 0 1 1 7459 - 1 cgg R 0 nonsynonymous CGG CAG n/a
L9_chr02_5511609 chromosome_2 5511609 G A G>A SNP CC2931_9 1 1 0 0 0 0 1 0 0 0 1 1 744 + 0 gac D 0 nonsynonymous GAC AAC n/a
L9_chr02_6009944 chromosome_2 6009944 G A G>A SNP CC2931_9 1 1 0 0 0 0 0 1 0 0 1 1 164 - 2 ccc P 4 synonymous CCC CCT n/a
L9_chr02_6518322 chromosome_2 6518322 C T C>T SNP CC2931_9 1 1 0 0 0 0 1 0 0 0 1 1 264 + 0 cag Q 0 nonsynonymous CAG TAG n/a
L9_chr02_7704049 chromosome_2 7704049 G C G>C SNP CC2931_9 1 1 0 0 1 0 0 0 0 0 0 1 0 0 0 0 0 0 n/a n/a n/a n/a
L9_chr02_8389203 chromosome_2 8389203 T G T>G SNP CC2931_9 1 0 1 0 0 0 0 0 0 0 0 1 0 0 0 0 0 0 n/a n/a n/a n/a
L9_chr03_0885118 chromosome_3 885118 TCTGTACCAATCCTT T TCTGTACCAATCCTT>T indel CC2931_9 1 0 1 0 0 0 0 0 0 0 0 1 0 0 0 0 0 0 n/a n/a n/a n/a
L9_chr03_2266766 chromosome_3 2266766 C T C>T SNP CC2931_9 1 0 1 0 0 0 0 0 0 0 0 1 0 0 0 0 0 0 n/a n/a n/a n/a
L9_chr03_2750175 chromosome_3 2750175 G A G>A SNP CC2931_9 1 1 0 0 0 0 1 0 0 0 1 1 10365 + 0 gca A 0 nonsynonymous GCA ACA n/a
L9_chr03_2782084 chromosome_3 2782084 C T C>T SNP CC2931_9 1 1 0 0 0 0 0 1 0 0 1 1 737 + 2 gcc A 4 synonymous GCC GCT n/a
L9_chr03_3894685 chromosome_3 3894685 A T A>T SNP CC2931_9 1 1 0 0 0 0 1 0 0 0 1 1 4674 + 0 agc S 0 nonsynonymous AGC TGC n/a
L9_chr03_4994925 chromosome_3 4994925 T A T>A SNP CC2931_9 1 1 0 0 0 1 0 0 0 0 0 1 0 0 0 0 0 0 n/a n/a n/a n/a
L9_chr03_5625986 chromosome_3 5625986 C T C>T SNP CC2931_9 1 0 1 0 0 0 0 0 0 0 0 1 0 0 0 0 0 0 n/a n/a n/a n/a
L9_chr03_7845001 chromosome_3 7845001 G T G>T SNP CC2931_9 1 1 0 0 0 1 0 0 0 0 0 1 0 0 0 0 0 0 n/a n/a n/a n/a
L9_chr04_0198575 chromosome_4 198575 C G C>G SNP CC2931_9 0 0 0 1 0 0 0 0 0 0 0 0 0 0 0 0 0 0 n/a n/a n/a n/a
L9_chr04_3745484 chromosome_4 3745484 G T G>T SNP CC2931_9 1 1 0 0 0 0 0 0 1 0 1 1 1485 - 0 cgg R 2 synonymous CGG AGG n/a
L9_chr05_0168353 chromosome_5 168353 G C G>C SNP CC2931_9 1 1 0 0 0 0 1 0 0 0 1 1 4777 - 1 tca S 0 nonsynonymous TCA TGA n/a
L9_chr05_0258561 chromosome_5 258561 C CATT C>CATT indel CC2931_9 1 0 1 0 0 0 0 0 0 0 0 1 0 0 0 0 0 0 n/a n/a n/a n/a
L9_chr05_2061109 chromosome_5 2061109 C T C>T SNP CC2931_9 1 1 0 0 0 1 0 0 0 0 0 1 0 0 0 0 0 0 n/a n/a n/a n/a
L9_chr05_2830794 chromosome_5 2830794 T C T>C SNP CC2931_9 1 1 0 0 0 0 1 0 0 0 1 1 2866 - 1 gag E 0 nonsynonymous GAG GGG n/a
L9_chr05_3366061 chromosome_5 3366061 C T C>T SNP CC2931_9 1 1 0 0 0 0 1 0 0 0 1 1 589 + 1 tcc S 0 nonsynonymous TCC TTC n/a
L9_chr06_3717918 chromosome_6 3717918 C G C>G SNP CC2931_9 1 0 1 0 0 0 0 0 0 0 0 1 0 0 0 0 0 0 n/a n/a n/a n/a
L9_chr06_3925975 chromosome_6 3925975 A C A>C SNP CC2931_9 1 1 0 0 0 1 0 0 0 0 0 1 0 0 0 0 0 0 n/a n/a n/a n/a
L9_chr06_6351059 chromosome_6 6351059 C A C>A SNP CC2931_9 1 0 1 0 0 0 0 0 0 0 0 1 0 0 0 0 0 0 n/a n/a n/a n/a
L9_chr06_7431532 chromosome_6 7431532 G C G>C SNP CC2931_9 0 0 0 1 0 0 0 0 0 0 0 0 0 0 0 0 0 0 n/a n/a n/a n/a
L9_chr06_8154398 chromosome_6 8154398 C CT C>T SNP CC2931_9 1 1 0 0 0 1 0 0 0 0 0 1 0 0 0 0 0 0 n/a n/a n/a n/a
L9_chr06_8166934 chromosome_6 8166934 C CGGCGATTGGGGACG C>CGGCGATTGGGGACG indel CC2931_9 0 0 0 1 0 0 0 0 0 0 0 0 0 0 0 0 0 0 n/a n/a n/a n/a
L9_chr06_8365582 chromosome_6 8365582 G C G>C SNP CC2931_9 0 0 0 1 0 0 0 0 0 0 0 0 0 0 0 0 0 0 n/a n/a n/a n/a
L9_chr07_0606689 chromosome_7 606689 G C G>C SNP CC2931_9 1 1 0 0 0 0 0 0 1 0 1 1 1295 + 2 gag E 2 nonsynonymous GAG GAC n/a
L9_chr07_1869231 chromosome_7 1869231 C CC C>CC indel CC2931_9 0 0 0 1 0 0 0 0 0 0 0 0 0 0 0 0 0 0 n/a n/a n/a n/a
L9_chr07_2563388 chromosome_7 2563388 C T C>T SNP CC2931_9 1 0 1 0 0 0 0 0 0 0 0 1 0 0 0 0 0 0 n/a n/a n/a n/a
L9_chr07_2796094 chromosome_7 2796094 G T G>T SNP CC2931_9 1 0 1 0 0 0 0 0 0 0 0 1 0 0 0 0 0 0 n/a n/a n/a n/a
L9_chr07_3292843 chromosome_7 3292843 C T C>T SNP CC2931_9 1 0 1 0 0 0 0 0 0 0 0 1 0 0 0 0 0 0 n/a n/a n/a n/a
L9_chr08_1214233_new chromosome_8 1214233 A AGAAT A>AGAAT indel CC2931_9 1 1 0 0 0 1 0 0 0 0 0 1 0 0 0 0 0 0 n/a n/a n/a n/a
L9_chr08_1479639 chromosome_8 1479639 G A G>A SNP CC2931_9 1 1 0 0 0 1 0 0 0 0 0 1 0 0 0 0 0 0 n/a n/a n/a n/a
L9_chr08_3245718 chromosome_8 3245718 C T C>T SNP CC2931_9 1 1 0 0 0 0 1 0 0 0 1 1 2352:2352 +:+ 0:0 ctc:ctc L:L 0:0 nonsynonymous CTC TTC n/a
L9_chr08_3561379 chromosome_8 3561379 G A G>A SNP CC2931_9 1 0 1 0 0 0 0 0 0 0 0 1 0 0 0 0 0 0 n/a n/a n/a n/a
L9_chr09_1125464 chromosome_9 1125464 C G C>G SNP CC2931_9 1 1 0 0 0 1 0 0 0 0 0 1 0 0 0 0 0 0 n/a n/a n/a n/a
L9_chr09_1602709 chromosome_9 1602709 G T G>T SNP CC2931_9 0 0 0 1 0 0 0 0 0 0 0 0 0 0 0 0 0 0 n/a n/a n/a n/a
L9_chr09_3684089 chromosome_9 3684089 C G C>G SNP CC2931_9 1 0 1 0 0 0 0 0 0 0 0 1 0 0 0 0 0 0 n/a n/a n/a n/a
L9_chr09_3706134 chromosome_9 3706134 G T G>T SNP CC2931_9 1 0 1 0 0 0 0 0 0 0 0 1 0 0 0 0 0 0 n/a n/a n/a n/a
L9_chr09_4093540 chromosome_9 4093540 T C T>C SNP CC2931_9 1 1 0 0 1 0 0 0 0 0 0 1 0 0 0 0 0 0 n/a n/a n/a n/a
L9_chr09_4608384 chromosome_9 4608384 G A G>A SNP CC2931_9 1 1 0 0 0 0 1 0 0 0 1 1 1693 - 1 gca A 0 nonsynonymous GCG GTG n/a
L9_chr09_5600551 chromosome_9 5600551 A AGCC A>AGCC indel CC2931_9 1 1 0 0 0 0 1 0 0 0 1 1 4308 - 0 tac Y 0 n/a n/a n/a sense
L9_chr09_5728392 chromosome_9 5728392 G A G>A SNP CC2931_9 1 1 0 0 0 0 1 0 0 0 1 1 81 + 0 gcg A 0 nonsynonymous GCG ACG n/a
L9_chr09_6965555 chromosome_9 6965555 A ACGCGCAACACAAA ACGCGCAACACACA>ACGCGCAACACAAA SNP CC2931_9 1 1 1 0 0 1 0 0 0 0 0 1 0 0 0 0 0 0 n/a n/a n/a n/a
L9_chr10_0165546 chromosome_10 165546 G T G>T SNP CC2931_9 1 1 0 0 0 0 1 0 0 0 1 1 3259 - 1 act T 0 nonsynonymous ACT AAT n/a
L9_chr10_0627003 chromosome_10 627003 G A G>A SNP CC2931_9 1 0 1 0 0 0 0 0 0 0 0 1 0 0 0 0 0 0 n/a n/a n/a n/a
L9_chr10_1605728 chromosome_10 1605728 G A G>A SNP CC2931_9 1 1 0 0 0 0 1 0 0 0 1 1 1972 - 1 ccg P 0 nonsynonymous CCG CTG n/a
L9_chr10_2186800 chromosome_10 2186800 G C G>C SNP CC2931_9 1 0 1 0 0 0 0 0 0 0 0 1 0 0 0 0 0 0 n/a n/a n/a n/a
L9_chr10_3434636 chromosome_10 3434636 T C T>C SNP CC2931_9 1 1 0 0 0 0 1 0 0 0 1 1 7578 - 0 agc S 0 nonsynonymous AGC GGC n/a
L9_chr10_4482056 chromosome_10 4482056 G A G>A SNP CC2931_9 1 1 0 0 0 1 0 0 0 0 0 1 0 0 0 0 0 0 n/a n/a n/a n/a
L9_chr10_4939904 chromosome_10 4939904 C G C>G SNP CC2931_9 1 1 0 0 0 0 1 0 0 0 1 1 874:874 +:+ 1:1 tcg:tcg S:S 0:0 nonsynonymous TCG TGG n/a
L9_chr10_5272835 chromosome_10 5272835 C T C>T SNP CC2931_9 1 1 0 0 0 0 1 0 0 0 1 1 1002 - 0 gag E 0 nonsynonymous GAG AAG n/a
L9_chr10_5588741 chromosome_10 5588741 C A C>A SNP CC2931_9 1 0 1 0 0 0 0 0 0 0 0 1 0 0 0 0 0 0 n/a n/a n/a n/a
L9_chr11_0645781 chromosome_11 645781 T A T>A SNP CC2931_9 1 0 1 0 0 0 0 0 0 0 0 1 0 0 0 0 0 0 n/a n/a n/a n/a
L9_chr11_1640593 chromosome_11 1640593 G C G>C SNP CC2931_9 1 0 1 0 0 0 0 0 0 0 0 1 0 0 0 0 0 0 n/a n/a n/a n/a
L9_chr11_2150795 chromosome_11 2150795 C A C>A SNP CC2931_9 1 0 1 0 0 0 0 0 0 0 0 1 0 0 0 0 0 0 n/a n/a n/a n/a
L9_chr11_2163168 chromosome_11 2163168 G A G>A SNP CC2931_9 1 0 1 0 0 0 0 0 0 0 0 1 0 0 0 0 0 0 n/a n/a n/a n/a
L9_chr11_3141420 chromosome_11 3141420 C A G>A SNP CC2931_9 1 0 1 0 0 0 0 0 0 0 0 1 0 0 0 0 0 0 n/a n/a n/a n/a
L9_chr11_3439747 chromosome_11 3439747 A AGCCTTGCTGGCAG A>AGCCTTGCTGGCAG indel CC2931_9 1 1 0 0 1 0 0 0 0 0 0 1 0 0 0 0 0 0 n/a n/a n/a n/a
L9_chr11_3724744 chromosome_11 3724744 G A G>A SNP CC2931_9 1 0 1 0 0 0 0 0 0 0 0 1 0 0 0 0 0 0 n/a n/a n/a n/a
L9_chr12_0380430 chromosome_12 380430 T C T>C SNP CC2931_9 1 0 1 0 0 0 0 0 0 0 0 1 0 0 0 0 0 0 n/a n/a n/a n/a
L9_chr12_2229047 chromosome_12 2229047 G A G>A SNP CC2931_9 1 0 1 0 0 0 0 0 0 0 0 1 0 0 0 0 0 0 n/a n/a n/a n/a
L9_chr12_2905310 chromosome_12 2905310 T C T>C SNP CC2931_9 1 0 1 0 0 0 0 0 0 0 0 1 0 0 0 0 0 0 n/a n/a n/a n/a
L9_chr12_3813684 chromosome_12 3813684 C T C>T SNP CC2931_9 1 1 0 0 0 0 0 0 1 0 1 1 11969:11666 +:+ 2:2 gac:gac D:D 2:2 synonymous GAC GAT n/a
L9_chr12_4719605 chromosome_12 4719605 G A G>A SNP CC2931_9 1 0 1 0 0 0 0 0 0 0 0 1 0 0 0 0 0 0 n/a n/a n/a n/a
L9_chr12_5112327 chromosome_12 5112327 C T C>T SNP CC2931_9 1 0 1 0 0 0 0 0 0 0 0 1 0 0 0 0 0 0 n/a n/a n/a n/a
L9_chr12_5126118 chromosome_12 5126118 G A G>A SNP CC2931_9 1 1 0 0 0 1 0 0 0 0 0 1 0 0 0 0 0 0 n/a n/a n/a n/a
L9_chr12_5387561 chromosome_12 5387561 G A G>A SNP CC2931_9 1 1 0 0 0 0 0 1 0 0 1 1 989 + 2 tcg S 4 synonymous TCG TCA n/a
L9_chr12_8204380 chromosome_12 8204380 C G C>G SNP CC2931_9 1 1 0 0 0 0 1 0 0 0 1 1 10 + 1 cca P 0 nonsynonymous CCA CGA n/a
L9_chr12_8314518 chromosome_12 8314518 A G A>G SNP CC2931_9 1 1 0 0 0 0 0 1 0 0 1 1 98 - 2 gct A 4 synonymous GCT GCC n/a
L9_chr12_9125250 chromosome_12 9125250 C CC C>CC indel CC2931_9 1 1 0 0 0 1 0 0 0 0 0 1 0 0 0 0 0 0 n/a n/a n/a n/a
L9_chr13_1654353 chromosome_13 1654353 C T C>T SNP CC2931_9 1 1 0 0 0 0 1 0 0 0 1 1 1957 + 1 tcg S 0 nonsynonymous TCG TTG n/a
L9_chr13_3258374 chromosome_13 3258374 C T C>T SNP CC2931_9 1 1 0 0 0 1 0 0 0 0 0 1 0 0 0 0 0 0 n/a n/a n/a n/a
L9_chr14_0008642 chromosome_14 8642 G C G>C SNP CC2931_9 1 1 0 0 0 0 0 1 0 0 1 1 9767 - 2 ccc P 4 synonymous CCC CCG n/a
L9_chr14_0182052 chromosome_14 182052 G A G>A SNP CC2931_9 1 1 0 0 0 1 0 0 0 0 0 1 0 0 0 0 0 0 n/a n/a n/a n/a
L9_chr14_0916819 chromosome_14 916819 T C C>T SNP CC2931_9 1 0 1 0 0 0 0 0 0 0 0 1 0 0 0 0 0 0 n/a n/a n/a n/a
L9_chr14_1892837 chromosome_14 1892837 G T G>T SNP CC2931_9 0 0 0 1 0 0 0 0 0 0 0 0 0 0 0 0 0 0 n/a n/a n/a n/a
L9_chr15_0314461 chromosome_15 314461 C T C>T SNP CC2931_9 1 1 0 0 0 1 0 0 0 0 0 1 0 0 0 0 0 0 n/a n/a n/a n/a
L9_chr16_0690391 chromosome_16 690391 G GCAGGCGTGTTGTTAC G>GCAGGCGTGTTGTTAC indel CC2931_9 1 0 1 0 0 0 0 0 0 0 0 1 0 0 0 0 0 0 n/a n/a n/a n/a
L9_chr16_1267075 chromosome_16 1267075 G C G>C SNP CC2931_9 1 1 0 0 0 0 1 0 0 0 1 1 3409 - 1 ccg P 0 nonsynonymous CCG CGG n/a
L9_chr16_7257344 chromosome_16 7257344 C G C>G SNP CC2931_9 1 1 0 0 0 1 0 0 0 0 0 1 0 0 0 0 0 0 n/a n/a n/a n/a
L9_chr17_1028638 chromosome_17 1028638 T C T>C SNP CC2931_9 1 1 0 0 0 0 1 0 0 0 1 1 4944 + 0 tgg W 0 nonsynonymous TGG CGG n/a
L9_chr17_4121513 chromosome_17 4121513 C G C>G SNP CC2931_9 1 0 1 0 0 0 0 0 0 0 0 1 0 0 0 0 0 0 n/a n/a n/a n/a
L9_chr17_4153526 chromosome_17 4153526 C T C>T SNP CC2931_9 1 0 1 0 0 0 0 0 0 0 0 1 0 0 0 0 0 0 n/a n/a n/a n/a
L9_chr17_4814616 chromosome_17 4814616 A AATATCTCGGTC A>AATATCTCGGTC indel CC2931_9 0 0 0 1 0 0 0 0 0 0 0 0 0 0 0 0 0 0 n/a n/a n/a n/a
L9_chr17_5978203 chromosome_17 5978203 C T C>T SNP CC2931_9 1 0 1 0 0 0 0 0 0 0 0 1 0 0 0 0 0 0 n/a n/a n/a n/a
L11_chr01_4293580 chromosome_1 4293580 G C G>C SNP CC2931_11 1 0 1 0 0 0 0 0 0 0 0 1 0 0 0 0 0 0 n/a n/a n/a n/a
L11_chr01_5193717 chromosome_1 5193717 G T G>T SNP CC2931_11 1 0 1 0 0 0 0 0 0 0 0 1 0 0 0 0 0 0 n/a n/a n/a n/a
L11_chr01_5257920 chromosome_1 5257920 G A G>A SNP CC2931_11 1 0 1 0 0 0 0 0 0 0 0 1 0 0 0 0 0 0 n/a n/a n/a n/a
L11_chr01_7113954 chromosome_1 7113954 C T C>T SNP CC2931_11 1 1 0 0 0 0 1 0 0 0 1 1 264:264 -:- 0:0 gag:gag E:E 0:0 nonsynonymous GAG AAG n/a
L11_chr01_7682601 chromosome_1 7682601 G C G>C SNP CC2931_11 1 0 1 0 0 0 0 0 0 0 0 1 0 0 0 0 0 0 n/a n/a n/a n/a
L11_chr01_7979764 chromosome_1 7979764 G C G>C SNP CC2931_11 1 1 0 0 0 1 0 0 0 0 0 1 0 0 0 0 0 0 n/a n/a n/a n/a
L11_chr02_0189093 chromosome_2 189093 A G A>G SNP CC2931_11 1 1 0 0 0 0 1 0 0 0 1 1 535 - 1 atg M 0 nonsynonymous ATG ACG n/a
L11_chr02_1857391 chromosome_2 1857391 G A G>A SNP CC2931_11 1 1 0 0 0 0 1 0 0 0 1 1 2044 + 1 ggg G 0 nonsynonymous GGA GAA n/a
L11_chr02_1921472 chromosome_2 1921472 T C T>C SNP CC2931_11 1 0 1 0 0 0 0 0 0 0 0 1 0 0 0 0 0 0 n/a n/a n/a n/a
L11_chr02_3346678 chromosome_2 3346678 C T C>T SNP CC2931_11 1 0 1 0 0 0 0 0 0 0 0 1 0 0 0 0 0 0 n/a n/a n/a n/a
L11_chr02_6990091 chromosome_2 6990091 C T C>T SNP CC2931_11 1 1 0 0 0 1 0 0 0 0 0 1 0 0 0 0 0 0 n/a n/a n/a n/a
L11_chr02_7138275 chromosome_2 7138275 G GCAG G>GCAG indel CC2931_11 1 1 0 0 0 1 0 0 0 0 0 1 0 0 0 0 0 0 n/a n/a n/a n/a
L11_chr02_8672248 chromosome_2 8672248 C A C>A SNP CC2931_11 1 0 1 0 0 0 0 0 0 0 0 1 0 0 0 0 0 0 n/a n/a n/a n/a
L11_chr03_0500285 chromosome_3 500285 A G A>G SNP CC2931_11 1 0 1 0 0 0 0 0 0 0 0 1 0 0 0 0 0 0 n/a n/a n/a n/a
L11_chr03_2370304 chromosome_3 2370304 T C T>C SNP CC2931_11 1 1 0 0 0 0 1 0 0 0 1 1 861 + 0 tgg W 0 nonsynonymous TGG CGG n/a
L11_chr03_3122345 chromosome_3 3122345 A G A>G SNP CC2931_11 1 0 1 0 0 0 0 0 0 0 0 1 0 0 0 0 0 0 n/a n/a n/a n/a
L11_chr03_5786341a chromosome_3 5786341 CA C CA>C indel CC2931_11 1 1 0 0 0 0 1 0 0 0 1 1 19 + 1 cca P 0 n/a n/a n/a nonsense
L11_chr03_5786344a chromosome_3 5786344 G A G>A SNP CC2931_11 1 1 0 0 0 0 1 0 0 0 1 1 22 + 1 gga G 0 nonsynonymous GGA GAA n/a
L11_chr03_6485860 chromosome_3 6485860 A G A>G SNP CC2931_11 1 1 0 0 0 0 1 0 0 0 1 1 1864 - 1 ctg L 0 nonsynonymous CTG CCG n/a
L11_chr03_6606322 chromosome_3 6606322 T G T>G SNP CC2931_11 1 1 0 0 0 0 1 0 0 0 1 1 1164 - 0 aag K 0 nonsynonymous AAG CAG n/a
L11_chr03_8187480 chromosome_3 8187480 C G C>G SNP CC2931_11 1 1 0 0 0 0 1 0 0 0 1 1 3505 - 1 aga R 0 nonsynonymous AGA ACA n/a
L11_chr03_8524553 chromosome_3 8524553 G T G>T SNP CC2931_11 1 1 0 0 0 0 1 0 0 0 1 1 75 + 0 gtg V 0 nonsynonymous GTG TTG n/a
L11_chr05_1263330 chromosome_5 1263330 G GCAG G>GCAG indel CC2931_11 1 0 1 0 0 0 0 0 0 0 0 1 0 0 0 0 0 0 n/a n/a n/a n/a
L11_chr06_2379650 chromosome_6 2379650 C A C>A SNP CC2931_11 1 0 1 0 0 0 0 0 0 0 0 1 0 0 0 0 0 0 n/a n/a n/a n/a
L11_chr06_3485433 chromosome_6 3485433 G C G>C SNP CC2931_11 1 1 0 0 0 1 0 0 0 0 0 1 0 0 0 0 0 0 n/a n/a n/a n/a
L11_chr06_4864244 chromosome_6 4864244 A T A>T SNP CC2931_11 1 0 1 0 0 0 0 0 0 0 0 1 0 0 0 0 0 0 n/a n/a n/a n/a
L11_chr06_6081192 chromosome_6 6081192 C G C>G SNP CC2931_11 1 0 1 0 0 0 0 0 0 0 0 1 0 0 0 0 0 0 n/a n/a n/a n/a
L11_chr07_1440088 chromosome_7 1440088 G A G>A SNP CC2931_11 1 0 1 0 0 0 0 0 0 0 0 1 0 0 0 0 0 0 n/a n/a n/a n/a
L11_chr07_2915114 chromosome_7 2915114 C T C>T SNP CC2931_11 1 1 0 0 0 0 1 0 0 0 1 1 1554 - 0 gaa E 0 nonsynonymous GAA AAA n/a
L11_chr07_4599991 chromosome_7 4599991 C CGCGC C>CGCGC indel CC2931_11 1 1 0 0 0 0 1 0 0 0 1 1 2007:2007:2082 -:-:- 0:0:0 gcg:gcg:gcg A:A:A 0:0:0 n/a n/a n/a nonsense
L11_chr07_4840534 chromosome_7 4840534 G C G>C SNP CC2931_11 1 1 0 0 0 0 0 0 1 0 1 1 396 - 0 ctg L 2 nonsynonymous CTG GTG n/a
L11_chr08_0145992 chromosome_8 145992 C T C>T SNP CC2931_11 1 1 0 0 0 0 0 1 0 0 1 1 47 + 2 gtc V 4 synonymous GTC GTT n/a
L11_chr08_0436042 chromosome_8 436042 C T C>T SNP CC2931_11 1 0 1 0 0 0 0 0 0 0 0 1 0 0 0 0 0 0 n/a n/a n/a n/a
L11_chr08_2444753 chromosome_8 2444753 G A G>A SNP CC2931_11 1 1 0 0 0 0 1 0 0 0 1 1 1111 - 1 acc T 0 nonsynonymous ACC ATC n/a
L11_chr09_0575966 chromosome_9 575966 C T C>T SNP CC2931_11 1 1 0 0 0 1 0 0 0 0 0 1 0 0 0 0 0 0 n/a n/a n/a n/a
L11_chr09_0705818 chromosome_9 705818 T G T>G SNP CC2931_11 1 1 0 0 0 1 0 0 0 0 0 1 0 0 0 0 0 0 n/a n/a n/a n/a
L11_chr09_3906053 chromosome_9 3906053 C A C>A SNP CC2931_11 1 1 0 0 0 0 1 0 0 0 1 1 166 - 1 ggt G 0 nonsynonymous GGT GTT n/a
L11_chr09_4044554 chromosome_9 4044554 C A C>A SNP CC2931_11 1 1 0 0 0 0 1 0 0 0 1 1 130 + 1 acc T 0 nonsynonymous ACC AAC n/a
L11_chr09_4045578 chromosome_9 4045578 C A C>A SNP CC2931_11 1 0 1 0 0 0 0 0 0 0 0 1 0 0 0 0 0 0 n/a n/a n/a n/a
L11_chr09_6995178 chromosome_9 6995178 T A G>A SNP CC2931_11 1 1 0 0 1 0 0 0 0 0 0 1 0 0 0 0 0 0 n/a n/a n/a n/a
L11_chr10_4484651 chromosome_10 4484651 A T A>T SNP CC2931_11 1 1 0 0 0 0 1 0 0 0 1 1 1053 - 0 tcg S 0 nonsynonymous TCC ACC n/a
L11_chr10_5432588 chromosome_10 5290674 G A G>A SNP CC2931_11 1 1 0 0 0 0 0 0 0 1 1 1 1490 - 2 atc I 3 synonymous ATC ATT n/a
L11_chr11_1550645 chromosome_11 1550645 C T C>T SNP CC2931_11 1 0 1 0 0 0 0 0 0 0 0 1 0 0 0 0 0 0 n/a n/a n/a n/a
L11_chr11_2772258 chromosome_11 2772258 T C T>C SNP CC2931_11 1 1 0 0 0 0 1 0 0 0 1 1 1645 + 1 ctg L 0 nonsynonymous TTG TCG n/a
L11_chr12_2235746 chromosome_12 2235746 G C G>C SNP CC2931_11 1 1 0 0 0 1 0 0 0 0 0 1 0 0 0 0 0 0 n/a n/a n/a n/a
L11_chr12_2841561 chromosome_12 2841561 G T G>T SNP CC2931_11 1 0 1 0 0 0 0 0 0 0 0 1 0 0 0 0 0 0 n/a n/a n/a n/a
L11_chr12_5283036 chromosome_12 5283036 C A C>A SNP CC2931_11 0 0 0 1 0 0 0 0 0 0 0 0 0 0 0 0 0 0 n/a n/a n/a n/a
L11_chr12_5971269 chromosome_12 5971269 G A G>A SNP CC2931_11 1 0 1 0 0 0 0 0 0 0 0 1 0 0 0 0 0 0 n/a n/a n/a n/a
L11_chr12_6299142 chromosome_12 6299142 C T C>T SNP CC2931_11 1 1 0 0 0 1 0 0 0 0 0 1 0 0 0 0 0 0 n/a n/a n/a n/a
L11_chr12_9231118 chromosome_12 9231118 G A G>A SNP CC2931_11 1 1 0 0 1 0 0 0 0 0 0 1 0 0 0 0 0 0 n/a n/a n/a n/a
L11_chr13_1655502 chromosome_13 1655502 G A G>A SNP CC2931_11 0 0 0 1 0 0 0 0 0 0 0 0 0 0 0 0 0 0 n/a n/a n/a n/a
L11_chr13_2972314 chromosome_13 2972314 A G A>G SNP CC2931_11 0 0 0 1 0 0 0 0 0 0 0 0 0 0 0 0 0 0 n/a n/a n/a n/a
L11_chr14_3046897 chromosome_14 3046897 G GAGTGAA GAGTGCA>GAGTGAA SNP CC2931_11 1 0 1 0 0 0 0 0 0 0 0 1 0 0 0 0 0 0 n/a n/a n/a n/a
L11_chr15_0159882 chromosome_15 159882 C G C>G SNP CC2931_11 1 1 0 0 0 0 1 0 0 0 1 1 10 + 1 tcg S 0 nonsynonymous TCG TGG n/a
L11_chr16_1013817 chromosome_16 1013817 G A G>A SNP CC2931_11 1 1 0 0 0 0 1 0 0 0 1 1 834 + 0 gac D 0 nonsynonymous GAC AAC n/a
L11_chr16_2024071 chromosome_16 2024071 C T C>T SNP CC2931_11 1 1 0 0 0 0 1 0 0 0 1 1 11656:11656 -:- 1:1 cgc:cgc R:R 0:0 nonsynonymous CGC CAC n/a
L11_chr16_2201941 chromosome_16 2201941 T C C>T SNP CC2931_11 1 0 1 0 0 0 0 0 0 0 0 1 0 0 0 0 0 0 n/a n/a n/a n/a
L11_chr16_2548927 chromosome_16 2548927 G A G>A SNP CC2931_11 1 0 1 0 0 0 0 0 0 0 0 1 0 0 0 0 0 0 n/a n/a n/a n/a
L11_chr16_2902600 chromosome_16 2902600 A G A>G SNP CC2931_11 1 0 1 0 0 0 0 0 0 0 0 1 0 0 0 0 0 0 n/a n/a n/a n/a
L11_chr16_5270880 chromosome_16 5270880 T C T>C SNP CC2931_11 1 0 1 0 0 0 0 0 0 0 0 1 0 0 0 0 0 0 n/a n/a n/a n/a
L11_chr16_7398796 chromosome_16 7398796 C G C>G SNP CC2931_11 1 0 1 0 0 0 0 0 0 0 0 1 0 0 0 0 0 0 n/a n/a n/a n/a
L11_chr17_0018787 chromosome_17 18787 C T C>T SNP CC2931_11 1 1 0 0 0 0 0 0 1 0 1 1 5114:5117 -:- 2:2 gag:gag E:E 2:2 synonymous GAG GAA n/a
L11_chr17_0652393 chromosome_17 652393 C T C>T SNP CC2931_11 1 1 0 0 0 0 1 0 0 0 1 1 2235 - 0 gga G 0 nonsynonymous GGA AGA n/a
L11_chr17_0757488 chromosome_17 757488 GGTGCG G GGTGCG>G indel CC2931_11 1 1 0 0 0 0 1 0 0 0 1 1 733:580:727 +:+:+ 1:1:1 cgc:cgc:cgc R:R:R 0:0:0 n/a n/a n/a nonsense
L11_chr17_4810800 chromosome_17 4810800 A G A>G SNP CC2931_11 0 0 0 1 0 0 0 0 0 0 0 0 0 0 0 0 0 0 n/a n/a n/a n/a
L11_scaf19_87930 scaffold_19 87930 C G C>G SNP CC2931_11 1 1 0 0 0 0 1 0 0 0 1 1 219 - 0 gag E 0 nonsynonymous GAG CAG n/a
L14_chr01_0933580 chromosome_1 933580 G A G>A SNP CC2931_14 1 1 0 0 1 0 0 0 0 0 0 1 0 0 0 0 0 0 n/a n/a n/a n/a
L14_chr01_2174144 chromosome_1 2174144 A G A>G SNP CC2931_14 1 1 0 0 0 1 0 0 0 0 0 1 0 0 0 0 0 0 n/a n/a n/a n/a
L14_chr01_6110015 chromosome_1 6110015 A AA A>AA indel CC2931_14 1 1 0 0 0 1 0 0 0 0 0 1 0 0 0 0 0 0 n/a n/a n/a n/a
L14_chr02_5420583 chromosome_2 5420583 C T C>T SNP CC2931_14 1 0 1 0 0 0 0 0 0 0 0 1 0 0 0 0 0 0 n/a n/a n/a n/a
L14_chr02_7430594 chromosome_2 7430594 G C G>C SNP CC2931_14 1 1 0 0 0 1 0 0 0 0 0 1 0 0 0 0 0 0 n/a n/a n/a n/a
L14_chr03_0687763 chromosome_3 687763 G A G>A SNP CC2931_14 1 1 0 0 0 0 1 0 0 0 1 1 117 - 0 cag Q 0 nonsynonymous CAG TAG n/a
L14_chr03_1854156a chromosome_3 1854156 G A G>A SNP CC2931_14 1 0 1 0 0 0 0 0 0 0 0 1 0 0 0 0 0 0 n/a n/a n/a n/a
L14_chr03_1854157a chromosome_3 1854157 G T G>T SNP CC2931_14 1 0 1 0 0 0 0 0 0 0 0 1 0 0 0 0 0 0 n/a n/a n/a n/a
L14_chr03_2219419 chromosome_3 2219419 C G C>G SNP CC2931_14 0 0 0 1 0 0 0 0 0 0 0 0 0 0 0 0 0 0 n/a n/a n/a n/a
L14_chr03_2351703 chromosome_3 2351703 ATTAAAGGTC A ATTAAAGGTC>A indel CC2931_14 0 0 0 1 0 0 0 0 0 0 0 0 0 0 0 0 0 0 n/a n/a n/a n/a
L14_chr03_2374959 chromosome_3 2374959 AGACTGGGGC A AGACTGGGGC>A indel CC2931_14 1 1 0 0 0 0 0 0 0 1 1 1 1784 + 2 ata I 3 n/a n/a n/a sense
L14_chr03_7658059 chromosome_3 7658059 C T C>T SNP CC2931_14 1 0 1 0 0 0 0 0 0 0 0 1 0 0 0 0 0 0 n/a n/a n/a n/a
L14_chr03_8610680 chromosome_3 8610680 C A C>A SNP CC2931_14 1 1 0 0 0 0 1 0 0 0 1 1 16 - 1 agt S 0 nonsynonymous AGT ATT n/a
L14_chr04_0006715 chromosome_4 6715 C T C>T SNP CC2931_14 0 0 0 1 0 0 0 0 0 0 0 0 0 0 0 0 0 0 n/a n/a n/a n/a
L14_chr04_2381800 chromosome_4 2381800 C T C>T SNP CC2931_14 1 0 1 0 0 0 0 0 0 0 0 1 0 0 0 0 0 0 n/a n/a n/a n/a
L14_chr04_3048576 chromosome_4 3048576 GGCCG G GGCCG>G indel CC2931_14 1 1 0 0 0 0 0 1 0 0 1 1 1778 - 2 gcc A 4 n/a n/a n/a nonsense
L14_chr05_0654197 chromosome_5 654197 C T C>T SNP CC2931_14 1 1 0 0 0 1 0 0 0 0 0 1 0 0 0 0 0 0 n/a n/a n/a n/a
L14_chr05_2880280 chromosome_5 2880280 GGCATCGGCTC G GGCATCGGCTC>G indel CC2931_14 1 1 0 0 0 0 1 0 0 0 1 1 2013 + 0 ggc G 0 n/a n/a n/a nonsense
L14_chr05_2920754 chromosome_5 2920754 T C T>C SNP CC2931_14 1 1 0 0 0 0 0 0 1 0 1 1 182 + 2 tat Y 2 synonymous TAT TAC n/a
L14_chr06_1759843 chromosome_6 1759843 C T C>T SNP CC2931_14 1 1 0 0 0 0 0 1 0 0 1 1 77 + 2 ctc L 4 synonymous CTC CTT n/a
L14_chr06_4174532 chromosome_6 4174532 G A G>A SNP CC2931_14 0 0 0 1 0 0 0 0 0 0 0 0 0 0 0 0 0 0 n/a n/a n/a n/a
L14_chr06_5716432 chromosome_6 5716432 A G A>G SNP CC2931_14 1 0 1 0 0 0 0 0 0 0 0 1 0 0 0 0 0 0 n/a n/a n/a n/a
L14_chr06_5771228 chromosome_6 5771228 C T C>T SNP CC2931_14 1 1 0 0 0 1 0 0 0 0 0 1 0 0 0 0 0 0 n/a n/a n/a n/a
L14_chr06_6677032 chromosome_6 6677032 C A C>A SNP CC2931_14 0 0 0 1 0 0 0 0 0 0 0 0 0 0 0 0 0 0 n/a n/a n/a n/a
L14_chr06_7413551 chromosome_6 7413551 C T C>T SNP CC2931_14 1 1 0 0 0 1 0 0 0 0 0 1 0 0 0 0 0 0 n/a n/a n/a n/a
L14_chr07_5861468 chromosome_7 5861468 GACAGGGGGGGGGCG G GACAGGGGGGGGGCG>G indel CC2931_14 1 0 1 0 0 0 0 0 0 0 0 1 0 0 0 0 0 0 n/a n/a n/a n/a
L14_chr08_0016667 chromosome_8 16667 CTTCGGCCTG C CTTCGGCCTG>C indel CC2931_14 1 1 0 0 1 0 0 0 0 0 0 1 0 0 0 0 0 0 n/a n/a n/a n/a
L14_chr08_2561211 chromosome_8 2561211 G A G>A SNP CC2931_14 1 1 0 0 0 0 0 1 0 0 1 1 3914 - 2 gcc A 4 synonymous GCC GCT n/a
L14_chr08_4192178 chromosome_8 4192178 C T C>T SNP CC2931_14 1 1 0 0 1 0 0 0 0 0 0 1 0 0 0 0 0 0 n/a n/a n/a n/a
L14_chr09_0767940 chromosome_9 767940 G C G>C SNP CC2931_14 1 1 0 0 0 1 0 0 0 0 0 1 0 0 0 0 0 0 n/a n/a n/a n/a
L14_chr09_1440606 chromosome_9 1440606 G A G>A SNP CC2931_14 1 1 0 0 0 0 1 0 0 0 1 1 2775 + 0 gag E 0 nonsynonymous GAG AAG n/a
L14_chr09_2174020 chromosome_9 2174020 T C CGCTGCCTTG>C indel CC2931_14 1 1 0 0 1 0 0 0 0 0 0 1 0 0 0 0 0 0 n/a n/a n/a n/a
L14_chr10_3021337 chromosome_10 3021337 C T C>T SNP CC2931_14 1 1 0 0 0 0 0 1 0 0 1 1 692 - 2 gtg V 4 synonymous GTG GTA n/a
L14_chr10_5402221 chromosome_10 5402221 G C G>C SNP CC2931_14 1 0 1 0 0 0 0 0 0 0 0 1 0 0 0 0 0 0 n/a n/a n/a n/a
L14_chr11_2429225 chromosome_11 2429225 A G G>A SNP CC2931_14 0 0 0 1 0 0 0 0 0 0 0 0 0 0 0 0 0 0 n/a n/a n/a n/a
L14_chr11_2768295 chromosome_11 2768295 GCTCGGGGGT G GCTCGGGGGT>G indel CC2931_14 1 1 0 0 1 0 0 0 0 0 0 1 0 0 0 0 0 0 n/a n/a n/a n/a
L14_chr11_3537568 chromosome_11 3537568 T C T>C SNP CC2931_14 1 1 0 0 0 1 0 0 0 0 0 1 0 0 0 0 0 0 n/a n/a n/a n/a
L14_chr11_3687741 chromosome_11 3687741 A G A>G SNP CC2931_14 1 1 0 0 0 1 0 0 0 0 0 1 0 0 0 0 0 0 n/a n/a n/a n/a
L14_chr12_0234050 chromosome_12 234050 G A G>A SNP CC2931_14 0 0 0 1 0 0 0 0 0 0 0 0 0 0 0 0 0 0 n/a n/a n/a n/a
L14_chr12_1792197 chromosome_12 1792197 C T C>T SNP CC2931_14 1 1 0 0 0 0 1 0 0 0 1 1 78 - 0 gag E 0 nonsynonymous GAG AAG n/a
L14_chr12_2567749 chromosome_12 2567749 A G A>G SNP CC2931_14 1 1 0 0 0 1 0 0 0 0 0 1 0 0 0 0 0 0 n/a n/a n/a n/a
L14_chr12_3700737 chromosome_12 3700737 A G A>G SNP CC2931_14 1 1 0 0 0 0 1 0 0 0 1 1 739 - 1 ctg L 0 nonsynonymous CTG CCG n/a
L14_chr13_0322499 chromosome_13 322499 C G C>G SNP CC2931_14 1 0 1 0 0 0 0 0 0 0 0 1 0 0 0 0 0 0 n/a n/a n/a n/a
L14_chr13_0807659 chromosome_13 807659 G T G>T SNP CC2931_14 1 1 0 0 0 0 0 1 0 0 1 1 1031 - 2 gcc A 4 synonymous GCC GCA n/a
L14_chr13_2901746 chromosome_13 2901746 GGCAGCCCCC G GGCAGCCCCC>G indel CC2931_14 1 0 1 0 0 0 0 0 0 0 0 1 0 0 0 0 0 0 n/a n/a n/a n/a
L14_chr13_3903109 chromosome_13 3903109 C T C>T SNP CC2931_14 1 0 1 0 0 0 0 0 0 0 0 1 0 0 0 0 0 0 n/a n/a n/a n/a
L14_chr14_0263062 chromosome_14 263062 GCTGGGTTCG G GCTGGGTTCG>G indel CC2931_14 1 1 0 0 1 0 0 0 0 0 0 1 0 0 0 0 0 0 n/a n/a n/a n/a
L14_chr14_1421849 chromosome_14 1421849 TGCTTGGTCT T TGCTTGGTCT>T indel CC2931_14 1 1 0 0 1 0 0 0 0 0 0 1 0 0 0 0 0 0 n/a n/a n/a n/a
L14_chr14_1614193 chromosome_14 1614193 C T C>T SNP CC2931_14 1 1 0 0 0 0 0 0 1 0 1 1 1739 - 2 aag K 2 synonymous AAG AAA n/a
L14_chr16_3038627 chromosome_16 3038627 G C G>C SNP CC2931_14 1 1 0 0 0 0 1 0 0 0 1 1 1566 + 0 gag E 0 nonsynonymous GAG CAG n/a
L14_chr16_4993756 chromosome_16 4993756 GGTGGCG G GGTGGCG>G indel CC2931_14 1 1 0 0 1 0 0 0 0 0 0 1 0 0 0 0 0 0 n/a n/a n/a n/a
L14_chr16_5184181 chromosome_16 5184181 C G C>G SNP CC2931_14 1 0 1 0 0 0 0 0 0 0 0 1 0 0 0 0 0 0 n/a n/a n/a n/a
L14_chr16_7738543 chromosome_16 7738543 A C A>C SNP CC2931_14 0 0 0 1 0 0 0 0 0 0 0 0 0 0 0 0 0 0 n/a n/a n/a n/a
L14_chr17_2981166 chromosome_17 2981166 G A G>A SNP CC2931_14 1 1 0 0 0 0 0 1 0 0 1 1 3338 - 2 ctc L 4 synonymous CTC CTT n/a
L14_scaf18_2229 scaffold_18 2229 C T C>T SNP CC2931_14 0 0 0 1 0 0 0 0 0 0 0 0 0 0 0 0 0 0 n/a n/a n/a n/a
