# Supplementary material for: Inferring the distribution of fitness effects of spontaneous mutations in Chlamydomonas reinhardtii
Source: PLoS Biol. 2019 Jun 26;17(6):e3000192. doi: 10.1371/journal.pbio.3000192 (PMC6615632; doi:10.1371/journal.pbio.3000192)
Supplement: S2 Data — (GZ) [file pbio.3000192.s024.txt.gz › SAA_data.txt]

line	haplotype	mating_type	Chr04_marker1	Chr04_marker3	Chr04_marker5	Chr04_marker8	Chr05_marker1	Chr05_marker3	Chr16_marker1	plate	growth	n_mut	SNP	Indel	exonic	intronic	intergenic
L03	L03_G_M1_01	minus	CC2937	CC2937	CC2937	CC2937	CC2931	CC2931	CC2937	L03_p03	0.0254485223	7	5	2	3	2	2
L03	L03_G_M1_01	minus	CC2937	CC2937	CC2937	CC2937	CC2931	CC2931	CC2937	L03_p10	0.0320961154	7	5	2	3	2	2
L03	L03_G_M1_02	minus	CC2937	CC2937	CC2937	CC2937	CC2931	CC2931	CC2937	L03_p05	0.033621834	11	8	3	3	6	2
L03	L03_G_M1_02	minus	CC2937	CC2937	CC2937	CC2937	CC2931	CC2931	CC2937	L03_p07	0.0328834035	11	8	3	3	6	2
L03	L03_G_M1_03	plus	CC2931	CC2937	CC2937	CC2937	CC2931	CC2931	CC2931	L03_p04	0.0227263122	13	11	2	8	4	1
L03	L03_G_M1_03	plus	CC2931	CC2937	CC2937	CC2937	CC2931	CC2931	CC2931	L03_p06	0.0322496559	13	11	2	8	4	1
L03	L03_G_M1_04	minus	CC2931	CC2931	CC2931	CC2931	CC2931	CC2931	CC2931	L03_p05	0.0282994648	17	14	3	8	6	3
L03	L03_G_M1_04	minus	CC2931	CC2931	CC2931	CC2931	CC2931	CC2931	CC2931	L03_p08	0.0263267371	17	14	3	8	6	3
L03	L03_G_M1_05	plus	CC2937	CC2937	CC2937	CC2937	CC2931	CC2931	CC2931	L03_p03	0.0260636218	19	14	5	9	6	4
L03	L03_G_M1_05	plus	CC2937	CC2937	CC2937	CC2937	CC2931	CC2931	CC2931	L03_p10	0.0262718352	19	14	5	9	6	4
L03	L03_G_M1_06	plus	CC2931	CC2931	CC2931	CC2937	CC2937	CC2937	CC2937	L03_p05	0.0255452488	20	15	5	12	5	3
L03	L03_G_M1_06	plus	CC2931	CC2931	CC2931	CC2937	CC2937	CC2937	CC2937	L03_p10	0.0294794812	20	15	5	12	5	3
L03	L03_G_M1_07	minus	CC2931	CC2931	CC2937	CC2937	CC2937	CC2937	CC2937	L03_p04	0.0218103557	15	12	3	8	5	2
L03	L03_G_M1_07	minus	CC2931	CC2931	CC2937	CC2937	CC2937	CC2937	CC2937	L03_p06	0.0310807942	15	12	3	8	5	2
L03	L03_G_M1_09	minus	CC2931	CC2931	CC2931	CC2931	CC2931	CC2931	CC2931	L03_p03	0.0212158014	21	15	6	12	4	5
L03	L03_G_M1_09	minus	CC2931	CC2931	CC2931	CC2931	CC2931	CC2931	CC2931	L03_p07	0.0286723625	21	15	6	12	4	5
L03	L03_G_M1_12	minus	CC2937	CC2937	CC2937	CC2937	CC2937	CC2937	CC2931	L03_p04	0.0236172956	13	9	4	6	4	3
L03	L03_G_M1_12	minus	CC2937	CC2937	CC2937	CC2937	CC2937	CC2937	CC2931	L03_p10	0.0225684209	13	9	4	6	4	3
L03	L03_G_M1_13	plus	CC2937	CC2937	CC2937	CC2937	CC2931	CC2931	CC2931	L03_p04	0.0252473299	23	17	6	13	7	3
L03	L03_G_M1_13	plus	CC2937	CC2937	CC2937	CC2937	CC2931	CC2931	CC2931	L03_p10	0.0230050798	23	17	6	13	7	3
L03	L03_G_M1_07	minus	CC2931	CC2931	CC2937	CC2937	CC2937	CC2937	CC2937	L03_p04	0.0260765625	15	12	3	8	5	2
L03	L03_G_M1_07	minus	CC2931	CC2931	CC2937	CC2937	CC2937	CC2937	CC2937	L03_p09	0.0240560793	15	12	3	8	5	2
L03	L03_G_M1_14	minus	CC2931	CC2931	CC2931	CC2931	CC2937	CC2937	CC2931	L03_p03	0.0227099796	21	17	4	14	4	3
L03	L03_G_M1_14	minus	CC2931	CC2931	CC2931	CC2931	CC2937	CC2937	CC2931	L03_p07	0.0322560347	21	17	4	14	4	3
L03	L03_G_M1_03	plus	CC2931	CC2937	CC2937	CC2937	CC2931	CC2931	CC2931	L03_p04	0.017665448	13	11	2	8	4	1
L03	L03_G_M1_03	plus	CC2931	CC2937	CC2937	CC2937	CC2931	CC2931	CC2931	L03_p10	0.028285231	13	11	2	8	4	1
L03	L03_G_M1_15	minus	CC2931	CC2931	CC2931	CC2931	CC2931	CC2931	CC2931	L03_p05	0.0266055367	22	18	4	12	7	3
L03	L03_G_M1_15	minus	CC2931	CC2931	CC2931	CC2931	CC2931	CC2931	CC2931	L03_p09	0.0234117589	22	18	4	12	7	3
L03	L03_G_M1_16	plus	CC2937	CC2937	CC2937	CC2937	CC2937	CC2937	CC2937	L03_p05	0.0231022435	29	24	5	17	9	3
L03	L03_G_M1_16	plus	CC2937	CC2937	CC2937	CC2937	CC2937	CC2937	CC2937	L03_p10	0.0297391563	29	24	5	17	9	3
L03	L03_G_M1_17	plus	CC2937	CC2937	CC2937	CC2937	CC2931	CC2931	CC2931	L03_p04	0.0185608649	25	19	6	16	5	4
L03	L03_G_M1_17	plus	CC2937	CC2937	CC2937	CC2937	CC2931	CC2931	CC2931	L03_p07	0.0260100122	25	19	6	16	5	4
L03	L03_G_M1_18	minus	CC2931	CC2931	CC2937	CC2937	CC2937	CC2937	CC2937	L03_p05	0.0188606787	32	26	6	18	10	4
L03	L03_G_M1_18	minus	CC2931	CC2931	CC2937	CC2937	CC2937	CC2937	CC2937	L03_p08	0.0222941369	32	26	6	18	10	4
L03	L03_G_M1_19	plus	CC2937	CC2937	CC2937	CC2937	CC2937	CC2937	CC2937	L03_p04	0.0272971869	11	11	0	6	5	0
L03	L03_G_M1_19	plus	CC2937	CC2937	CC2937	CC2937	CC2937	CC2937	CC2937	L03_p06	0.0306123296	11	11	0	6	5	0
L03	L03_G_M1_20	minus	CC2931	CC2931	CC2931	CC2931	CC2931	CC2931	CC2931	L03_p04	0.0231300604	32	24	8	19	10	3
L03	L03_G_M1_20	minus	CC2931	CC2931	CC2931	CC2931	CC2931	CC2931	CC2931	L03_p07	0.0302281457	32	24	8	19	10	3
L03	L03_G_M1_21	plus	CC2931	CC2931	CC2931	CC2931	CC2931	CC2931	CC2937	L03_p04	0.0237517014	26	21	5	15	8	3
L03	L03_G_M1_21	plus	CC2931	CC2931	CC2931	CC2931	CC2931	CC2931	CC2937	L03_p10	0.0269043425	26	21	5	15	8	3
L03	L03_G_M1_22	minus	CC2931	CC2931	CC2931	CC2931	CC2937	CC2937	CC2931	L03_p02	0.0211136152	15	11	4	9	6	0
L03	L03_G_M1_22	minus	CC2931	CC2931	CC2931	CC2931	CC2937	CC2937	CC2931	L03_p06	0.0248243404	15	11	4	9	6	0
L03	L03_G_M1_24	minus	CC2937	CC2937	CC2937	CC2937	CC2931	CC2931	CC2937	L03_p04	0.0323714126	13	11	2	6	4	3
L03	L03_G_M1_24	minus	CC2937	CC2937	CC2937	CC2937	CC2931	CC2931	CC2937	L03_p07	0.0279615697	13	11	2	6	4	3
L03	L03_G_M1_14	minus	CC2931	CC2931	CC2931	CC2931	CC2937	CC2937	CC2931	L03_p02	0.0239217589	21	17	4	14	4	3
L03	L03_G_M1_14	minus	CC2931	CC2931	CC2931	CC2931	CC2937	CC2937	CC2931	L03_p06	0.0260165393	21	17	4	14	4	3
L03	L03_G_M1_25	plus	CC2937	CC2937	CC2937	CC2937	CC2931	CC2931	CC2937	L03_p05	0.0234987931	28	23	5	17	8	3
L03	L03_G_M1_25	plus	CC2937	CC2937	CC2937	CC2937	CC2931	CC2931	CC2937	L03_p09	0.0246414522	28	23	5	17	8	3
L03	L03_G_M1_26	minus	CC2931	CC2931	CC2937	CC2937	CC2937	CC2937	CC2931	L03_p04	0.0303329754	10	9	1	7	2	1
L03	L03_G_M1_26	minus	CC2931	CC2931	CC2937	CC2937	CC2937	CC2937	CC2931	L03_p10	0.0226690337	10	9	1	7	2	1
L03	L03_G_M1_27	minus	CC2937	CC2937	CC2937	CC2937	CC2931	CC2931	CC2931	L03_p03	0.0287845739	18	16	2	11	5	2
L03	L03_G_M1_27	minus	CC2937	CC2937	CC2937	CC2937	CC2931	CC2931	CC2931	L03_p09	0.025359961	18	16	2	11	5	2
L03	L03_G_M1_28	minus	CC2931	CC2937	CC2937	CC2937	CC2937	CC2937	CC2931	L03_p02	0.0252161168	33	26	7	20	10	3
L03	L03_G_M1_28	minus	CC2931	CC2937	CC2937	CC2937	CC2937	CC2937	CC2931	L03_p08	0.0276340232	33	26	7	20	10	3
L03	L03_G_M2_01	minus	CC2931	CC2931	CC2931	CC2931	CC2931	CC2931	CC2937	L03_p05	0.0281882711	12	10	2	7	3	2
L03	L03_G_M2_01	minus	CC2931	CC2931	CC2931	CC2931	CC2931	CC2931	CC2937	L03_p06	0.0275993155	12	10	2	7	3	2
L03	L03_G_M2_02	minus	CC2931	CC2931	CC2937	CC2937	CC2931	CC2931	CC2937	L03_p05	0.026323261	19	15	4	12	5	2
L03	L03_G_M2_02	minus	CC2931	CC2931	CC2937	CC2937	CC2931	CC2931	CC2937	L03_p08	0.0276175347	19	15	4	12	5	2
L03	L03_G_M2_03	plus	CC2931	CC2931	CC2937	CC2937	CC2931	CC2931	CC2931	L03_p03	0.0230500968	25	18	7	16	5	4
L03	L03_G_M2_03	plus	CC2931	CC2931	CC2937	CC2937	CC2931	CC2931	CC2931	L03_p07	0.0333204126	25	18	7	16	5	4
L03	L03_G_M2_04	plus	CC2937	CC2937	CC2937	CC2937	CC2937	CC2937	CC2931	L03_p03	0.0286085476	17	14	3	12	3	2
L03	L03_G_M2_04	plus	CC2937	CC2937	CC2937	CC2937	CC2937	CC2937	CC2931	L03_p08	0.0241866187	17	14	3	12	3	2
L03	L03_G_M2_05	minus	CC2937	CC2937	CC2937	CC2937	CC2937	CC2937	CC2937	L03_p05	0.0209530487	19	15	4	10	6	3
L03	L03_G_M2_05	minus	CC2937	CC2937	CC2937	CC2937	CC2937	CC2937	CC2937	L03_p07	0.0283557306	19	15	4	10	6	3
L03	L03_G_M2_06	plus	CC2937	CC2937	CC2937	CC2937	CC2931	CC2931	CC2931	L03_p02	0.0240813842	19	15	4	13	4	2
L03	L03_G_M2_06	plus	CC2937	CC2937	CC2937	CC2937	CC2931	CC2931	CC2931	L03_p08	0.0266472923	19	15	4	13	4	2
L03	L03_G_M2_07	minus	CC2937	CC2937	CC2937	CC2937	CC2937	CC2937	CC2937	L03_p04	0.0305914154	16	13	3	12	3	1
L03	L03_G_M2_07	minus	CC2937	CC2937	CC2937	CC2937	CC2937	CC2937	CC2937	L03_p06	0.0273431744	16	13	3	12	3	1
L03	L03_G_M2_08	minus	CC2937	CC2937	CC2937	CC2937	CC2931	CC2931	CC2937	L03_p04	0.0239609417	12	10	2	6	4	2
L03	L03_G_M2_08	minus	CC2937	CC2937	CC2937	CC2937	CC2931	CC2931	CC2937	L03_p08	0.0260076394	12	10	2	6	4	2
L03	L03_G_M2_09	minus	CC2937	CC2937	CC2937	CC2937	CC2931	CC2931	CC2937	L03_p05	0.028654572	25	20	5	15	7	3
L03	L03_G_M2_09	minus	CC2937	CC2937	CC2937	CC2937	CC2931	CC2931	CC2937	L03_p06	0.0317525015	25	20	5	15	7	3
L03	L03_G_M2_03	plus	CC2931	CC2931	CC2937	CC2937	CC2931	CC2931	CC2931	L03_p02	0.022352663	25	18	7	16	5	4
L03	L03_G_M2_03	plus	CC2931	CC2931	CC2937	CC2937	CC2931	CC2931	CC2931	L03_p07	0.0363513999	25	18	7	16	5	4
L03	L03_G_M2_10	minus	CC2931	CC2931	CC2931	CC2931	CC2931	CC2931	CC2931	L03_p04	0.0219077772	22	17	5	16	4	2
L03	L03_G_M2_11	plus	CC2937	CC2937	CC2937	CC2937	CC2937	CC2937	CC2931	L03_p03	0.0266747555	17	14	3	10	6	1
L03	L03_G_M2_11	plus	CC2937	CC2937	CC2937	CC2937	CC2937	CC2937	CC2931	L03_p09	0.0226966372	17	14	3	10	6	1
L03	L03_G_M2_12	plus	CC2937	CC2937	CC2937	CC2937	CC2931	CC2931	CC2931	L03_p04	0.0271317882	27	20	7	13	9	5
L03	L03_G_M2_12	plus	CC2937	CC2937	CC2937	CC2937	CC2931	CC2931	CC2931	L03_p09	0.0272674822	27	20	7	13	9	5
L03	L03_G_M2_13	plus	CC2931	CC2931	CC2931	CC2931	CC2937	CC2937	CC2937	L03_p04	0.0278286482	22	19	3	14	6	2
L03	L03_G_M2_13	plus	CC2931	CC2931	CC2931	CC2931	CC2937	CC2937	CC2937	L03_p08	0.0283550974	22	19	3	14	6	2
L03	L03_G_M2_16	plus	CC2937	CC2937	CC2937	CC2937	CC2931	CC2931	CC2931	L03_p05	0.0237894967	21	18	3	11	7	3
L03	L03_G_M2_16	plus	CC2937	CC2937	CC2937	CC2937	CC2931	CC2931	CC2931	L03_p07	0.0298935485	21	18	3	11	7	3
L03	L03_G_M2_17	minus	CC2931	CC2931	CC2937	CC2937	CC2931	CC2931	CC2937	L03_p05	0.0311260969	19	16	3	12	6	1
L03	L03_G_M2_17	minus	CC2931	CC2931	CC2937	CC2937	CC2931	CC2931	CC2937	L03_p06	0.0330542991	19	16	3	12	6	1
L03	L03_G_M2_06	plus	CC2937	CC2937	CC2937	CC2937	CC2931	CC2931	CC2931	L03_p05	0.0267397107	19	15	4	13	4	2
L03	L03_G_M2_06	plus	CC2937	CC2937	CC2937	CC2937	CC2931	CC2931	CC2931	L03_p08	0.0304961593	19	15	4	13	4	2
L03	L03_G_M2_17	minus	CC2931	CC2931	CC2937	CC2937	CC2931	CC2931	CC2937	L03_p04	0.0222227361	20	16	4	12	6	2
L03	L03_G_M2_17	minus	CC2931	CC2931	CC2937	CC2937	CC2931	CC2931	CC2937	L03_p06	0.0344839814	20	16	4	12	6	2
L03	L03_G_M2_18	plus	CC2931	CC2931	CC2937	CC2937	CC2937	CC2937	CC2937	L03_p03	0.0236975394	23	19	4	14	8	1
L03	L03_G_M2_18	plus	CC2931	CC2931	CC2937	CC2937	CC2937	CC2937	CC2937	L03_p10	0.0258632134	23	19	4	14	8	1
L03	L03_G_M2_01	minus	CC2931	CC2931	CC2931	CC2931	CC2931	CC2931	CC2937	L03_p05	0.0251173396	12	10	2	7	3	2
L03	L03_G_M2_01	minus	CC2931	CC2931	CC2931	CC2931	CC2931	CC2931	CC2937	L03_p08	0.0318743946	12	10	2	7	3	2
L03	L03_G_M2_11	plus	CC2937	CC2937	CC2937	CC2937	CC2937	CC2937	CC2931	L03_p02	0.0267014754	17	14	3	10	6	1
L03	L03_G_M2_11	plus	CC2937	CC2937	CC2937	CC2937	CC2937	CC2937	CC2931	L03_p07	0.028266249	17	14	3	10	6	1
L03	L03_G_M2_19	minus	CC2937	CC2937	CC2937	CC2937	CC2937	CC2937	CC2931	L03_p03	0.0197101509	20	14	6	15	4	1
L03	L03_G_M2_19	minus	CC2937	CC2937	CC2937	CC2937	CC2937	CC2937	CC2931	L03_p09	0.0344700518	20	14	6	15	4	1
L03	L03_G_M2_11	plus	CC2937	CC2937	CC2937	CC2937	CC2937	CC2937	CC2931	L03_p03	0.0283815786	17	14	3	10	6	1
L03	L03_G_M2_11	plus	CC2937	CC2937	CC2937	CC2937	CC2937	CC2937	CC2931	L03_p08	0.0321947198	17	14	3	10	6	1
L03	L03_G_M2_21	minus	CC2937	CC2937	CC2937	CC2937	CC2937	CC2937	CC2931	L03_p02	0.0258611681	22	18	4	13	7	2
L03	L03_G_M2_21	minus	CC2937	CC2937	CC2937	CC2937	CC2937	CC2937	CC2931	L03_p06	0.0288432395	22	18	4	13	7	2
L03	L03_G_M2_23	plus	CC2937	CC2937	CC2937	CC2937	CC2937	CC2937	CC2931	L03_p03	0.0277247662	14	13	1	8	5	1
L03	L03_G_M2_23	plus	CC2937	CC2937	CC2937	CC2937	CC2937	CC2937	CC2931	L03_p10	0.0231171873	14	13	1	8	5	1
L03	L03_G_M3_01	plus	CC2931	CC2931	CC2931	CC2931	CC2937	CC2937	CC2931	L03_p04	0.0218058955	16	13	3	9	5	2
L03	L03_G_M3_01	plus	CC2931	CC2931	CC2931	CC2931	CC2937	CC2937	CC2931	L03_p10	0.02491864	16	13	3	9	5	2
L03	L03_G_M3_04	plus	CC2931	CC2931	CC2937	CC2937	CC2931	CC2931	CC2931	L03_p03	0.0243527384	24	18	6	10	10	4
L03	L03_G_M3_04	plus	CC2931	CC2931	CC2937	CC2937	CC2931	CC2931	CC2931	L03_p09	0.0271646024	24	18	6	10	10	4
L03	L03_G_M3_05	minus	CC2937	CC2937	CC2937	CC2937	CC2937	CC2937	CC2937	L03_p04	0.0215835076	14	11	3	8	4	2
L03	L03_G_M3_05	minus	CC2937	CC2937	CC2937	CC2937	CC2937	CC2937	CC2937	L03_p08	0.0289694157	14	11	3	8	4	2
L03	L03_G_M3_07	plus	CC2931	CC2931	CC2931	CC2931	CC2937	CC2937	CC2937	L03_p05	0.0267499452	16	13	3	9	5	2
L03	L03_G_M3_07	plus	CC2931	CC2931	CC2931	CC2931	CC2937	CC2937	CC2937	L03_p10	0.0247586207	16	13	3	9	5	2
L03	L03_G_M3_05	minus	CC2937	CC2937	CC2937	CC2937	CC2937	CC2937	CC2937	L03_p05	0.0236244573	14	11	3	8	4	2
L03	L03_G_M3_05	minus	CC2937	CC2937	CC2937	CC2937	CC2937	CC2937	CC2937	L03_p10	0.0255474019	14	11	3	8	4	2
L03	L03_G_M3_10	plus	CC2937	CC2937	CC2937	CC2937	CC2937	CC2937	CC2937	L03_p03	0.0242430193	11	10	1	5	5	1
L03	L03_G_M3_10	plus	CC2937	CC2937	CC2937	CC2937	CC2937	CC2937	CC2937	L03_p09	0.0319877082	11	10	1	5	5	1
L03	L03_G_M3_11	plus	CC2937	CC2937	CC2937	CC2937	CC2931	CC2931	CC2931	L03_p02	0.0297188896	15	10	5	9	3	3
L03	L03_G_M3_11	plus	CC2937	CC2937	CC2937	CC2937	CC2931	CC2931	CC2931	L03_p08	0.0284798926	15	10	5	9	3	3
L03	L03_G_M3_12	plus	CC2937	CC2937	CC2937	CC2937	CC2937	CC2937	CC2931	L03_p04	0.0209971958	17	13	4	8	7	2
L03	L03_G_M3_12	plus	CC2937	CC2937	CC2937	CC2937	CC2937	CC2937	CC2931	L03_p07	0.0342151797	17	13	4	8	7	2
L03	L03_G_M3_13	minus	CC2937	CC2937	CC2937	CC2937	CC2937	CC2937	CC2931	L03_p05	0.0203705016	16	13	3	8	5	3
L03	L03_G_M3_13	minus	CC2937	CC2937	CC2937	CC2937	CC2937	CC2937	CC2931	L03_p10	0.0259113472	16	13	3	8	5	3
L03	L03_G_M3_13	minus	CC2937	CC2937	CC2937	CC2937	CC2937	CC2937	CC2931	L03_p05	0.0224414163	16	13	3	8	5	3
L03	L03_G_M3_13	minus	CC2937	CC2937	CC2937	CC2937	CC2937	CC2937	CC2931	L03_p10	0.0235520611	16	13	3	8	5	3
L03	L03_G_M3_15	plus	CC2937	CC2937	CC2937	CC2937	CC2931	CC2931	CC2937	L03_p04	0.0289358925	23	19	4	11	8	4
L03	L03_G_M3_15	plus	CC2937	CC2937	CC2937	CC2937	CC2931	CC2931	CC2937	L03_p06	0.0327029109	23	19	4	11	8	4
L03	L03_G_M3_15	plus	CC2937	CC2937	CC2937	CC2937	CC2931	CC2931	CC2937	L03_p03	0.0246598316	23	19	4	11	8	4
L03	L03_G_M3_15	plus	CC2937	CC2937	CC2937	CC2937	CC2931	CC2931	CC2937	L03_p06	0.0306915483	23	19	4	11	8	4
L03	L03_G_M3_13	minus	CC2937	CC2937	CC2937	CC2937	CC2937	CC2937	CC2931	L03_p03	0.0187543642	16	13	3	8	5	3
L03	L03_G_M3_13	minus	CC2937	CC2937	CC2937	CC2937	CC2937	CC2937	CC2931	L03_p07	0.0286837516	16	13	3	8	5	3
L03	L03_G_M3_16	minus	CC2937	CC2937	CC2937	CC2937	CC2937	CC2937	CC2931	L03_p03	0.0193565562	15	11	4	9	5	1
L03	L03_G_M3_16	minus	CC2937	CC2937	CC2937	CC2937	CC2937	CC2937	CC2931	L03_p09	0.0279330731	15	11	4	9	5	1
L03	L03_G_M3_17	plus	CC2931	CC2931	CC2931	CC2931	CC2931	CC2931	CC2931	L03_p04	0.0250193768	20	13	7	11	6	3
L03	L03_G_M3_17	plus	CC2931	CC2931	CC2931	CC2931	CC2931	CC2931	CC2931	L03_p10	0.0259078509	20	13	7	11	6	3
L03	L03_G_M3_12	plus	CC2937	CC2937	CC2937	CC2937	CC2937	CC2937	CC2931	L03_p05	0.0306975907	17	13	4	8	7	2
L03	L03_G_M3_12	plus	CC2937	CC2937	CC2937	CC2937	CC2937	CC2937	CC2931	L03_p07	0.0291589215	17	13	4	8	7	2
L03	L03_G_M3_18	minus	CC2931	CC2931	CC2931	CC2931	CC2937	CC2937	CC2937	L03_p05	0.0226810618	16	13	3	11	3	2
L03	L03_G_M3_18	minus	CC2931	CC2931	CC2931	CC2931	CC2937	CC2937	CC2937	L03_p07	0.0261830124	16	13	3	11	3	2
L03	L03_G_M3_19	minus	CC2937	CC2937	CC2937	CC2937	CC2931	CC2931	CC2931	L03_p04	0.0207081719	22	15	7	12	7	3
L03	L03_G_M3_19	minus	CC2937	CC2937	CC2937	CC2937	CC2931	CC2931	CC2931	L03_p06	0.027527665	22	15	7	12	7	3
L03	L03_G_M3_20	minus	CC2937	CC2937	CC2937	CC2937	CC2931	CC2931	CC2937	L03_p04	0.0239045517	19	17	2	10	6	3
L03	L03_G_M3_20	minus	CC2937	CC2937	CC2937	CC2937	CC2931	CC2931	CC2937	L03_p10	0.0239089793	19	17	2	10	6	3
L03	L03_G_M3_21	plus	CC2931	CC2931	CC2937	CC2937	CC2937	CC2937	CC2931	L03_p05	0.0179252407	24	19	5	15	5	4
L03	L03_G_M3_21	plus	CC2931	CC2931	CC2937	CC2937	CC2937	CC2937	CC2931	L03_p06	0.0239858335	24	19	5	15	5	4
L03	L03_G_M3_22	plus	CC2937	CC2937	CC2937	CC2937	CC2937	CC2931	CC2931	L03_p05	0.0236963567	15	11	4	8	5	2
L03	L03_G_M3_22	plus	CC2937	CC2937	CC2937	CC2937	CC2937	CC2931	CC2931	L03_p09	0.0280028576	15	11	4	8	5	2
L03	L03_G_M3_21	plus	CC2931	CC2931	CC2937	CC2937	CC2937	CC2937	CC2931	L03_p01	0.0332450919	24	19	5	15	5	4
L03	L03_G_M3_21	plus	CC2931	CC2931	CC2937	CC2937	CC2937	CC2937	CC2931	L03_p09	0.0237524742	24	19	5	15	5	4
L03	L03_G_M3_13	minus	CC2937	CC2937	CC2937	CC2937	CC2937	CC2937	CC2931	L03_p04	0.0221959751	16	13	3	8	5	3
L03	L03_G_M3_13	minus	CC2937	CC2937	CC2937	CC2937	CC2937	CC2937	CC2931	L03_p07	0.0264020713	16	13	3	8	5	3
L03	L03_G_M4_02	plus	CC2931	CC2931	CC2931	CC2931	CC2931	CC2931	CC2937	L03_p03	0.0181043058	19	14	5	10	6	3
L03	L03_G_M4_02	plus	CC2931	CC2931	CC2931	CC2931	CC2931	CC2931	CC2937	L03_p10	0.0245013465	19	14	5	10	6	3
L03	L03_G_M4_03	minus	CC2931	CC2931	CC2931	CC2931	CC2937	CC2937	CC2937	L03_p04	0.0257168072	20	15	5	9	7	4
L03	L03_G_M4_03	minus	CC2931	CC2931	CC2931	CC2931	CC2937	CC2937	CC2937	L03_p08	0.0339008163	20	15	5	9	7	4
L03	L03_G_M4_04	minus	CC2937	CC2937	CC2937	CC2937	CC2937	CC2937	CC2931	L03_p05	0.0248829507	27	22	5	15	9	3
L03	L03_G_M4_04	minus	CC2937	CC2937	CC2937	CC2937	CC2937	CC2937	CC2931	L03_p06	0.0302509378	27	22	5	15	9	3
L03	L03_G_M4_06	plus	CC2937	CC2937	CC2937	CC2937	CC2937	CC2937	CC2937	L03_p02	0.0273507459	15	12	3	10	3	2
L03	L03_G_M4_06	plus	CC2937	CC2937	CC2937	CC2937	CC2937	CC2937	CC2937	L03_p06	0.0319847645	15	12	3	10	3	2
L03	L03_G_M4_08	minus	CC2931	CC2931	CC2931	CC2931	CC2931	CC2931	CC2931	L03_p04	0.026427839	28	23	5	17	8	3
L03	L03_G_M4_08	minus	CC2931	CC2931	CC2931	CC2931	CC2931	CC2931	CC2931	L03_p09	0.0348844502	28	23	5	17	8	3
L03	L03_G_M4_09	plus	CC2937	CC2937	CC2937	CC2937	CC2931	CC2937	CC2937	L03_p04	0.0334480151	18	16	2	10	6	2
L03	L03_G_M4_09	plus	CC2937	CC2937	CC2937	CC2937	CC2931	CC2937	CC2937	L03_p09	0.030569457	18	16	2	10	6	2
L03	L03_G_M4_10	minus	CC2931	CC2931	CC2931	CC2931	CC2937	CC2937	CC2937	L03_p01	0.0334863607	24	20	4	15	7	2
L03	L03_G_M4_10	minus	CC2931	CC2931	CC2931	CC2931	CC2937	CC2937	CC2937	L03_p08	0.0285513899	24	20	4	15	7	2
L03	L03_G_M4_11	plus	CC2931	CC2931	CC2931	CC2931	CC2931	CC2931	CC2931	L03_p01	0.0334805185	18	13	5	10	5	3
L03	L03_G_M4_11	plus	CC2931	CC2931	CC2931	CC2931	CC2931	CC2931	CC2931	L03_p09	0.0257815209	18	13	5	10	5	3
L03	L03_G_M4_12	minus	CC2937	CC2937	CC2937	CC2937	CC2931	CC2931	CC2931	L03_p01	0.0293819042	28	21	7	17	7	4
L03	L03_G_M4_12	minus	CC2937	CC2937	CC2937	CC2937	CC2931	CC2931	CC2931	L03_p06	0.0293769771	28	21	7	17	7	4
L03	L03_G_M4_13	plus	CC2937	CC2937	CC2937	CC2937	CC2937	CC2937	CC2937	L03_p02	0.0316759661	12	9	3	7	3	2
L03	L03_G_M4_13	plus	CC2937	CC2937	CC2937	CC2937	CC2937	CC2937	CC2937	L03_p08	0.0291224904	12	9	3	7	3	2
L03	L03_G_M4_09	plus	CC2937	CC2937	CC2937	CC2937	CC2931	CC2937	CC2937	L03_p04	0.0240521648	18	16	2	10	6	2
L03	L03_G_M4_09	plus	CC2937	CC2937	CC2937	CC2937	CC2931	CC2937	CC2937	L03_p08	0.0300567898	18	16	2	10	6	2
L03	L03_G_M4_15	plus	CC2931	CC2931	CC2937	CC2937	CC2931	CC2931	CC2931	L03_p03	0.0260530402	24	19	5	15	6	3
L03	L03_G_M4_15	plus	CC2931	CC2931	CC2937	CC2937	CC2931	CC2931	CC2931	L03_p10	0.031776912	24	19	5	15	6	3
L03	L03_G_M4_16	minus	CC2937	CC2937	CC2931	CC2931	CC2931	CC2937	CC2931	L03_p01	0.0211418304	22	17	5	15	4	3
L03	L03_G_M4_16	minus	CC2937	CC2937	CC2931	CC2931	CC2931	CC2937	CC2931	L03_p10	0.0273073099	22	17	5	15	4	3
L03	L03_G_M4_17	minus	CC2937	CC2937	CC2937	CC2937	CC2937	CC2937	CC2931	L03_p03	0.0213959555	15	13	2	9	4	2
L03	L03_G_M4_17	minus	CC2937	CC2937	CC2937	CC2937	CC2937	CC2937	CC2931	L03_p09	0.0252682614	15	13	2	9	4	2
L03	L03_G_M4_18	minus	CC2931	CC2931	CC2931	CC2931	CC2937	CC2937	CC2931	L03_p04	0.0240021995	19	16	3	12	5	2
L03	L03_G_M4_18	minus	CC2931	CC2931	CC2931	CC2931	CC2937	CC2937	CC2931	L03_p10	0.0216213843	19	16	3	12	5	2
L03	L03_G_M4_19	plus	CC2931	CC2931	CC2937	CC2937	CC2931	CC2931	CC2931	L03_p02	0.024992618	24	18	6	13	7	4
L03	L03_G_M4_19	plus	CC2931	CC2931	CC2937	CC2937	CC2931	CC2931	CC2931	L03_p08	0.0295893091	24	18	6	13	7	4
L03	L03_G_M4_21	plus	CC2937	CC2937	CC2937	CC2937	CC2931	CC2931	CC2937	L03_p03	0.0282871537	21	17	4	10	7	4
L03	L03_G_M4_21	plus	CC2937	CC2937	CC2937	CC2937	CC2931	CC2931	CC2937	L03_p08	0.0293990101	21	17	4	10	7	4
L03	L03_G_M4_22	plus	CC2937	CC2937	CC2937	CC2937	CC2937	CC2931	CC2937	L03_p01	0.0299023336	19	14	5	10	8	1
L03	L03_G_M4_22	plus	CC2937	CC2937	CC2937	CC2937	CC2937	CC2931	CC2937	L03_p06	0.0288539277	19	14	5	10	8	1
L03	L03_G_M4_23	plus	CC2931	CC2931	CC2931	CC2931	CC2937	CC2937	CC2931	L03_p02	0.0287303188	17	14	3	9	5	3
L03	L03_G_M4_23	plus	CC2931	CC2931	CC2931	CC2931	CC2937	CC2937	CC2931	L03_p09	0.0277202338	17	14	3	9	5	3
L03	L03_G_M4_24	minus	CC2931	CC2931	CC2931	CC2931	CC2937	CC2937	CC2937	L03_p03	0.0320612408	21	18	3	10	8	3
L03	L03_G_M4_24	minus	CC2931	CC2931	CC2931	CC2931	CC2937	CC2937	CC2937	L03_p09	0.0328772696	21	18	3	10	8	3
L03	L03_G_M4_27	minus	CC2931	CC2931	CC2931	CC2931	CC2937	CC2937	CC2937	L03_p05	0.0304524827	12	10	2	6	4	2
L03	L03_G_M4_27	minus	CC2931	CC2931	CC2931	CC2931	CC2937	CC2937	CC2937	L03_p07	0.034423325	12	10	2	6	4	2
L03	L03_G_M4_28	minus	CC2931	CC2931	CC2937	CC2937	CC2937	CC2937	CC2931	L03_p05	0.0242619118	16	12	4	7	7	2
L03	L03_G_M4_28	minus	CC2931	CC2931	CC2937	CC2937	CC2937	CC2937	CC2931	L03_p07	0.0304715373	16	12	4	7	7	2
L03	L03_G_M5_01	minus	CC2937	CC2937	CC2937	CC2937	CC2931	CC2931	CC2937	L03_p05	0.0290496201	23	20	3	13	6	4
L03	L03_G_M5_01	minus	CC2937	CC2937	CC2937	CC2937	CC2931	CC2931	CC2937	L03_p06	0.0319237247	23	20	3	13	6	4
L03	L03_G_M5_03	plus	CC2931	CC2931	CC2937	CC2937	CC2937	CC2937	CC2937	L03_p05	0.0258419554	31	26	5	20	8	3
L03	L03_G_M5_03	plus	CC2931	CC2931	CC2937	CC2937	CC2937	CC2937	CC2937	L03_p09	0.0298111378	31	26	5	20	8	3
L03	L03_G_M5_04	plus	CC2937	CC2937	CC2937	CC2937	CC2931	CC2931	CC2937	L03_p03	0.0226094483	22	16	6	12	6	4
L03	L03_G_M5_04	plus	CC2937	CC2937	CC2937	CC2937	CC2931	CC2931	CC2937	L03_p08	0.028969752	22	16	6	12	6	4
L03	L03_G_M5_05	plus	CC2931	CC2931	CC2931	CC2931	CC2937	CC2937	CC2937	L03_p04	0.0248522467	15	13	2	9	4	2
L03	L03_G_M5_05	plus	CC2931	CC2931	CC2931	CC2931	CC2937	CC2937	CC2937	L03_p08	0.0313428127	15	13	2	9	4	2
L03	L03_G_M5_06	minus	CC2931	CC2931	CC2931	CC2931	CC2931	CC2931	CC2937	L03_p03	0.0265324561	18	14	4	10	4	4
L03	L03_G_M5_06	minus	CC2931	CC2931	CC2931	CC2931	CC2931	CC2931	CC2937	L03_p06	0.025065347	18	14	4	10	4	4
L03	L03_G_M5_09	plus	CC2937	CC2937	CC2937	CC2937	CC2931	CC2931	CC2937	L03_p04	0.0259934079	24	18	6	12	7	5
L03	L03_G_M5_09	plus	CC2937	CC2937	CC2937	CC2937	CC2931	CC2931	CC2937	L03_p09	0.0242953809	24	18	6	12	7	5
L03	L03_G_M5_10	minus	CC2937	CC2937	CC2937	CC2937	CC2931	CC2931	CC2931	L03_p03	0.0287115312	26	21	5	15	9	2
L03	L03_G_M5_10	minus	CC2937	CC2937	CC2937	CC2937	CC2931	CC2931	CC2931	L03_p06	0.0246339355	26	21	5	15	9	2
L03	L03_G_M5_11	minus	CC2937	CC2937	CC2937	CC2937	CC2931	CC2931	CC2931	L03_p01	0.0231638746	20	15	5	10	6	4
L03	L03_G_M5_11	minus	CC2937	CC2937	CC2937	CC2937	CC2931	CC2931	CC2931	L03_p08	0.0294248981	20	15	5	10	6	4
L03	L03_G_M5_12	minus	CC2931	CC2931	CC2931	CC2931	CC2931	CC2931	CC2937	L03_p02	0.022841026	18	13	5	11	5	2
L03	L03_G_M5_12	minus	CC2931	CC2931	CC2931	CC2931	CC2931	CC2931	CC2937	L03_p06	0.0365179892	18	13	5	11	5	2
L03	L03_G_M5_13	minus	CC2937	CC2937	CC2937	CC2937	CC2937	CC2937	CC2937	L03_p02	0.0283446824	15	13	2	9	4	2
L03	L03_G_M5_13	minus	CC2937	CC2937	CC2937	CC2937	CC2937	CC2937	CC2937	L03_p07	0.034292088	15	13	2	9	4	2
L03	L03_G_M5_15	minus	CC2931	CC2931	CC2931	CC2931	CC2931	CC2931	CC2937	L03_p02	0.0307727733	21	16	5	10	6	5
L03	L03_G_M5_15	minus	CC2931	CC2931	CC2931	CC2931	CC2931	CC2931	CC2937	L03_p06	0.0277288843	21	16	5	10	6	5
L03	L03_G_M5_08	plus	CC2937	CC2937	CC2937	CC2937	CC2931	CC2931	CC2937	L03_p04	0.0253512172	10	9	1	3	4	3
L03	L03_G_M5_08	plus	CC2937	CC2937	CC2937	CC2937	CC2931	CC2931	CC2937	L03_p10	0.0297026447	10	9	1	3	4	3
L03	L03_G_M5_16	plus	CC2937	CC2937	CC2937	CC2937	CC2931	CC2931	CC2937	L03_p05	0.0291528644	17	13	4	10	5	2
L03	L03_G_M5_16	plus	CC2937	CC2937	CC2937	CC2937	CC2931	CC2931	CC2937	L03_p09	0.0256681168	17	13	4	10	5	2
L03	L03_G_M5_17	minus	CC2937	CC2937	CC2937	CC2937	CC2931	CC2931	CC2937	L03_p03	0.0260280498	14	10	4	6	5	3
L03	L03_G_M5_17	minus	CC2937	CC2937	CC2937	CC2937	CC2931	CC2931	CC2937	L03_p09	0.0234240189	14	10	4	6	5	3
L03	L03_G_M5_18	plus	CC2937	CC2937	CC2937	CC2937	CC2931	CC2931	CC2931	L03_p01	0.026831777	19	15	4	11	7	1
L03	L03_G_M5_18	plus	CC2937	CC2937	CC2937	CC2937	CC2931	CC2931	CC2931	L03_p08	0.0348303836	19	15	4	11	7	1
L03	L03_G_M5_19	minus	CC2937	CC2937	CC2937	CC2937	CC2937	CC2937	CC2937	L03_p03	0.0240607202	22	17	5	15	5	2
L03	L03_G_M5_19	minus	CC2937	CC2937	CC2937	CC2937	CC2937	CC2937	CC2937	L03_p07	0.030928465	22	17	5	15	5	2
L03	L03_G_M5_20	minus	CC2931	CC2931	CC2931	CC2931	CC2931	CC2931	CC2937	L03_p03	0.0235702978	18	14	4	10	6	2
L03	L03_G_M5_20	minus	CC2931	CC2931	CC2931	CC2931	CC2931	CC2931	CC2937	L03_p08	0.0254252876	18	14	4	10	6	2
L03	L03_G_M5_21	plus	CC2937	CC2937	CC2937	CC2937	CC2931	CC2931	CC2937	L03_p02	0.0271336869	27	21	6	16	6	5
L03	L03_G_M5_21	plus	CC2937	CC2937	CC2937	CC2937	CC2931	CC2931	CC2937	L03_p07	0.0330759249	27	21	6	16	6	5
L03	L03_G_M5_09	plus	CC2937	CC2937	CC2937	CC2937	CC2931	CC2931	CC2937	L03_p04	0.0270308061	23	17	6	12	7	4
L03	L03_G_M5_09	plus	CC2937	CC2937	CC2937	CC2937	CC2931	CC2931	CC2937	L03_p09	0.027973511	23	17	6	12	7	4
L03	L03_G_M5_08	plus	CC2937	CC2937	CC2937	CC2937	CC2931	CC2931	CC2937	L03_p02	0.0306389692	10	9	1	3	4	3
L03	L03_G_M5_08	plus	CC2937	CC2937	CC2937	CC2937	CC2931	CC2931	CC2937	L03_p06	0.0277780129	10	9	1	3	4	3
L03	L03_G_M5_21	plus	CC2937	CC2937	CC2937	CC2937	CC2931	CC2931	CC2937	L03_p05	0.0290824304	27	21	6	16	6	5
L03	L03_G_M5_21	plus	CC2937	CC2937	CC2937	CC2937	CC2931	CC2931	CC2937	L03_p10	0.0293621564	27	21	6	16	6	5
L03	L03_G_M5_22	plus	CC2937	CC2937	CC2937	CC2937	CC2931	CC2931	CC2931	L03_p01	0.0317021675	20	15	5	11	6	3
L03	L03_G_M5_22	plus	CC2937	CC2937	CC2937	CC2937	CC2931	CC2931	CC2931	L03_p09	0.0233038149	20	15	5	11	6	3
L03	L03_G_M5_23	minus	CC2937	CC2937	CC2937	CC2937	CC2937	CC2937	CC2931	L03_p03	0.0214583658	24	18	6	17	5	2
L03	L03_G_M5_23	minus	CC2937	CC2937	CC2937	CC2937	CC2937	CC2937	CC2931	L03_p06	0.028096338	24	18	6	17	5	2
L03	L03_G_M5_08	plus	CC2937	CC2937	CC2937	CC2937	CC2931	CC2931	CC2937	L03_p03	0.0316899227	10	9	1	3	4	3
L03	L03_G_M5_08	plus	CC2937	CC2937	CC2937	CC2937	CC2931	CC2931	CC2937	L03_p07	0.0313482093	10	9	1	3	4	3
L03	L03_G_M5_24	minus	CC2931	CC2931	CC2937	CC2937	CC2937	CC2937	CC2937	L03_p02	0.0228333869	9	9	0	7	1	1
L03	L03_G_M5_24	minus	CC2931	CC2931	CC2937	CC2937	CC2937	CC2937	CC2937	L03_p09	0.0288737255	9	9	0	7	1	1
L03	L03_G_M5_25	minus	CC2931	CC2931	CC2931	CC2931	CC2937	CC2937	CC2931	L03_p01	0.0276432619	17	14	3	11	5	1
L03	L03_G_M5_25	minus	CC2931	CC2931	CC2931	CC2931	CC2937	CC2937	CC2931	L03_p06	0.0232279761	17	14	3	11	5	1
L03	L03_G_M6_01	minus	CC2937	CC2937	CC2937	CC2937	CC2931	CC2931	CC2931	L03_p01	0.0236508839	20	15	5	10	7	3
L03	L03_G_M6_01	minus	CC2937	CC2937	CC2937	CC2937	CC2931	CC2931	CC2931	L03_p06	0.0285481899	20	15	5	10	7	3
L03	L03_G_M6_02	plus	CC2931	CC2931	CC2931	CC2931	CC2931	CC2931	CC2931	L03_p05	0.0209565719	30	24	6	17	8	5
L03	L03_G_M6_02	plus	CC2931	CC2931	CC2931	CC2931	CC2931	CC2931	CC2931	L03_p07	0.0277494959	30	24	6	17	8	5
L03	L03_G_M6_03	plus	CC2937	CC2937	CC2937	CC2937	CC2931	CC2931	CC2937	L03_p02	0.0254615032	20	15	5	11	6	3
L03	L03_G_M6_03	plus	CC2937	CC2937	CC2937	CC2937	CC2931	CC2931	CC2937	L03_p08	0.0251376115	20	15	5	11	6	3
L03	L03_G_M6_04	minus	CC2931	CC2931	CC2937	CC2937	CC2931	CC2931	CC2937	L03_p03	0.0312354725	18	13	5	10	6	2
L03	L03_G_M6_04	minus	CC2931	CC2931	CC2937	CC2937	CC2931	CC2931	CC2937	L03_p06	0.028136433	18	13	5	10	6	2
L03	L03_G_M6_05	minus	CC2937	CC2937	CC2937	CC2937	CC2931	CC2931	CC2937	L03_p03	0.021551005	24	17	7	12	7	5
L03	L03_G_M6_05	minus	CC2937	CC2937	CC2937	CC2937	CC2931	CC2931	CC2937	L03_p09	0.0238828818	24	17	7	12	7	5
L03	L03_G_M6_06	plus	CC2937	CC2937	CC2937	CC2937	CC2931	CC2931	CC2931	L03_p02	0.024903451	18	14	4	12	4	2
L03	L03_G_M6_06	plus	CC2937	CC2937	CC2937	CC2937	CC2931	CC2931	CC2931	L03_p07	0.0327797253	18	14	4	12	4	2
L03	L03_G_M6_08	plus	CC2931	CC2931	CC2937	CC2937	CC2937	CC2937	CC2931	L03_p04	0.0260912364	20	16	4	12	6	2
L03	L03_G_M6_08	plus	CC2931	CC2931	CC2937	CC2937	CC2937	CC2937	CC2931	L03_p09	0.0221862255	20	16	4	12	6	2
L03	L03_G_M6_10	plus	CC2937	CC2937	CC2937	CC2937	CC2931	CC2931	CC2931	L03_p05	0.022469063	16	11	5	9	5	2
L03	L03_G_M6_10	plus	CC2937	CC2937	CC2937	CC2937	CC2931	CC2931	CC2931	L03_p08	0.024650825	16	11	5	9	5	2
L03	L03_G_M6_10	plus	CC2937	CC2937	CC2937	CC2937	CC2931	CC2931	CC2931	L03_p05	0.0174464658	16	11	5	9	5	2
L03	L03_G_M6_10	plus	CC2937	CC2937	CC2937	CC2937	CC2931	CC2931	CC2931	L03_p08	0.0227843502	16	11	5	9	5	2
L03	L03_G_M6_11	minus	CC2937	CC2937	CC2937	CC2937	CC2937	CC2937	CC2931	L03_p05	0.0249271946	8	7	1	7	1	0
L03	L03_G_M6_11	minus	CC2937	CC2937	CC2937	CC2937	CC2937	CC2937	CC2931	L03_p06	0.0295332289	8	7	1	7	1	0
L03	L03_G_M6_12	plus	CC2931	CC2931	CC2931	CC2931	CC2931	CC2931	CC2931	L03_p01	0.0238581065	15	12	3	8	5	2
L03	L03_G_M6_12	plus	CC2931	CC2931	CC2931	CC2931	CC2931	CC2931	CC2931	L03_p10	0.0272230241	15	12	3	8	5	2
L03	L03_G_M6_01	minus	CC2937	CC2937	CC2937	CC2937	CC2931	CC2931	CC2931	L03_p03	0.0194552051	20	15	5	10	7	3
L03	L03_G_M6_01	minus	CC2937	CC2937	CC2937	CC2937	CC2931	CC2931	CC2931	L03_p09	0.0332269991	20	15	5	10	7	3
L03	L03_G_M6_07	plus	CC2931	CC2931	CC2937	CC2937	CC2931	CC2931	CC2937	L03_p05	0.0338715624	13	10	3	6	4	3
L03	L03_G_M6_07	plus	CC2931	CC2931	CC2937	CC2937	CC2931	CC2931	CC2937	L03_p08	0.0324121707	13	10	3	6	4	3
L03	L03_G_M6_01	minus	CC2937	CC2937	CC2937	CC2937	CC2931	CC2931	CC2931	L03_p02	0.0243944555	20	15	5	10	7	3
L03	L03_G_M6_01	minus	CC2937	CC2937	CC2937	CC2937	CC2931	CC2931	CC2931	L03_p07	0.0271182538	20	15	5	10	7	3
L03	L03_G_M6_08	plus	CC2931	CC2931	CC2937	CC2937	CC2937	CC2937	CC2931	L03_p02	0.0245988597	20	16	4	12	6	2
L03	L03_G_M6_08	plus	CC2931	CC2931	CC2937	CC2937	CC2937	CC2937	CC2931	L03_p08	0.0250954471	20	16	4	12	6	2
L03	L03_G_M6_04	minus	CC2931	CC2931	CC2937	CC2937	CC2931	CC2931	CC2937	L03_p03	0.0285873187	18	13	5	10	6	2
L03	L03_G_M6_04	minus	CC2931	CC2931	CC2937	CC2937	CC2931	CC2931	CC2937	L03_p07	0.0297946727	18	13	5	10	6	2
L03	L03_G_M6_10	plus	CC2937	CC2937	CC2937	CC2937	CC2931	CC2931	CC2931	L03_p01	0.0240235898	16	11	5	9	5	2
L03	L03_G_M6_10	plus	CC2937	CC2937	CC2937	CC2937	CC2931	CC2931	CC2931	L03_p07	0.0307045726	16	11	5	9	5	2
L03	L03_G_M6_15	minus	CC2937	CC2937	CC2937	CC2937	CC2937	CC2937	CC2937	L03_p05	0.0313153465	21	18	3	13	7	1
L03	L03_G_M6_15	minus	CC2937	CC2937	CC2937	CC2937	CC2937	CC2937	CC2937	L03_p07	0.0284768657	21	18	3	13	7	1
L03	L03_G_M6_07	plus	CC2931	CC2931	CC2937	CC2937	CC2931	CC2931	CC2937	L03_p02	0.0257118097	13	10	3	6	4	3
L03	L03_G_M6_07	plus	CC2931	CC2931	CC2937	CC2937	CC2931	CC2931	CC2937	L03_p07	0.0288688559	13	10	3	6	4	3
L03	L03_G_M6_17	plus	CC2931	CC2931	CC2931	CC2931	CC2937	CC2937	CC2931	L03_p01	0.0305020963	25	20	5	18	6	1
L03	L03_G_M6_17	plus	CC2931	CC2931	CC2931	CC2931	CC2937	CC2937	CC2931	L03_p09	0.0270516815	25	20	5	18	6	1
L03	L03_G_M6_01	minus	CC2937	CC2937	CC2937	CC2937	CC2931	CC2931	CC2931	L03_p01	0.0255883466	20	15	5	10	7	3
L03	L03_G_M6_01	minus	CC2937	CC2937	CC2937	CC2937	CC2931	CC2931	CC2931	L03_p09	0.0241580243	20	15	5	10	7	3
L03	L03_G_M6_13	plus	CC2937	CC2937	CC2937	CC2937	CC2931	CC2931	CC2931	L03_p05	0.0227485242	17	12	5	9	5	3
L03	L03_G_M6_13	plus	CC2937	CC2937	CC2937	CC2937	CC2931	CC2931	CC2931	L03_p08	0.0264501726	17	12	5	9	5	3
L03	L03_G_M6_18	plus	CC2931	CC2931	CC2931	CC2931	CC2931	CC2931	CC2931	L03_p03	0.0243543463	8	5	3	4	3	1
L03	L03_G_M6_18	plus	CC2931	CC2931	CC2931	CC2931	CC2931	CC2931	CC2931	L03_p06	0.0354595075	8	5	3	4	3	1
L03	L03_G_M7_01	minus	CC2937	CC2937	CC2937	CC2937	CC2931	CC2937	CC2937	L03_p02	0.022581781	13	11	2	6	5	2
L03	L03_G_M7_01	minus	CC2937	CC2937	CC2937	CC2937	CC2931	CC2937	CC2937	L03_p07	0.025143159	13	11	2	6	5	2
L03	L03_G_M7_02	plus	CC2931	CC2937	CC2937	CC2937	CC2937	CC2937	CC2937	L03_p04	0.0211339156	22	17	5	14	6	2
L03	L03_G_M7_02	plus	CC2931	CC2937	CC2937	CC2937	CC2937	CC2937	CC2937	L03_p07	0.0301022576	22	17	5	14	6	2
L03	L03_G_M7_03	minus	CC2937	CC2937	CC2937	CC2937	CC2937	CC2937	CC2937	L03_p01	0.0220965231	19	18	1	13	5	1
L03	L03_G_M7_03	minus	CC2937	CC2937	CC2937	CC2937	CC2937	CC2937	CC2937	L03_p10	0.0236575212	19	18	1	13	5	1
L03	L03_G_M7_04	plus	CC2937	CC2937	CC2937	CC2937	CC2931	CC2931	CC2937	L03_p04	0.0212641836	28	22	6	16	8	4
L03	L03_G_M7_04	plus	CC2937	CC2937	CC2937	CC2937	CC2931	CC2931	CC2937	L03_p09	0.0280825088	28	22	6	16	8	4
L03	L03_G_M7_05	minus	CC2931	CC2931	CC2931	CC2931	CC2931	CC2931	CC2937	L03_p04	0.0272903376	20	16	4	10	8	2
L03	L03_G_M7_05	minus	CC2931	CC2931	CC2931	CC2931	CC2931	CC2931	CC2937	L03_p07	0.0296092969	20	16	4	10	8	2
L03	L03_G_M7_06	minus	CC2937	CC2937	CC2937	CC2937	CC2931	CC2931	CC2931	L03_p01	0.0273993001	9	6	3	4	4	1
L03	L03_G_M7_06	minus	CC2937	CC2937	CC2937	CC2937	CC2931	CC2931	CC2931	L03_p08	0.0291655337	9	6	3	4	4	1
L03	L03_G_M7_07	plus	CC2931	CC2931	CC2931	CC2931	CC2937	CC2931	CC2931	L03_p04	0.0213014849	19	16	3	9	7	3
L03	L03_G_M7_07	plus	CC2931	CC2931	CC2931	CC2931	CC2937	CC2931	CC2931	L03_p09	0.0293705122	19	16	3	9	7	3
L03	L03_G_M7_09	minus	CC2931	CC2931	CC2931	CC2931	CC2931	CC2931	CC2937	L03_p01	0.0264854468	24	18	6	15	6	3
L03	L03_G_M7_09	minus	CC2931	CC2931	CC2931	CC2931	CC2931	CC2931	CC2937	L03_p10	0.0240371105	24	18	6	15	6	3
L03	L03_G_M7_11	minus	CC2931	CC2931	CC2931	CC2931	CC2937	CC2937	CC2937	L03_p02	0.0246748252	31	25	6	16	11	4
L03	L03_G_M7_11	minus	CC2931	CC2931	CC2931	CC2931	CC2937	CC2937	CC2937	L03_p07	0.0232597111	31	25	6	16	11	4
L03	L03_G_M7_12	minus	CC2931	CC2931	CC2937	CC2937	CC2937	CC2931	CC2931	L03_p01	0.0252949016	14	8	6	7	4	3
L03	L03_G_M7_12	minus	CC2931	CC2931	CC2937	CC2937	CC2937	CC2931	CC2931	L03_p06	0.0263033885	14	8	6	7	4	3
L03	L03_G_M7_13	plus	CC2931	CC2931	CC2937	CC2937	CC2937	CC2931	CC2931	L03_p01	0.02352668	29	24	5	18	8	3
L03	L03_G_M7_13	plus	CC2931	CC2931	CC2937	CC2937	CC2937	CC2931	CC2931	L03_p08	0.0289235826	29	24	5	18	8	3
L03	L03_G_M7_14	plus	CC2937	CC2937	CC2937	CC2937	CC2931	CC2931	CC2931	L03_p02	0.0311983458	11	8	3	6	4	1
L03	L03_G_M7_14	plus	CC2937	CC2937	CC2937	CC2937	CC2931	CC2931	CC2931	L03_p10	0.0342600807	11	8	3	6	4	1
L03	L03_G_M7_12	minus	CC2931	CC2931	CC2937	CC2937	CC2937	CC2931	CC2931	L03_p03	0.0219407214	14	8	6	7	4	3
L03	L03_G_M7_12	minus	CC2931	CC2931	CC2937	CC2937	CC2937	CC2931	CC2931	L03_p07	0.0239773443	14	8	6	7	4	3
L03	L03_G_M7_15	plus	CC2937	CC2937	CC2937	CC2937	CC2931	CC2931	CC2937	L03_p03	0.0249490244	20	15	5	7	9	4
L03	L03_G_M7_15	plus	CC2937	CC2937	CC2937	CC2937	CC2931	CC2931	CC2937	L03_p09	0.0293248084	20	15	5	7	9	4
L03	L03_G_M7_16	minus	CC2937	CC2937	CC2937	CC2937	CC2937	CC2937	CC2937	L03_p01	0.0272407203	24	19	5	13	7	4
L03	L03_G_M7_16	minus	CC2937	CC2937	CC2937	CC2937	CC2937	CC2937	CC2937	L03_p07	0.0292245203	24	19	5	13	7	4
L03	L03_G_M7_17	minus	CC2931	CC2937	CC2937	CC2937	CC2937	CC2937	CC2937	L03_p01	0.0323154415	16	13	3	9	5	2
L03	L03_G_M7_17	minus	CC2931	CC2937	CC2937	CC2937	CC2937	CC2937	CC2937	L03_p06	0.0331945086	16	13	3	9	5	2
L03	L03_G_M7_18	plus	CC2931	CC2931	CC2931	CC2931	CC2931	CC2931	CC2931	L03_p01	0.023554272	25	19	6	13	8	4
L03	L03_G_M7_18	plus	CC2931	CC2931	CC2931	CC2931	CC2931	CC2931	CC2931	L03_p10	0.0264278992	25	19	6	13	8	4
L03	L03_G_M7_19	minus	CC2931	CC2937	CC2937	CC2937	CC2937	CC2937	CC2931	L03_p02	0.0220820195	29	22	7	19	7	3
L03	L03_G_M7_19	minus	CC2931	CC2937	CC2937	CC2937	CC2937	CC2937	CC2931	L03_p10	0.0249325648	29	22	7	19	7	3
L03	L03_G_M7_20	plus	CC2937	CC2937	CC2937	CC2937	CC2937	CC2937	CC2931	L03_p05	0.028365027	16	14	2	8	6	2
L03	L03_G_M7_20	plus	CC2937	CC2937	CC2937	CC2937	CC2937	CC2937	CC2931	L03_p07	0.0274562406	16	14	2	8	6	2
L03	L03_G_M7_21	plus	CC2931	CC2931	CC2931	CC2931	CC2931	CC2931	CC2931	L03_p03	0.0239596804	22	17	5	13	5	4
L03	L03_G_M7_21	plus	CC2931	CC2931	CC2931	CC2931	CC2931	CC2931	CC2931	L03_p09	0.0301246714	22	17	5	13	5	4
L03	L03_G_M7_22	minus	CC2937	CC2937	CC2937	CC2937	CC2931	CC2931	CC2937	L03_p01	0.0285252696	21	18	3	11	7	3
L03	L03_G_M7_22	minus	CC2937	CC2937	CC2937	CC2937	CC2931	CC2931	CC2937	L03_p06	0.0298971591	21	18	3	11	7	3
L03	L03_G_M7_02	plus	CC2931	CC2937	CC2937	CC2937	CC2937	CC2937	CC2937	L03_p05	0.0271651327	22	17	5	14	6	2
L03	L03_G_M7_02	plus	CC2931	CC2937	CC2937	CC2937	CC2937	CC2937	CC2937	L03_p10	0.0270408339	22	17	5	14	6	2
L03	L03_G_M7_06	minus	CC2937	CC2937	CC2937	CC2937	CC2931	CC2931	CC2931	L03_p01	0.0240814158	9	6	3	4	4	1
L03	L03_G_M7_06	minus	CC2937	CC2937	CC2937	CC2937	CC2931	CC2931	CC2931	L03_p07	0.0310432141	9	6	3	4	4	1
L03	L03_G_M7_24	plus	CC2937	CC2937	CC2937	CC2937	CC2931	CC2931	CC2931	L03_p02	0.0204242229	22	16	6	13	6	3
L03	L03_G_M7_24	plus	CC2937	CC2937	CC2937	CC2937	CC2931	CC2931	CC2931	L03_p10	0.0271262253	22	16	6	13	6	3
L03	L03_G_M7_25	minus	CC2931	CC2931	CC2931	CC2937	CC2937	CC2937	CC2937	L03_p02	0.0326078359	18	15	3	10	7	1
L03	L03_G_M7_25	minus	CC2931	CC2931	CC2931	CC2937	CC2937	CC2937	CC2937	L03_p09	0.0281469468	18	15	3	10	7	1
L03	L03_G_M7_26	plus	CC2937	CC2937	CC2937	CC2937	CC2931	CC2931	CC2931	L03_p01	0.0251318607	13	9	4	7	3	3
L03	L03_G_M7_26	plus	CC2937	CC2937	CC2937	CC2937	CC2931	CC2931	CC2931	L03_p09	0.02810117	13	9	4	7	3	3
L03	L03_G_M8_01	plus	CC2937	CC2937	CC2937	CC2937	CC2931	CC2931	CC2937	L03_p02	0.0257634229	16	14	2	7	8	1
L03	L03_G_M8_01	plus	CC2937	CC2937	CC2937	CC2937	CC2931	CC2931	CC2937	L03_p07	0.02891635	16	14	2	7	8	1
L03	L03_G_M8_02	minus	CC2931	CC2931	CC2931	CC2931	CC2931	CC2931	CC2931	L03_p02	0.0235435494	21	16	5	12	6	3
L03	L03_G_M8_02	minus	CC2931	CC2931	CC2931	CC2931	CC2931	CC2931	CC2931	L03_p10	0.0268511358	21	16	5	12	6	3
L03	L03_G_M8_03	minus	CC2937	CC2937	CC2937	CC2937	CC2937	CC2937	CC2931	L03_p01	0.0217794409	16	13	3	8	6	2
L03	L03_G_M8_03	minus	CC2937	CC2937	CC2937	CC2937	CC2937	CC2937	CC2931	L03_p10	0.0259821909	16	13	3	8	6	2
L03	L03_G_M8_05	plus	CC2937	CC2937	CC2937	CC2937	CC2931	CC2931	CC2937	L03_p01	0.0286877635	16	14	2	10	5	1
L03	L03_G_M8_05	plus	CC2937	CC2937	CC2937	CC2937	CC2931	CC2931	CC2937	L03_p07	0.0332970424	16	14	2	10	5	1
L03	L03_G_M8_07	plus	CC2937	CC2937	CC2937	CC2937	CC2937	CC2937	CC2937	L03_p01	0.0267369104	24	19	5	15	6	3
L03	L03_G_M8_07	plus	CC2937	CC2937	CC2937	CC2937	CC2937	CC2937	CC2937	L03_p08	0.0235549275	24	19	5	15	6	3
L03	L03_G_M8_08	plus	CC2931	CC2931	CC2931	CC2931	CC2931	CC2931	CC2937	L03_p04	0.0307025291	20	17	3	13	5	2
L03	L03_G_M8_08	plus	CC2931	CC2931	CC2931	CC2931	CC2931	CC2931	CC2937	L03_p06	0.0297114727	20	17	3	13	5	2
L03	L03_G_M8_09	minus	CC2937	CC2937	CC2937	CC2937	CC2931	CC2931	CC2931	L03_p02	0.0178804717	28	21	7	16	8	4
L03	L03_G_M8_09	minus	CC2937	CC2937	CC2937	CC2937	CC2931	CC2931	CC2931	L03_p07	0.0248498203	28	21	7	16	8	4
L03	L03_G_M8_10	plus	CC2931	CC2931	CC2931	CC2931	CC2931	CC2931	CC2931	L03_p01	0.0235219732	23	17	6	13	7	3
L03	L03_G_M8_10	plus	CC2931	CC2931	CC2931	CC2931	CC2931	CC2931	CC2931	L03_p08	0.025180532	23	17	6	13	7	3
L03	L03_G_M8_11	plus	CC2937	CC2937	CC2937	CC2937	CC2931	CC2931	CC2937	L03_p02	0.0255746145	10	8	2	5	3	2
L03	L03_G_M8_11	plus	CC2937	CC2937	CC2937	CC2937	CC2931	CC2931	CC2937	L03_p09	0.0297481437	10	8	2	5	3	2
L03	L03_G_M8_13	plus	CC2931	CC2931	CC2931	CC2931	CC2937	CC2937	CC2931	L03_p04	0.0237852442	18	14	4	12	5	1
L03	L03_G_M8_13	plus	CC2931	CC2931	CC2931	CC2931	CC2937	CC2937	CC2931	L03_p09	0.0287375316	18	14	4	12	5	1
L03	L03_G_M8_14	plus	CC2931	CC2937	CC2937	CC2937	CC2937	CC2937	CC2931	L03_p05	0.0253637906	25	18	7	15	6	4
L03	L03_G_M8_14	plus	CC2931	CC2937	CC2937	CC2937	CC2937	CC2937	CC2931	L03_p06	0.0257924477	25	18	7	15	6	4
L03	L03_G_M8_15	minus	CC2931	CC2931	CC2931	CC2931	CC2937	CC2937	CC2931	L03_p01	0.0199641839	22	19	3	14	5	3
L03	L03_G_M8_15	minus	CC2931	CC2931	CC2931	CC2931	CC2937	CC2937	CC2931	L03_p07	0.0290835515	22	19	3	14	5	3
L03	L03_G_M8_16	plus	CC2937	CC2937	CC2937	CC2937	CC2931	CC2931	CC2931	L03_p01	0.0230346067	24	17	7	12	8	4
L03	L03_G_M8_16	plus	CC2937	CC2937	CC2937	CC2937	CC2931	CC2931	CC2931	L03_p09	0.028004687	24	17	7	12	8	4
L03	L03_G_M8_20	minus	CC2931	CC2931	CC2931	CC2931	CC2937	CC2937	CC2931	L03_p02	0.0186132456	28	22	6	16	9	3
L03	L03_G_M8_20	minus	CC2931	CC2931	CC2931	CC2931	CC2937	CC2937	CC2931	L03_p07	0.0225541005	28	22	6	16	9	3
L03	L03_G_M8_21	plus	CC2937	CC2937	CC2937	CC2937	CC2937	CC2937	CC2937	L03_p01	0.0281319928	21	17	4	13	6	2
L03	L03_G_M8_21	plus	CC2937	CC2937	CC2937	CC2937	CC2937	CC2937	CC2937	L03_p07	0.0241580022	21	17	4	13	6	2
L03	L03_G_M8_20	minus	CC2931	CC2931	CC2931	CC2931	CC2937	CC2937	CC2931	L03_p02	0.0211343898	28	22	6	16	9	3
L03	L03_G_M8_20	minus	CC2931	CC2931	CC2931	CC2931	CC2937	CC2937	CC2931	L03_p10	0.0246295357	28	22	6	16	9	3
L03	L03_G_M8_22	minus	CC2937	CC2937	CC2937	CC2937	CC2931	CC2931	CC2937	L03_p02	0.0291783399	15	13	2	8	5	2
L03	L03_G_M8_22	minus	CC2937	CC2937	CC2937	CC2937	CC2931	CC2931	CC2937	L03_p09	0.0269070326	15	13	2	8	5	2
L03	L03_G_M8_23	plus	CC2937	CC2937	CC2937	CC2937	CC2937	CC2937	CC2937	L03_p03	0.0234280537	4	3	1	2	2	0
L03	L03_G_M8_23	plus	CC2937	CC2937	CC2937	CC2937	CC2937	CC2937	CC2937	L03_p07	0.0325569443	4	3	1	2	2	0
L03	L03_G_M8_24	minus	CC2931	CC2931	CC2931	CC2931	CC2937	CC2937	CC2937	L03_p01	0.0281639657	14	12	2	7	6	1
L03	L03_G_M8_24	minus	CC2931	CC2931	CC2931	CC2931	CC2937	CC2937	CC2937	L03_p09	0.0346505043	14	12	2	7	6	1
L03	L03_G_M8_25	minus	CC2931	CC2931	CC2931	CC2931	CC2931	CC2931	CC2937	L03_p05	0.0266466602	18	14	4	11	4	3
L03	L03_G_M8_25	minus	CC2931	CC2931	CC2931	CC2931	CC2931	CC2931	CC2937	L03_p09	0.0268342734	18	14	4	11	4	3
L03	L03_G_M8_27	minus	CC2937	CC2931	CC2931	CC2931	CC2937	CC2937	CC2931	L03_p02	0.0246188159	14	12	2	7	5	2
L03	L03_G_M8_27	minus	CC2937	CC2931	CC2931	CC2931	CC2937	CC2937	CC2931	L03_p06	0.0281532415	14	12	2	7	5	2
L03	L03_G_M8_28	plus	CC2937	CC2931	CC2931	CC2931	CC2931	CC2931	CC2937	L03_p05	0.0302897007	10	8	2	5	4	1
L03	L03_G_M8_28	plus	CC2937	CC2931	CC2931	CC2931	CC2931	CC2931	CC2937	L03_p09	0.0268470523	10	8	2	5	4	1
L03	L03_G_M8_29	minus	CC2937	CC2937	CC2937	CC2937	CC2931	CC2931	CC2931	L03_p01	0.0272159321	20	17	3	11	7	2
L03	L03_G_M8_29	minus	CC2937	CC2937	CC2937	CC2937	CC2931	CC2931	CC2931	L03_p10	0.0294297468	20	17	3	11	7	2
L03	L03_G_M8_31	minus	CC2937	CC2937	CC2931	CC2931	CC2937	CC2937	CC2931	L03_p04	0.0257279363	24	20	4	15	6	3
L03	L03_G_M8_31	minus	CC2937	CC2937	CC2931	CC2931	CC2937	CC2937	CC2931	L03_p06	0.0279604962	24	20	4	15	6	3
L03	L03_G_M9_01	minus	CC2937	CC2937	CC2937	CC2937	CC2931	CC2931	CC2937	L03_p01	0.0263157299	24	19	5	14	7	3
L03	L03_G_M9_01	minus	CC2937	CC2937	CC2937	CC2937	CC2931	CC2931	CC2937	L03_p06	0.0294911773	24	19	5	14	7	3
L03	L03_G_M9_02	minus	CC2937	CC2937	CC2931	CC2931	CC2937	CC2937	CC2937	L03_p01	0.0205782908	23	18	5	13	8	2
L03	L03_G_M9_02	minus	CC2937	CC2937	CC2931	CC2931	CC2937	CC2937	CC2937	L03_p08	0.0247900041	23	18	5	13	8	2
L03	L03_G_M9_03	plus	CC2931	CC2931	CC2931	CC2931	CC2937	CC2937	CC2931	L03_p03	0.028117364	19	15	4	9	7	3
L03	L03_G_M9_03	plus	CC2931	CC2931	CC2931	CC2931	CC2937	CC2937	CC2931	L03_p08	0.0298698615	19	15	4	9	7	3
L03	L03_G_M9_05	plus	CC2931	CC2931	CC2937	CC2937	CC2931	CC2931	CC2931	L03_p04	0.0272695239	24	17	7	14	6	4
L03	L03_G_M9_05	plus	CC2931	CC2931	CC2937	CC2937	CC2931	CC2931	CC2931	L03_p10	0.0279022829	24	17	7	14	6	4
L03	L03_G_M9_07	plus	CC2931	CC2931	CC2931	CC2931	CC2931	CC2931	CC2937	L03_p01	0.0387347034	16	13	3	6	7	3
L03	L03_G_M9_07	plus	CC2931	CC2931	CC2931	CC2931	CC2931	CC2931	CC2937	L03_p06	0.0307339478	16	13	3	6	7	3
L03	L03_G_M9_08	plus	CC2937	CC2937	CC2937	CC2937	CC2931	CC2931	CC2937	L03_p05	0.0349363046	10	8	2	4	4	2
L03	L03_G_M9_08	plus	CC2937	CC2937	CC2937	CC2937	CC2931	CC2931	CC2937	L03_p08	0.0320747302	10	8	2	4	4	2
L03	L03_G_M9_11	minus	CC2937	CC2937	CC2937	CC2937	CC2937	CC2937	CC2937	L03_p01	0.0227840298	20	16	4	14	3	3
L03	L03_G_M9_11	minus	CC2937	CC2937	CC2937	CC2937	CC2937	CC2937	CC2937	L03_p10	0.0236012323	20	16	4	14	3	3
L03	L03_G_M9_14	minus	CC2937	CC2937	CC2937	CC2937	CC2931	CC2931	CC2937	L03_p01	0.030413145	16	13	3	7	5	4
L03	L03_G_M9_14	minus	CC2937	CC2937	CC2937	CC2937	CC2931	CC2931	CC2937	L03_p09	0.0277673189	16	13	3	7	5	4
L03	L03_G_M9_15	minus	CC2937	CC2937	CC2937	CC2937	CC2937	CC2937	CC2937	L03_p01	0.0245859434	17	14	3	10	5	2
L03	L03_G_M9_15	minus	CC2937	CC2937	CC2937	CC2937	CC2937	CC2937	CC2937	L03_p08	0.0301394335	17	14	3	10	5	2
L03	L03_G_M9_16	plus	CC2937	CC2937	CC2937	CC2937	CC2937	CC2937	CC2937	L03_p01	0.0272754848	8	8	0	7	0	1
L03	L03_G_M9_16	plus	CC2937	CC2937	CC2937	CC2937	CC2937	CC2937	CC2937	L03_p06	0.0292640599	8	8	0	7	0	1
L03	L03_G_M9_17	plus	CC2931	CC2931	CC2931	CC2931	CC2931	CC2931	CC2937	L03_p02	0.0231910847	19	13	6	12	4	3
L03	L03_G_M9_17	plus	CC2931	CC2931	CC2931	CC2931	CC2931	CC2931	CC2937	L03_p06	0.0312264196	19	13	6	12	4	3
L03	L03_G_M9_18	minus	CC2937	CC2937	CC2937	CC2937	CC2937	CC2937	CC2931	L03_p02	0.0223057593	13	9	4	6	5	2
L03	L03_G_M9_18	minus	CC2937	CC2937	CC2937	CC2937	CC2937	CC2937	CC2931	L03_p08	0.0267411756	13	9	4	6	5	2
L03	L03_G_M9_19	plus	CC2931	CC2931	CC2937	CC2937	CC2931	CC2931	CC2931	L03_p01	0.0209929973	15	14	1	7	6	2
L03	L03_G_M9_19	plus	CC2931	CC2931	CC2937	CC2937	CC2931	CC2931	CC2931	L03_p09	0.0291271656	15	14	1	7	6	2
L03	L03_G_M9_20	minus	CC2931	CC2931	CC2931	CC2931	CC2937	CC2937	CC2937	L03_p05	0.0267678665	7	6	1	4	2	1
L03	L03_G_M9_20	minus	CC2931	CC2931	CC2931	CC2931	CC2937	CC2937	CC2937	L03_p07	0.0300314946	7	6	1	4	2	1
L03	L03_G_M9_21	plus	CC2931	CC2931	CC2931	CC2931	CC2937	CC2937	CC2937	L03_p04	0.026933118	20	18	2	10	8	2
L03	L03_G_M9_21	plus	CC2931	CC2931	CC2931	CC2931	CC2937	CC2937	CC2937	L03_p08	0.0308744235	20	18	2	10	8	2
L03	L03_G_M9_22	plus	CC2931	CC2931	CC2931	CC2931	CC2931	CC2931	CC2937	L03_p01	0.02554253	23	18	5	11	9	3
L03	L03_G_M9_22	plus	CC2931	CC2931	CC2931	CC2931	CC2931	CC2931	CC2937	L03_p08	0.0264766973	23	18	5	11	9	3
L03	L03_G_M9_23	plus	CC2937	CC2931	CC2931	CC2931	CC2931	CC2937	CC2931	L03_p03	0.0203374661	19	13	6	12	4	3
L03	L03_G_M9_23	plus	CC2937	CC2931	CC2931	CC2931	CC2931	CC2937	CC2931	L03_p08	0.0225163713	19	13	6	12	4	3
L03	L03_G_M9_24	minus	CC2937	CC2937	CC2937	CC2937	CC2931	CC2931	CC2931	L03_p03	0.0247799709	25	19	6	13	7	5
L03	L03_G_M9_24	minus	CC2937	CC2937	CC2937	CC2937	CC2931	CC2931	CC2931	L03_p09	0.0261522926	25	19	6	13	7	5
L03	L03_G_M9_25	plus	CC2937	CC2937	CC2937	CC2937	CC2937	CC2937	CC2931	L03_p02	0.0235545428	13	11	2	7	5	1
L03	L03_G_M9_25	plus	CC2937	CC2937	CC2937	CC2937	CC2937	CC2937	CC2931	L03_p06	0.0265512871	13	11	2	7	5	1
L03	L03_G_M9_27	plus	CC2937	CC2937	CC2937	CC2937	CC2931	CC2931	CC2937	L03_p01	0.0244196264	25	21	4	16	6	3
L03	L03_G_M9_27	plus	CC2937	CC2937	CC2937	CC2937	CC2931	CC2931	CC2937	L03_p10	0.0292849298	25	21	4	16	6	3
L03	L03_G_M9_28	plus	CC2931	CC2931	CC2931	CC2931	CC2931	CC2931	CC2931	L03_p01	0.0264601949	27	21	6	17	7	3
L03	L03_G_M9_28	plus	CC2931	CC2931	CC2931	CC2931	CC2931	CC2931	CC2931	L03_p10	0.0342846244	27	21	6	17	7	3
L03	L03_G_M9_29	minus	CC2931	CC2931	CC2931	CC2931	CC2937	CC2937	CC2937	L03_p02	0.0237012163	13	10	3	7	4	2
L03	L03_G_M9_29	minus	CC2931	CC2931	CC2931	CC2931	CC2937	CC2937	CC2937	L03_p07	0.0271923832	13	10	3	7	4	2
L03	L03_G_M9_30	minus	CC2937	CC2937	CC2931	CC2931	CC2937	CC2937	CC2931	L03_p03	0.0200834396	19	15	4	12	5	2
L03	L03_G_M9_30	minus	CC2937	CC2937	CC2931	CC2931	CC2937	CC2937	CC2931	L03_p08	0.0258196807	19	15	4	12	5	2
L03	L03_G_M9_31	minus	CC2937	CC2937	CC2937	CC2937	CC2937	CC2937	CC2937	L03_p01	0.0244733848	16	12	4	7	6	3
L03	L03_G_M9_31	minus	CC2937	CC2937	CC2937	CC2937	CC2937	CC2937	CC2937	L03_p08	0.0238235984	16	12	4	7	6	3
L03	COMP	plus	CC2937	CC2937	CC2937	CC2937	CC2937	CC2937	CC2937	L03_p01	0.0271761772	0	0	0	0	0	0
L03	COMP	plus	CC2937	CC2937	CC2937	CC2937	CC2937	CC2937	CC2937	L03_p02	0.0279952525	0	0	0	0	0	0
L03	COMP	plus	CC2937	CC2937	CC2937	CC2937	CC2937	CC2937	CC2937	L03_p03	0.0254899201	0	0	0	0	0	0
L03	COMP	plus	CC2937	CC2937	CC2937	CC2937	CC2937	CC2937	CC2937	L03_p04	0.0215067842	0	0	0	0	0	0
L03	COMP	plus	CC2937	CC2937	CC2937	CC2937	CC2937	CC2937	CC2937	L03_p05	0.0227118824	0	0	0	0	0	0
L03	COMP	plus	CC2937	CC2937	CC2937	CC2937	CC2937	CC2937	CC2937	L03_p06	0.0355761389	0	0	0	0	0	0
L03	COMP	plus	CC2937	CC2937	CC2937	CC2937	CC2937	CC2937	CC2937	L03_p07	0.0305529686	0	0	0	0	0	0
L03	COMP	plus	CC2937	CC2937	CC2937	CC2937	CC2937	CC2937	CC2937	L03_p08	0.0305536936	0	0	0	0	0	0
L03	COMP	plus	CC2937	CC2937	CC2937	CC2937	CC2937	CC2937	CC2937	L03_p09	0.0251960598	0	0	0	0	0	0
L03	COMP	plus	CC2937	CC2937	CC2937	CC2937	CC2937	CC2937	CC2937	L03_p10	0.0236483934	0	0	0	0	0	0
L03	MA_L03	minus	CC2931	CC2931	CC2931	CC2931	CC2931	CC2931	CC2931	L03_p01	0.0260721396	39	31	8	22	12	5
L03	MA_L03	minus	CC2931	CC2931	CC2931	CC2931	CC2931	CC2931	CC2931	L03_p02	0.0223838101	39	31	8	22	12	5
L03	MA_L03	minus	CC2931	CC2931	CC2931	CC2931	CC2931	CC2931	CC2931	L03_p03	0.0201999825	39	31	8	22	12	5
L03	MA_L03	minus	CC2931	CC2931	CC2931	CC2931	CC2931	CC2931	CC2931	L03_p04	0.0161117813	39	31	8	22	12	5
L03	MA_L03	minus	CC2931	CC2931	CC2931	CC2931	CC2931	CC2931	CC2931	L03_p05	0.021083381	39	31	8	22	12	5
L03	MA_L03	minus	CC2931	CC2931	CC2931	CC2931	CC2931	CC2931	CC2931	L03_p06	0.0241400254	39	31	8	22	12	5
L03	MA_L03	minus	CC2931	CC2931	CC2931	CC2931	CC2931	CC2931	CC2931	L03_p07	0.0256100232	39	31	8	22	12	5
L03	MA_L03	minus	CC2931	CC2931	CC2931	CC2931	CC2931	CC2931	CC2931	L03_p08	0.0279073859	39	31	8	22	12	5
L03	MA_L03	minus	CC2931	CC2931	CC2931	CC2931	CC2931	CC2931	CC2931	L03_p09	0.0304182797	39	31	8	22	12	5
L03	MA_L03	minus	CC2931	CC2931	CC2931	CC2931	CC2931	CC2931	CC2931	L03_p10	0.0240430633	39	31	8	22	12	5
L06	L06_G_M1_01	plus	CC2937	CC2937	CC2937	CC2937	CC2937	CC2931	CC2937	L06_p05	0.0285538573	24	16	8	16	7	1
L06	L06_G_M1_01	plus	CC2937	CC2937	CC2937	CC2937	CC2937	CC2931	CC2937	L06_p06	0.0333217771	24	16	8	16	7	1
L06	L06_G_M1_02	plus	CC2937	CC2937	CC2931	CC2931	CC2931	CC2931	CC2931	L06_p05	0.0263971261	25	18	7	15	9	1
L06	L06_G_M1_02	plus	CC2937	CC2937	CC2931	CC2931	CC2931	CC2931	CC2931	L06_p07	0.0249693727	25	18	7	15	9	1
L06	L06_G_M1_03	plus	CC2937	CC2937	CC2937	CC2937	CC2937	CC2937	CC2931	L06_p01	0.0242381115	25	14	11	15	9	1
L06	L06_G_M1_03	plus	CC2937	CC2937	CC2937	CC2937	CC2937	CC2937	CC2931	L06_p08	0.0220078013	25	14	11	15	9	1
L06	L06_G_M1_04	plus	CC2931	CC2937	CC2937	CC2937	CC2937	CC2937	CC2937	L06_p05	0.0303524357	37	26	11	22	12	3
L06	L06_G_M1_04	plus	CC2931	CC2937	CC2937	CC2937	CC2937	CC2937	CC2937	L06_p07	0.0313497198	37	26	11	22	12	3
L06	L06_G_M1_04	plus	CC2931	CC2937	CC2937	CC2937	CC2937	CC2937	CC2937	L06_p01	0.0349102815	37	26	11	22	12	3
L06	L06_G_M1_04	plus	CC2931	CC2937	CC2937	CC2937	CC2937	CC2937	CC2937	L06_p08	0.030742998	37	26	11	22	12	3
L06	L06_G_M1_04	plus	CC2931	CC2937	CC2937	CC2937	CC2937	CC2937	CC2937	L06_p05	0.0289686998	37	26	11	22	12	3
L06	L06_G_M1_04	plus	CC2931	CC2937	CC2937	CC2937	CC2937	CC2937	CC2937	L06_p10	0.0328798307	37	26	11	22	12	3
L06	L06_G_M1_05	plus	CC2931	CC2931	CC2931	CC2931	CC2937	CC2937	CC2937	L06_p03	0.0247809898	47	39	8	26	16	5
L06	L06_G_M1_05	plus	CC2931	CC2931	CC2931	CC2931	CC2937	CC2937	CC2937	L06_p09	0.0309912557	47	39	8	26	16	5
L06	L06_G_M1_06	minus	CC2931	CC2931	CC2931	CC2931	CC2937	CC2937	CC2937	L06_p04	0.0262905718	33	24	9	18	13	2
L06	L06_G_M1_06	minus	CC2931	CC2931	CC2931	CC2931	CC2937	CC2937	CC2937	L06_p10	0.0317310646	33	24	9	18	13	2
L06	L06_G_M1_01	plus	CC2937	CC2937	CC2937	CC2937	CC2937	CC2931	CC2937	L06_p04	0.0279005615	24	16	8	16	7	1
L06	L06_G_M1_01	plus	CC2937	CC2937	CC2937	CC2937	CC2937	CC2931	CC2937	L06_p06	0.0283905918	24	16	8	16	7	1
L06	L06_G_M1_02	plus	CC2937	CC2937	CC2931	CC2931	CC2931	CC2931	CC2931	L06_p04	0.0284748676	25	18	7	15	9	1
L06	L06_G_M1_02	plus	CC2937	CC2937	CC2931	CC2931	CC2931	CC2931	CC2931	L06_p10	0.030243821	25	18	7	15	9	1
L06	L06_G_M1_01	plus	CC2937	CC2937	CC2937	CC2937	CC2937	CC2931	CC2937	L06_p05	0.0309943739	24	16	8	16	7	1
L06	L06_G_M1_01	plus	CC2937	CC2937	CC2937	CC2937	CC2937	CC2931	CC2937	L06_p08	0.0233782823	24	16	8	16	7	1
L06	L06_G_M1_05	plus	CC2931	CC2931	CC2931	CC2931	CC2937	CC2937	CC2937	L06_p03	0.0253191017	47	39	8	26	16	5
L06	L06_G_M1_05	plus	CC2931	CC2931	CC2931	CC2931	CC2937	CC2937	CC2937	L06_p09	0.0371700135	47	39	8	26	16	5
L06	L06_G_M1_05	plus	CC2931	CC2931	CC2931	CC2931	CC2937	CC2937	CC2937	L06_p05	0.0316037813	47	39	8	26	16	5
L06	L06_G_M1_05	plus	CC2931	CC2931	CC2931	CC2931	CC2937	CC2937	CC2937	L06_p08	0.0289037619	47	39	8	26	16	5
L06	L06_G_M1_01	plus	CC2937	CC2937	CC2937	CC2937	CC2937	CC2931	CC2937	L06_p05	0.0253299326	24	16	8	16	7	1
L06	L06_G_M1_01	plus	CC2937	CC2937	CC2937	CC2937	CC2937	CC2931	CC2937	L06_p09	0.0269578742	24	16	8	16	7	1
L06	L06_G_M1_03	plus	CC2937	CC2937	CC2937	CC2937	CC2937	CC2937	CC2931	L06_p05	0.0246476733	25	14	11	15	9	1
L06	L06_G_M1_03	plus	CC2937	CC2937	CC2937	CC2937	CC2937	CC2937	CC2931	L06_p08	0.0245041657	25	14	11	15	9	1
L06	L06_G_M1_04	plus	CC2931	CC2937	CC2937	CC2937	CC2937	CC2937	CC2937	L06_p02	0.0282331986	37	26	11	22	12	3
L06	L06_G_M1_04	plus	CC2931	CC2937	CC2937	CC2937	CC2937	CC2937	CC2937	L06_p07	0.0268489919	37	26	11	22	12	3
L06	L06_G_M1_09	minus	CC2931	CC2931	CC2931	CC2931	CC2937	CC2937	CC2931	L06_p02	0.0214441877	41	35	6	24	13	4
L06	L06_G_M1_09	minus	CC2931	CC2931	CC2931	CC2931	CC2937	CC2937	CC2931	L06_p07	0.0280029067	41	35	6	24	13	4
L06	L06_G_M1_04	plus	CC2931	CC2937	CC2937	CC2937	CC2937	CC2937	CC2937	L06_p04	0.0259800639	37	26	11	22	12	3
L06	L06_G_M1_04	plus	CC2931	CC2937	CC2937	CC2937	CC2937	CC2937	CC2937	L06_p06	0.0289943729	37	26	11	22	12	3
L06	L06_G_M1_01	plus	CC2937	CC2937	CC2937	CC2937	CC2937	CC2931	CC2937	L06_p05	0.0249200134	24	16	8	16	7	1
L06	L06_G_M1_01	plus	CC2937	CC2937	CC2937	CC2937	CC2937	CC2931	CC2937	L06_p10	0.0291704803	24	16	8	16	7	1
L06	L06_G_M1_04	plus	CC2931	CC2937	CC2937	CC2937	CC2937	CC2937	CC2937	L06_p03	0.0336229695	37	26	11	22	12	3
L06	L06_G_M1_04	plus	CC2931	CC2937	CC2937	CC2937	CC2937	CC2937	CC2937	L06_p07	0.0283594737	37	26	11	22	12	3
L06	L06_G_M1_04	plus	CC2931	CC2937	CC2937	CC2937	CC2937	CC2937	CC2937	L06_p01	0.0234434808	37	26	11	22	12	3
L06	L06_G_M1_04	plus	CC2931	CC2937	CC2937	CC2937	CC2937	CC2937	CC2937	L06_p09	0.0318808772	37	26	11	22	12	3
L06	L06_G_M1_05	plus	CC2931	CC2931	CC2931	CC2931	CC2937	CC2937	CC2937	L06_p02	0.025827683	47	39	8	26	16	5
L06	L06_G_M1_05	plus	CC2931	CC2931	CC2931	CC2931	CC2937	CC2937	CC2937	L06_p09	0.0334896926	47	39	8	26	16	5
L06	L06_G_M1_09	minus	CC2931	CC2931	CC2931	CC2931	CC2937	CC2937	CC2931	L06_p04	0.0210294934	41	35	6	24	13	4
L06	L06_G_M1_09	minus	CC2931	CC2931	CC2931	CC2931	CC2937	CC2937	CC2931	L06_p06	0.0318659796	41	35	6	24	13	4
L06	L06_G_M1_05	plus	CC2931	CC2931	CC2931	CC2931	CC2937	CC2937	CC2937	L06_p05	0.0265014598	47	39	8	26	16	5
L06	L06_G_M1_05	plus	CC2931	CC2931	CC2931	CC2931	CC2937	CC2937	CC2937	L06_p08	0.0275438956	47	39	8	26	16	5
L06	L06_G_M1_04	plus	CC2931	CC2937	CC2937	CC2937	CC2937	CC2937	CC2937	L06_p03	0.0246084672	37	26	11	22	12	3
L06	L06_G_M1_04	plus	CC2931	CC2937	CC2937	CC2937	CC2937	CC2937	CC2937	L06_p09	0.0300635951	37	26	11	22	12	3
L06	L06_G_M1_01	plus	CC2937	CC2937	CC2937	CC2937	CC2937	CC2931	CC2937	L06_p05	0.0250611997	24	16	8	16	7	1
L06	L06_G_M1_01	plus	CC2937	CC2937	CC2937	CC2937	CC2937	CC2931	CC2937	L06_p07	0.0278428598	24	16	8	16	7	1
L06	L06_G_M1_01	plus	CC2937	CC2937	CC2937	CC2937	CC2937	CC2931	CC2937	L06_p02	0.0266909223	24	16	8	16	7	1
L06	L06_G_M1_01	plus	CC2937	CC2937	CC2937	CC2937	CC2937	CC2931	CC2937	L06_p09	0.0293588935	24	16	8	16	7	1
L06	L06_G_M1_06	minus	CC2931	CC2931	CC2931	CC2931	CC2937	CC2937	CC2937	L06_p04	0.0280504189	33	24	9	18	13	2
L06	L06_G_M1_06	minus	CC2931	CC2931	CC2931	CC2931	CC2937	CC2937	CC2937	L06_p10	0.0310261374	33	24	9	18	13	2
L06	L06_G_M1_03	plus	CC2937	CC2937	CC2937	CC2937	CC2937	CC2937	CC2931	L06_p04	0.0244885542	25	14	11	15	9	1
L06	L06_G_M1_03	plus	CC2937	CC2937	CC2937	CC2937	CC2937	CC2937	CC2931	L06_p10	0.0269573389	25	14	11	15	9	1
L06	L06_G_M2_01	minus	CC2937	CC2937	CC2937	CC2937	CC2937	CC2937	CC2931	L06_p04	0.0222465048	27	23	4	16	9	2
L06	L06_G_M2_01	minus	CC2937	CC2937	CC2937	CC2937	CC2937	CC2937	CC2931	L06_p08	0.0310069292	27	23	4	16	9	2
L06	L06_G_M2_01	minus	CC2937	CC2937	CC2937	CC2937	CC2937	CC2937	CC2931	L06_p04	0.0202126254	27	23	4	16	9	2
L06	L06_G_M2_01	minus	CC2937	CC2937	CC2937	CC2937	CC2937	CC2937	CC2931	L06_p06	0.0300627013	27	23	4	16	9	2
L06	L06_G_M2_01	minus	CC2937	CC2937	CC2937	CC2937	CC2937	CC2937	CC2931	L06_p05	0.0249750657	27	23	4	16	9	2
L06	L06_G_M2_01	minus	CC2937	CC2937	CC2937	CC2937	CC2937	CC2937	CC2931	L06_p08	0.0391421394	27	23	4	16	9	2
L06	L06_G_M2_01	minus	CC2937	CC2937	CC2937	CC2937	CC2937	CC2937	CC2931	L06_p02	0.0266046213	27	23	4	16	9	2
L06	L06_G_M2_01	minus	CC2937	CC2937	CC2937	CC2937	CC2937	CC2937	CC2931	L06_p10	0.0333367978	27	23	4	16	9	2
L06	L06_G_M2_02	plus	CC2937	CC2937	CC2937	CC2937	CC2937	CC2937	CC2937	L06_p04	0.0269394459	32	20	12	17	12	3
L06	L06_G_M2_02	plus	CC2937	CC2937	CC2937	CC2937	CC2937	CC2937	CC2937	L06_p06	0.0319368835	32	20	12	17	12	3
L06	L06_G_M2_01	minus	CC2937	CC2937	CC2937	CC2937	CC2937	CC2937	CC2931	L06_p03	0.0230144187	27	23	4	16	9	2
L06	L06_G_M2_01	minus	CC2937	CC2937	CC2937	CC2937	CC2937	CC2937	CC2931	L06_p06	0.0320666993	27	23	4	16	9	2
L06	L06_G_M2_01	minus	CC2937	CC2937	CC2937	CC2937	CC2937	CC2937	CC2931	L06_p02	0.022146989	27	23	4	16	9	2
L06	L06_G_M2_01	minus	CC2937	CC2937	CC2937	CC2937	CC2937	CC2937	CC2931	L06_p10	0.0320627801	27	23	4	16	9	2
L06	L06_G_M2_02	plus	CC2937	CC2937	CC2937	CC2937	CC2937	CC2937	CC2937	L06_p04	0.0280266565	32	20	12	17	12	3
L06	L06_G_M2_02	plus	CC2937	CC2937	CC2937	CC2937	CC2937	CC2937	CC2937	L06_p06	0.0296307562	32	20	12	17	12	3
L06	L06_G_M2_02	plus	CC2937	CC2937	CC2937	CC2937	CC2937	CC2937	CC2937	L06_p02	0.0288450172	32	20	12	17	12	3
L06	L06_G_M2_02	plus	CC2937	CC2937	CC2937	CC2937	CC2937	CC2937	CC2937	L06_p06	0.0352943173	32	20	12	17	12	3
L06	L06_G_M2_02	plus	CC2937	CC2937	CC2937	CC2937	CC2937	CC2937	CC2937	L06_p04	0.0291403021	32	20	12	17	12	3
L06	L06_G_M2_02	plus	CC2937	CC2937	CC2937	CC2937	CC2937	CC2937	CC2937	L06_p07	0.0291728843	32	20	12	17	12	3
L06	L06_G_M2_02	plus	CC2937	CC2937	CC2937	CC2937	CC2937	CC2937	CC2937	L06_p05	0.0259506765	32	20	12	17	12	3
L06	L06_G_M2_02	plus	CC2937	CC2937	CC2937	CC2937	CC2937	CC2937	CC2937	L06_p09	0.0306048979	32	20	12	17	12	3
L06	L06_G_M2_01	minus	CC2937	CC2937	CC2937	CC2937	CC2937	CC2937	CC2931	L06_p05	0.0301144614	27	23	4	16	9	2
L06	L06_G_M2_01	minus	CC2937	CC2937	CC2937	CC2937	CC2937	CC2937	CC2931	L06_p07	0.0383833429	27	23	4	16	9	2
L06	L06_G_M2_01	minus	CC2937	CC2937	CC2937	CC2937	CC2937	CC2937	CC2931	L06_p05	0.0284796534	27	23	4	16	9	2
L06	L06_G_M2_01	minus	CC2937	CC2937	CC2937	CC2937	CC2937	CC2937	CC2931	L06_p06	0.0320628663	27	23	4	16	9	2
L06	L06_G_M2_01	minus	CC2937	CC2937	CC2937	CC2937	CC2937	CC2937	CC2931	L06_p04	0.0193544673	27	23	4	16	9	2
L06	L06_G_M2_01	minus	CC2937	CC2937	CC2937	CC2937	CC2937	CC2937	CC2931	L06_p08	0.0322491697	27	23	4	16	9	2
L06	L06_G_M2_02	plus	CC2937	CC2937	CC2937	CC2937	CC2937	CC2937	CC2937	L06_p05	0.0268761062	32	20	12	17	12	3
L06	L06_G_M2_02	plus	CC2937	CC2937	CC2937	CC2937	CC2937	CC2937	CC2937	L06_p07	0.0328997048	32	20	12	17	12	3
L06	L06_G_M2_01	minus	CC2937	CC2937	CC2937	CC2937	CC2937	CC2937	CC2931	L06_p04	0.0220610173	27	23	4	16	9	2
L06	L06_G_M2_01	minus	CC2937	CC2937	CC2937	CC2937	CC2937	CC2937	CC2931	L06_p10	0.0303868779	27	23	4	16	9	2
L06	L06_G_M2_01	minus	CC2937	CC2937	CC2937	CC2937	CC2937	CC2937	CC2931	L06_p04	0.0269504248	27	23	4	16	9	2
L06	L06_G_M2_01	minus	CC2937	CC2937	CC2937	CC2937	CC2937	CC2937	CC2931	L06_p09	0.0263111764	27	23	4	16	9	2
L06	L06_G_M2_01	minus	CC2937	CC2937	CC2937	CC2937	CC2937	CC2937	CC2931	L06_p02	0.0257376768	27	23	4	16	9	2
L06	L06_G_M2_01	minus	CC2937	CC2937	CC2937	CC2937	CC2937	CC2937	CC2931	L06_p08	0.0299197527	27	23	4	16	9	2
L06	L06_G_M2_01	minus	CC2937	CC2937	CC2937	CC2937	CC2937	CC2937	CC2931	L06_p03	0.0295474645	27	23	4	16	9	2
L06	L06_G_M2_01	minus	CC2937	CC2937	CC2937	CC2937	CC2937	CC2937	CC2931	L06_p07	0.0310153581	27	23	4	16	9	2
L06	L06_G_M2_01	minus	CC2937	CC2937	CC2937	CC2937	CC2937	CC2937	CC2931	L06_p04	0.0177920796	27	23	4	16	9	2
L06	L06_G_M2_01	minus	CC2937	CC2937	CC2937	CC2937	CC2937	CC2937	CC2931	L06_p09	0.0282786166	27	23	4	16	9	2
L06	L06_G_M2_01	minus	CC2937	CC2937	CC2937	CC2937	CC2937	CC2937	CC2931	L06_p03	0.0125350636	27	23	4	16	9	2
L06	L06_G_M2_01	minus	CC2937	CC2937	CC2937	CC2937	CC2937	CC2937	CC2931	L06_p08	0.0324963014	27	23	4	16	9	2
L06	L06_G_M2_01	minus	CC2937	CC2937	CC2937	CC2937	CC2937	CC2937	CC2931	L06_p05	0.0243935659	27	23	4	16	9	2
L06	L06_G_M2_01	minus	CC2937	CC2937	CC2937	CC2937	CC2937	CC2937	CC2931	L06_p06	0.0309464489	27	23	4	16	9	2
L06	L06_G_M2_01	minus	CC2937	CC2937	CC2937	CC2937	CC2937	CC2937	CC2931	L06_p05	0.0235904159	27	23	4	16	9	2
L06	L06_G_M2_01	minus	CC2937	CC2937	CC2937	CC2937	CC2937	CC2937	CC2931	L06_p06	0.0323444402	27	23	4	16	9	2
L06	L06_G_M2_02	plus	CC2937	CC2937	CC2937	CC2937	CC2937	CC2937	CC2937	L06_p04	0.0275467638	32	20	12	17	12	3
L06	L06_G_M2_02	plus	CC2937	CC2937	CC2937	CC2937	CC2937	CC2937	CC2937	L06_p06	0.0326846081	32	20	12	17	12	3
L06	L06_G_M2_02	plus	CC2937	CC2937	CC2937	CC2937	CC2937	CC2937	CC2937	L06_p03	0.0396334761	32	20	12	17	12	3
L06	L06_G_M2_02	plus	CC2937	CC2937	CC2937	CC2937	CC2937	CC2937	CC2937	L06_p09	0.0294840514	32	20	12	17	12	3
L06	L06_G_M2_02	plus	CC2937	CC2937	CC2937	CC2937	CC2937	CC2937	CC2937	L06_p05	0.0319068228	32	20	12	17	12	3
L06	L06_G_M2_02	plus	CC2937	CC2937	CC2937	CC2937	CC2937	CC2937	CC2937	L06_p08	0.0315274437	32	20	12	17	12	3
L06	L06_G_M2_01	minus	CC2937	CC2937	CC2937	CC2937	CC2937	CC2937	CC2931	L06_p01	0.0245872434	27	23	4	16	9	2
L06	L06_G_M2_01	minus	CC2937	CC2937	CC2937	CC2937	CC2937	CC2937	CC2931	L06_p07	0.0280310963	27	23	4	16	9	2
L06	L06_G_M2_02	plus	CC2937	CC2937	CC2937	CC2937	CC2937	CC2937	CC2937	L06_p03	0.0256273238	32	20	12	17	12	3
L06	L06_G_M2_02	plus	CC2937	CC2937	CC2937	CC2937	CC2937	CC2937	CC2937	L06_p09	0.0318842781	32	20	12	17	12	3
L06	L06_G_M2_01	minus	CC2937	CC2937	CC2937	CC2937	CC2937	CC2937	CC2931	L06_p03	0.0296070232	27	23	4	16	9	2
L06	L06_G_M2_01	minus	CC2937	CC2937	CC2937	CC2937	CC2937	CC2937	CC2931	L06_p07	0.029682088	27	23	4	16	9	2
L06	L06_G_M2_01	minus	CC2937	CC2937	CC2937	CC2937	CC2937	CC2937	CC2931	L06_p01	0.0284538627	27	23	4	16	9	2
L06	L06_G_M2_01	minus	CC2937	CC2937	CC2937	CC2937	CC2937	CC2937	CC2931	L06_p06	0.0356764335	27	23	4	16	9	2
L06	L06_G_M2_02	plus	CC2937	CC2937	CC2937	CC2937	CC2937	CC2937	CC2937	L06_p05	0.0263821667	32	20	12	17	12	3
L06	L06_G_M2_02	plus	CC2937	CC2937	CC2937	CC2937	CC2937	CC2937	CC2937	L06_p06	0.0366732043	32	20	12	17	12	3
L06	L06_G_M4_01	minus	CC2931	CC2931	CC2937	CC2937	CC2931	CC2937	CC2937	L06_p01	0.0303668649	16	11	5	11	4	1
L06	L06_G_M4_01	minus	CC2931	CC2931	CC2937	CC2937	CC2931	CC2937	CC2937	L06_p07	0.0275802012	16	11	5	11	4	1
L06	L06_G_M4_01	minus	CC2931	CC2931	CC2937	CC2937	CC2931	CC2937	CC2937	L06_p02	0.0233935478	16	11	5	11	4	1
L06	L06_G_M4_01	minus	CC2931	CC2931	CC2937	CC2937	CC2931	CC2937	CC2937	L06_p10	0.025718272	16	11	5	11	4	1
L06	L06_G_M4_02	minus	CC2937	CC2937	CC2937	CC2937	CC2937	CC2931	CC2937	L06_p05	0.0299268272	38	29	9	25	10	3
L06	L06_G_M4_02	minus	CC2937	CC2937	CC2937	CC2937	CC2937	CC2931	CC2937	L06_p06	0.0302528602	38	29	9	25	10	3
L06	L06_G_M4_03	plus	CC2937	CC2937	CC2937	CC2937	CC2937	CC2937	CC2937	L06_p01	0.0265554812	26	21	5	13	11	2
L06	L06_G_M4_03	plus	CC2937	CC2937	CC2937	CC2937	CC2937	CC2937	CC2937	L06_p09	0.028643952	26	21	5	13	11	2
L06	L06_G_M4_02	minus	CC2937	CC2937	CC2937	CC2937	CC2937	CC2931	CC2937	L06_p05	0.029859509	38	29	9	25	10	3
L06	L06_G_M4_02	minus	CC2937	CC2937	CC2937	CC2937	CC2937	CC2931	CC2937	L06_p09	0.0299074618	38	29	9	25	10	3
L06	L06_G_M4_04	minus	CC2937	CC2937	CC2937	CC2937	CC2931	CC2931	CC2937	L06_p03	0.0214644528	43	36	7	25	15	3
L06	L06_G_M4_04	minus	CC2937	CC2937	CC2937	CC2937	CC2931	CC2931	CC2937	L06_p07	0.0252347247	43	36	7	25	15	3
L06	L06_G_M4_05	minus	CC2931	CC2931	CC2937	CC2937	CC2937	CC2937	CC2931	L06_p03	0.033577683	26	17	9	18	6	2
L06	L06_G_M4_05	minus	CC2931	CC2931	CC2937	CC2937	CC2937	CC2937	CC2931	L06_p07	0.0328238146	26	17	9	18	6	2
L06	L06_G_M4_04	minus	CC2937	CC2937	CC2937	CC2937	CC2931	CC2931	CC2937	L06_p03	0.03370518	43	36	7	25	15	3
L06	L06_G_M4_04	minus	CC2937	CC2937	CC2937	CC2937	CC2931	CC2931	CC2937	L06_p10	0.033591038	43	36	7	25	15	3
L06	L06_G_M4_04	minus	CC2937	CC2937	CC2937	CC2937	CC2931	CC2931	CC2937	L06_p03	0.0349234871	43	36	7	25	15	3
L06	L06_G_M4_04	minus	CC2937	CC2937	CC2937	CC2937	CC2931	CC2931	CC2937	L06_p08	0.0314837813	43	36	7	25	15	3
L06	L06_G_M4_07	minus	CC2931	CC2931	CC2931	CC2931	CC2931	CC2931	CC2937	L06_p04	0.0345701766	30	20	10	15	13	2
L06	L06_G_M4_07	minus	CC2931	CC2931	CC2931	CC2931	CC2931	CC2931	CC2937	L06_p09	0.0359403071	30	20	10	15	13	2
L06	L06_G_M4_08	minus	CC2937	CC2937	CC2937	CC2937	CC2937	CC2937	CC2931	L06_p03	0.0305338837	34	26	8	20	11	3
L06	L06_G_M4_08	minus	CC2937	CC2937	CC2937	CC2937	CC2937	CC2937	CC2931	L06_p07	0.0308156948	34	26	8	20	11	3
L06	L06_G_M4_01	minus	CC2931	CC2931	CC2937	CC2937	CC2931	CC2937	CC2937	L06_p04	0.0321089896	16	11	5	11	4	1
L06	L06_G_M4_01	minus	CC2931	CC2931	CC2937	CC2937	CC2931	CC2937	CC2937	L06_p07	0.0331307803	16	11	5	11	4	1
L06	L06_G_M4_09	minus	CC2937	CC2937	CC2937	CC2937	CC2937	CC2937	CC2931	L06_p01	0.0233428675	48	36	12	27	17	4
L06	L06_G_M4_09	minus	CC2937	CC2937	CC2937	CC2937	CC2937	CC2937	CC2931	L06_p06	0.0283372612	48	36	12	27	17	4
L06	L06_G_M4_10	minus	CC2937	CC2937	CC2937	CC2937	CC2937	CC2931	CC2937	L06_p04	0.0271928963	21	14	7	13	8	0
L06	L06_G_M4_10	minus	CC2937	CC2937	CC2937	CC2937	CC2937	CC2931	CC2937	L06_p08	0.0356323444	21	14	7	13	8	0
L06	L06_G_M4_11	minus	CC2931	CC2931	CC2931	CC2931	CC2931	CC2931	CC2937	L06_p05	0.0295127414	34	28	6	20	12	2
L06	L06_G_M4_11	minus	CC2931	CC2931	CC2931	CC2931	CC2931	CC2931	CC2937	L06_p10	0.0346719534	34	28	6	20	12	2
L06	L06_G_M4_05	minus	CC2931	CC2931	CC2937	CC2937	CC2937	CC2937	CC2931	L06_p01	0.025088486	26	17	9	18	6	2
L06	L06_G_M4_05	minus	CC2931	CC2931	CC2937	CC2937	CC2937	CC2937	CC2931	L06_p08	0.029220436	26	17	9	18	6	2
L06	L06_G_M4_08	minus	CC2937	CC2937	CC2937	CC2937	CC2937	CC2937	CC2931	L06_p03	0.0269457271	35	26	9	21	11	3
L06	L06_G_M4_08	minus	CC2937	CC2937	CC2937	CC2937	CC2937	CC2937	CC2931	L06_p09	0.0256968786	35	26	9	21	11	3
L06	L06_G_M4_09	minus	CC2937	CC2937	CC2937	CC2937	CC2937	CC2937	CC2931	L06_p04	0.0225568408	48	36	12	27	17	4
L06	L06_G_M4_09	minus	CC2937	CC2937	CC2937	CC2937	CC2937	CC2937	CC2931	L06_p10	0.0299574726	48	36	12	27	17	4
L06	L06_G_M4_12	minus	CC2937	CC2937	CC2937	CC2937	CC2937	CC2937	CC2931	L06_p02	0.0284600947	29	19	10	17	9	3
L06	L06_G_M4_12	minus	CC2937	CC2937	CC2937	CC2937	CC2937	CC2937	CC2931	L06_p09	0.0281379826	29	19	10	17	9	3
L06	L06_G_M4_03	plus	CC2937	CC2937	CC2937	CC2937	CC2937	CC2937	CC2937	L06_p01	0.0246915567	26	21	5	13	11	2
L06	L06_G_M4_03	plus	CC2937	CC2937	CC2937	CC2937	CC2937	CC2937	CC2937	L06_p07	0.0290324207	26	21	5	13	11	2
L06	L06_G_M4_14	minus	CC2937	CC2937	CC2937	CC2937	CC2937	CC2937	CC2931	L06_p04	0.0295049053	31	23	8	18	11	2
L06	L06_G_M4_14	minus	CC2937	CC2937	CC2937	CC2937	CC2937	CC2937	CC2931	L06_p10	0.0301414552	31	23	8	18	11	2
L06	L06_G_M4_12	minus	CC2937	CC2937	CC2937	CC2937	CC2937	CC2937	CC2931	L06_p02	0.028008201	29	19	10	17	9	3
L06	L06_G_M4_12	minus	CC2937	CC2937	CC2937	CC2937	CC2937	CC2937	CC2931	L06_p10	0.0320253904	29	19	10	17	9	3
L06	L06_G_M4_16	minus	CC2937	CC2937	CC2937	CC2937	CC2931	CC2931	CC2931	L06_p05	0.0252460123	34	26	8	24	7	3
L06	L06_G_M4_16	minus	CC2937	CC2937	CC2937	CC2937	CC2931	CC2931	CC2931	L06_p08	0.0266134679	34	26	8	24	7	3
L06	L06_G_M5_01	minus	CC2931	CC2931	CC2937	CC2937	CC2931	CC2937	CC2937	L06_p02	0.0272190097	31	23	8	21	7	3
L06	L06_G_M5_01	minus	CC2931	CC2931	CC2937	CC2937	CC2931	CC2937	CC2937	L06_p06	0.031529144	31	23	8	21	7	3
L06	L06_G_M5_01	minus	CC2931	CC2931	CC2937	CC2937	CC2931	CC2937	CC2937	L06_p01	0.030270064	31	23	8	21	7	3
L06	L06_G_M5_01	minus	CC2931	CC2931	CC2937	CC2937	CC2931	CC2937	CC2937	L06_p08	0.0275345041	31	23	8	21	7	3
L06	L06_G_M5_02	plus	CC2931	CC2931	CC2931	CC2931	CC2937	CC2937	CC2937	L06_p02	0.026420852	23	19	4	14	7	2
L06	L06_G_M5_02	plus	CC2931	CC2931	CC2931	CC2931	CC2937	CC2937	CC2937	L06_p08	0.0298379012	23	19	4	14	7	2
L06	L06_G_M5_01	minus	CC2931	CC2931	CC2937	CC2937	CC2931	CC2937	CC2937	L06_p02	0.0278199707	31	23	8	21	7	3
L06	L06_G_M5_01	minus	CC2931	CC2931	CC2937	CC2937	CC2931	CC2937	CC2937	L06_p08	0.0289036002	31	23	8	21	7	3
L06	L06_G_M5_04	plus	CC2937	CC2937	CC2937	CC2937	CC2931	CC2931	CC2931	L06_p03	0.0205092402	37	28	9	19	15	3
L06	L06_G_M5_04	plus	CC2937	CC2937	CC2937	CC2937	CC2931	CC2931	CC2931	L06_p09	0.0324138603	37	28	9	19	15	3
L06	L06_G_M5_06	plus	CC2937	CC2937	CC2937	CC2937	CC2937	CC2937	CC2931	L06_p04	0.0254722969	31	24	7	17	12	2
L06	L06_G_M5_06	plus	CC2937	CC2937	CC2937	CC2937	CC2937	CC2937	CC2931	L06_p07	0.0265658622	31	24	7	17	12	2
L06	L06_G_M5_04	plus	CC2937	CC2937	CC2937	CC2937	CC2931	CC2931	CC2931	L06_p02	0.023031015	37	28	9	19	15	3
L06	L06_G_M5_04	plus	CC2937	CC2937	CC2937	CC2937	CC2931	CC2931	CC2931	L06_p07	0.0259930157	37	28	9	19	15	3
L06	L06_G_M5_06	plus	CC2931	CC2931	CC2931	CC2931	CC2937	CC2937	CC2937	L06_p04	0.0227679862	19	15	4	13	5	1
L06	L06_G_M5_06	plus	CC2931	CC2931	CC2931	CC2931	CC2937	CC2937	CC2937	L06_p10	0.0332819096	19	15	4	13	5	1
L06	L06_G_M5_07	plus	CC2937	CC2937	CC2937	CC2937	CC2937	CC2937	CC2931	L06_p02	0.0265663501	27	19	8	14	11	2
L06	L06_G_M5_07	plus	CC2937	CC2937	CC2937	CC2937	CC2937	CC2937	CC2931	L06_p06	0.0286496893	27	19	8	14	11	2
L06	L06_G_M5_08	minus	CC2931	CC2931	CC2931	CC2931	CC2937	CC2937	CC2931	L06_p04	0.022555045	34	28	6	19	13	2
L06	L06_G_M5_08	minus	CC2931	CC2931	CC2931	CC2931	CC2937	CC2937	CC2931	L06_p08	0.0318074519	34	28	6	19	13	2
L06	L06_G_M5_09	minus	CC2931	CC2931	CC2931	CC2931	CC2931	CC2931	CC2937	L06_p02	0.0231937602	29	22	7	20	8	1
L06	L06_G_M5_09	minus	CC2931	CC2931	CC2931	CC2931	CC2931	CC2931	CC2937	L06_p07	0.0293006072	29	22	7	20	8	1
L06	L06_G_M5_11	minus	CC2937	CC2937	CC2937	CC2937	CC2931	CC2931	CC2931	L06_p02	0.0330186511	26	21	5	18	6	2
L06	L06_G_M5_11	minus	CC2937	CC2937	CC2937	CC2937	CC2931	CC2931	CC2931	L06_p08	0.0309610593	26	21	5	18	6	2
L06	L06_G_M5_12	minus	CC2937	CC2937	CC2937	CC2937	CC2931	CC2931	CC2931	L06_p01	0.0288924176	46	34	12	30	13	3
L06	L06_G_M5_12	minus	CC2937	CC2937	CC2937	CC2937	CC2931	CC2931	CC2931	L06_p09	0.0304059595	46	34	12	30	13	3
L06	L06_G_M5_13	plus	CC2931	CC2931	CC2937	CC2937	CC2937	CC2937	CC2931	L06_p03	0.024811008	28	22	6	13	13	2
L06	L06_G_M5_13	plus	CC2931	CC2931	CC2937	CC2937	CC2937	CC2937	CC2931	L06_p06	0.028588423	28	22	6	13	13	2
L06	L06_G_M5_14	plus	CC2937	CC2937	CC2937	CC2937	CC2931	CC2931	CC2931	L06_p02	0.0262456045	31	23	8	21	8	2
L06	L06_G_M5_14	plus	CC2937	CC2937	CC2937	CC2937	CC2931	CC2931	CC2931	L06_p07	0.032366065	31	23	8	21	8	2
L06	L06_G_M5_12	minus	CC2937	CC2937	CC2937	CC2937	CC2931	CC2931	CC2931	L06_p04	0.0253498898	46	34	12	30	13	3
L06	L06_G_M5_12	minus	CC2937	CC2937	CC2937	CC2937	CC2931	CC2931	CC2931	L06_p07	0.0261620672	46	34	12	30	13	3
L06	L06_G_M5_01	minus	CC2931	CC2931	CC2937	CC2937	CC2931	CC2937	CC2937	L06_p01	0.0370900197	31	23	8	21	7	3
L06	L06_G_M5_01	minus	CC2931	CC2931	CC2937	CC2937	CC2931	CC2937	CC2937	L06_p10	0.0293051691	31	23	8	21	7	3
L06	L06_G_M5_01	minus	CC2931	CC2931	CC2937	CC2937	CC2931	CC2937	CC2937	L06_p02	0.0257524495	31	23	8	21	7	3
L06	L06_G_M5_01	minus	CC2931	CC2931	CC2937	CC2937	CC2931	CC2937	CC2937	L06_p07	0.0273317608	31	23	8	21	7	3
L06	L06_G_M5_09	minus	CC2931	CC2931	CC2931	CC2931	CC2931	CC2931	CC2937	L06_p03	0.0320145872	29	22	7	20	8	1
L06	L06_G_M5_09	minus	CC2931	CC2931	CC2931	CC2931	CC2931	CC2931	CC2937	L06_p10	0.0302683472	29	22	7	20	8	1
L06	L06_G_M5_15	plus	CC2937	CC2937	CC2931	CC2931	CC2931	CC2931	CC2937	L06_p04	0.0247629541	33	24	9	21	9	3
L06	L06_G_M5_15	plus	CC2937	CC2937	CC2931	CC2931	CC2931	CC2931	CC2937	L06_p09	0.0296741623	33	24	9	21	9	3
L06	L06_G_M5_16	plus	CC2937	CC2937	CC2937	CC2937	CC2931	CC2931	CC2937	L06_p02	0.0276268045	21	17	4	7	13	1
L06	L06_G_M5_16	plus	CC2937	CC2937	CC2937	CC2937	CC2931	CC2931	CC2937	L06_p06	0.0362335609	21	17	4	7	13	1
L06	L06_G_M5_17	plus	CC2931	CC2931	CC2931	CC2931	CC2937	CC2937	CC2937	L06_p05	0.0233519991	45	36	9	25	16	4
L06	L06_G_M5_17	plus	CC2931	CC2931	CC2931	CC2931	CC2937	CC2937	CC2937	L06_p09	0.030374233	45	36	9	25	16	4
L06	L06_G_M5_18	minus	CC2931	CC2931	CC2931	CC2931	CC2937	CC2937	CC2931	L06_p01	0.0208683901	43	34	9	28	12	3
L06	L06_G_M5_18	minus	CC2931	CC2931	CC2931	CC2931	CC2937	CC2937	CC2931	L06_p06	0.0323972388	43	34	9	28	12	3
L06	L06_G_M5_19	minus	CC2937	CC2937	CC2937	CC2937	CC2937	CC2937	CC2931	L06_p03	0.030445537	23	16	7	13	8	2
L06	L06_G_M5_19	minus	CC2937	CC2937	CC2937	CC2937	CC2937	CC2937	CC2931	L06_p06	0.0317974105	23	16	7	13	8	2
L06	L06_G_M5_09	minus	CC2931	CC2931	CC2931	CC2931	CC2931	CC2931	CC2937	L06_p01	0.0246831658	29	22	7	20	8	1
L06	L06_G_M5_09	minus	CC2931	CC2931	CC2931	CC2931	CC2931	CC2931	CC2937	L06_p07	0.0249288713	29	22	7	20	8	1
L06	L06_G_M5_16	plus	CC2937	CC2937	CC2937	CC2937	CC2931	CC2931	CC2937	L06_p02	0.0330765754	21	17	4	7	13	1
L06	L06_G_M5_16	plus	CC2937	CC2937	CC2937	CC2937	CC2931	CC2931	CC2937	L06_p09	0.0325965273	21	17	4	7	13	1
L06	L06_G_M5_20	plus	CC2937	CC2937	CC2937	CC2937	CC2937	CC2937	CC2937	L06_p05	0.0398802861	31	24	7	16	12	3
L06	L06_G_M5_20	plus	CC2937	CC2937	CC2937	CC2937	CC2937	CC2937	CC2937	L06_p08	0.031328445	31	24	7	16	12	3
L06	L06_G_M6_01	minus	CC2931	CC2931	CC2937	CC2937	CC2931	CC2931	CC2931	L06_p03	0.0218818204	34	26	8	20	13	1
L06	L06_G_M6_01	minus	CC2931	CC2931	CC2937	CC2937	CC2931	CC2931	CC2931	L06_p09	0.0175685798	34	26	8	20	13	1
L06	L06_G_M6_02	minus	CC2931	CC2931	CC2931	CC2931	CC2937	CC2937	CC2931	L06_p04	0.0269417344	40	31	9	25	13	2
L06	L06_G_M6_02	minus	CC2931	CC2931	CC2931	CC2931	CC2937	CC2937	CC2931	L06_p06	0.0307702319	40	31	9	25	13	2
L06	L06_G_M6_04	plus	CC2937	CC2937	CC2937	CC2937	CC2931	CC2931	CC2937	L06_p05	0.0278459047	16	14	2	11	4	1
L06	L06_G_M6_04	plus	CC2937	CC2937	CC2937	CC2937	CC2931	CC2931	CC2937	L06_p08	0.0337382127	16	14	2	11	4	1
L06	L06_G_M6_05	plus	CC2937	CC2937	CC2937	CC2937	CC2931	CC2937	CC2937	L06_p01	0.026209117	24	20	4	12	10	2
L06	L06_G_M6_05	plus	CC2937	CC2937	CC2937	CC2937	CC2931	CC2937	CC2937	L06_p09	0.0280735724	24	20	4	12	10	2
L06	L06_G_M6_02	minus	CC2931	CC2931	CC2931	CC2931	CC2937	CC2937	CC2931	L06_p05	0.027970816	40	31	9	25	13	2
L06	L06_G_M6_02	minus	CC2931	CC2931	CC2931	CC2931	CC2937	CC2937	CC2931	L06_p07	0.0283582705	40	31	9	25	13	2
L06	L06_G_M6_06	plus	CC2937	CC2937	CC2937	CC2937	CC2931	CC2931	CC2937	L06_p01	0.0221486966	31	24	7	21	8	2
L06	L06_G_M6_06	plus	CC2937	CC2937	CC2937	CC2937	CC2931	CC2931	CC2937	L06_p07	0.0276603934	31	24	7	21	8	2
L06	L06_G_M6_02	minus	CC2931	CC2931	CC2931	CC2931	CC2937	CC2937	CC2931	L06_p01	0.0215311462	40	31	9	25	13	2
L06	L06_G_M6_02	minus	CC2931	CC2931	CC2931	CC2931	CC2937	CC2937	CC2931	L06_p09	0.0334906147	40	31	9	25	13	2
L06	L06_G_M6_04	plus	CC2937	CC2937	CC2937	CC2937	CC2931	CC2931	CC2937	L06_p01	0.0334103461	16	14	2	11	4	1
L06	L06_G_M6_04	plus	CC2937	CC2937	CC2937	CC2937	CC2931	CC2931	CC2937	L06_p10	0.0282404745	16	14	2	11	4	1
L06	L06_G_M6_01	minus	CC2931	CC2931	CC2937	CC2937	CC2931	CC2931	CC2931	L06_p04	0.0298916171	34	26	8	20	13	1
L06	L06_G_M6_01	minus	CC2931	CC2931	CC2937	CC2937	CC2931	CC2931	CC2931	L06_p07	0.0285091955	34	26	8	20	13	1
L06	L06_G_M6_02	minus	CC2931	CC2931	CC2931	CC2931	CC2937	CC2937	CC2931	L06_p01	0.0268036622	40	31	9	25	13	2
L06	L06_G_M6_02	minus	CC2931	CC2931	CC2931	CC2931	CC2937	CC2937	CC2931	L06_p08	0.0265524743	40	31	9	25	13	2
L06	L06_G_M6_07	minus	CC2937	CC2937	CC2937	CC2937	CC2937	CC2937	CC2937	L06_p01	0.0319485583	36	27	9	24	10	2
L06	L06_G_M6_07	minus	CC2937	CC2937	CC2937	CC2937	CC2937	CC2937	CC2937	L06_p10	0.0253580402	36	27	9	24	10	2
L06	L06_G_M6_04	plus	CC2937	CC2937	CC2937	CC2937	CC2931	CC2931	CC2937	L06_p03	0.0343885459	16	14	2	11	4	1
L06	L06_G_M6_04	plus	CC2937	CC2937	CC2937	CC2937	CC2931	CC2931	CC2937	L06_p06	0.0362185482	16	14	2	11	4	1
L06	L06_G_M6_02	minus	CC2931	CC2931	CC2931	CC2931	CC2937	CC2937	CC2931	L06_p04	0.0310934523	40	31	9	25	13	2
L06	L06_G_M6_02	minus	CC2931	CC2931	CC2931	CC2931	CC2937	CC2937	CC2931	L06_p09	0.0249314246	40	31	9	25	13	2
L06	L06_G_M6_09	plus	CC2937	CC2937	CC2937	CC2937	CC2937	CC2937	CC2937	L06_p02	0.0271057115	37	26	11	27	8	2
L06	L06_G_M6_09	plus	CC2937	CC2937	CC2937	CC2937	CC2937	CC2937	CC2937	L06_p10	0.027455669	37	26	11	27	8	2
L06	L06_G_M6_01	minus	CC2931	CC2931	CC2937	CC2937	CC2931	CC2931	CC2931	L06_p04	0.0276079574	34	26	8	20	13	1
L06	L06_G_M6_01	minus	CC2931	CC2931	CC2937	CC2937	CC2931	CC2931	CC2931	L06_p08	0.0311287602	34	26	8	20	13	1
L06	L06_G_M6_02	minus	CC2931	CC2931	CC2931	CC2931	CC2937	CC2937	CC2931	L06_p01	0.0305290098	40	31	9	25	13	2
L06	L06_G_M6_02	minus	CC2931	CC2931	CC2931	CC2931	CC2937	CC2937	CC2931	L06_p09	0.0349654232	40	31	9	25	13	2
L06	L06_G_M6_10	plus	CC2931	CC2931	CC2931	CC2931	CC2931	CC2931	CC2937	L06_p03	0.0121304497	36	24	12	21	12	3
L06	L06_G_M6_10	plus	CC2931	CC2931	CC2931	CC2931	CC2931	CC2931	CC2937	L06_p09	0.0373732556	36	24	12	21	12	3
L06	L06_G_M6_01	minus	CC2931	CC2931	CC2937	CC2937	CC2931	CC2931	CC2931	L06_p04	0.0266160408	34	26	8	20	13	1
L06	L06_G_M6_01	minus	CC2931	CC2931	CC2937	CC2937	CC2931	CC2931	CC2931	L06_p10	0.0310315572	34	26	8	20	13	1
L06	L06_G_M6_05	plus	CC2937	CC2937	CC2937	CC2937	CC2931	CC2937	CC2937	L06_p01	0.028405338	24	20	4	12	10	2
L06	L06_G_M6_05	plus	CC2937	CC2937	CC2937	CC2937	CC2931	CC2937	CC2937	L06_p08	0.0303126141	24	20	4	12	10	2
L06	L06_G_M6_01	minus	CC2931	CC2931	CC2937	CC2937	CC2931	CC2931	CC2931	L06_p01	0.0335478584	34	26	8	20	13	1
L06	L06_G_M6_01	minus	CC2931	CC2931	CC2937	CC2937	CC2931	CC2931	CC2931	L06_p07	0.0275218574	34	26	8	20	13	1
L06	L06_G_M6_09	plus	CC2937	CC2937	CC2937	CC2937	CC2937	CC2937	CC2937	L06_p05	0.0282993929	37	26	11	27	8	2
L06	L06_G_M6_09	plus	CC2937	CC2937	CC2937	CC2937	CC2937	CC2937	CC2937	L06_p06	0.0264582383	37	26	11	27	8	2
L06	L06_G_M6_09	plus	CC2937	CC2937	CC2937	CC2937	CC2937	CC2937	CC2937	L06_p03	0.03207412	37	26	11	27	8	2
L06	L06_G_M6_09	plus	CC2937	CC2937	CC2937	CC2937	CC2937	CC2937	CC2937	L06_p08	0.0263401178	37	26	11	27	8	2
L06	L06_G_M6_02	minus	CC2931	CC2931	CC2931	CC2931	CC2937	CC2937	CC2931	L06_p01	0.0242920345	40	31	9	25	13	2
L06	L06_G_M6_02	minus	CC2931	CC2931	CC2931	CC2931	CC2937	CC2937	CC2931	L06_p06	0.0368949458	40	31	9	25	13	2
L06	L06_G_M6_02	minus	CC2931	CC2931	CC2931	CC2931	CC2937	CC2937	CC2931	L06_p02	0.0322280378	40	31	9	25	13	2
L06	L06_G_M6_02	minus	CC2931	CC2931	CC2931	CC2931	CC2937	CC2937	CC2931	L06_p06	0.0279053807	40	31	9	25	13	2
L06	L06_G_M6_09	plus	CC2937	CC2937	CC2937	CC2937	CC2937	CC2937	CC2937	L06_p02	0.0281479046	37	26	11	27	8	2
L06	L06_G_M6_09	plus	CC2937	CC2937	CC2937	CC2937	CC2937	CC2937	CC2937	L06_p06	0.0313659308	37	26	11	27	8	2
L06	L06_G_M6_09	plus	CC2937	CC2937	CC2937	CC2937	CC2937	CC2937	CC2937	L06_p02	0.0301335086	37	26	11	27	8	2
L06	L06_G_M6_09	plus	CC2937	CC2937	CC2937	CC2937	CC2937	CC2937	CC2937	L06_p08	0.0345624865	37	26	11	27	8	2
L06	L06_G_M7_01	plus	CC2937	CC2937	CC2937	CC2937	CC2937	CC2931	CC2937	L06_p04	0.0319355949	39	29	10	23	13	3
L06	L06_G_M7_01	plus	CC2937	CC2937	CC2937	CC2937	CC2937	CC2931	CC2937	L06_p08	0.0329357987	39	29	10	23	13	3
L06	L06_G_M7_02	minus	CC2937	CC2937	CC2937	CC2937	CC2931	CC2931	CC2931	L06_p01	0.0274750338	34	25	9	19	13	2
L06	L06_G_M7_02	minus	CC2937	CC2937	CC2937	CC2937	CC2931	CC2931	CC2931	L06_p08	0.0345959456	34	25	9	19	13	2
L06	L06_G_M7_02	minus	CC2937	CC2937	CC2937	CC2937	CC2931	CC2931	CC2931	L06_p02	0.0268227789	34	25	9	19	13	2
L06	L06_G_M7_02	minus	CC2937	CC2937	CC2937	CC2937	CC2931	CC2931	CC2931	L06_p07	0.0294055162	34	25	9	19	13	2
L06	L06_G_M7_02	minus	CC2937	CC2937	CC2937	CC2937	CC2931	CC2931	CC2931	L06_p01	0.0294410373	34	25	9	19	13	2
L06	L06_G_M7_02	minus	CC2937	CC2937	CC2937	CC2937	CC2931	CC2931	CC2931	L06_p08	0.0282367737	34	25	9	19	13	2
L06	L06_G_M7_02	minus	CC2937	CC2937	CC2937	CC2937	CC2931	CC2931	CC2931	L06_p03	0.0285841889	34	25	9	19	13	2
L06	L06_G_M7_02	minus	CC2937	CC2937	CC2937	CC2937	CC2931	CC2931	CC2931	L06_p10	0.0309936025	34	25	9	19	13	2
L06	L06_G_M7_02	minus	CC2937	CC2937	CC2937	CC2937	CC2931	CC2931	CC2931	L06_p02	0.0297918035	34	25	9	19	13	2
L06	L06_G_M7_02	minus	CC2937	CC2937	CC2937	CC2937	CC2931	CC2931	CC2931	L06_p07	0.0337422205	34	25	9	19	13	2
L06	L06_G_M7_03	minus	CC2937	CC2937	CC2931	CC2931	CC2931	CC2931	CC2931	L06_p01	0.0284995244	32	23	9	21	9	2
L06	L06_G_M7_03	minus	CC2937	CC2937	CC2931	CC2931	CC2931	CC2931	CC2931	L06_p06	0.0351416647	32	23	9	21	9	2
L06	L06_G_M7_04	plus	CC2931	CC2931	CC2937	CC2937	CC2937	CC2937	CC2937	L06_p01	0.0242369164	33	25	8	18	12	3
L06	L06_G_M7_04	plus	CC2931	CC2931	CC2937	CC2937	CC2937	CC2937	CC2937	L06_p06	0.028997983	33	25	8	18	12	3
L06	L06_G_M7_05	minus	CC2931	CC2931	CC2931	CC2931	CC2937	CC2937	CC2931	L06_p04	0.0178914319	43	35	8	27	12	4
L06	L06_G_M7_05	minus	CC2931	CC2931	CC2931	CC2931	CC2937	CC2937	CC2931	L06_p08	0.0274689315	43	35	8	27	12	4
L06	L06_G_M7_02	minus	CC2937	CC2937	CC2937	CC2937	CC2931	CC2931	CC2931	L06_p03	0.0327276539	34	25	9	19	13	2
L06	L06_G_M7_02	minus	CC2937	CC2937	CC2937	CC2937	CC2931	CC2931	CC2931	L06_p07	0.0309403851	34	25	9	19	13	2
L06	L06_G_M7_06	minus	CC2937	CC2937	CC2937	CC2937	CC2931	CC2931	CC2937	L06_p01	0.0215613244	37	27	10	22	12	3
L06	L06_G_M7_06	minus	CC2937	CC2937	CC2937	CC2937	CC2931	CC2931	CC2937	L06_p09	0.0303530302	37	27	10	22	12	3
L06	L06_G_M7_02	minus	CC2937	CC2937	CC2937	CC2937	CC2931	CC2931	CC2931	L06_p04	0.029677259	34	25	9	19	13	2
L06	L06_G_M7_02	minus	CC2937	CC2937	CC2937	CC2937	CC2931	CC2931	CC2931	L06_p06	0.0284241849	34	25	9	19	13	2
L06	L06_G_M7_02	minus	CC2937	CC2937	CC2937	CC2937	CC2931	CC2931	CC2931	L06_p03	0.0306765479	34	25	9	19	13	2
L06	L06_G_M7_02	minus	CC2937	CC2937	CC2937	CC2937	CC2931	CC2931	CC2931	L06_p10	0.0293295322	34	25	9	19	13	2
L06	L06_G_M7_02	minus	CC2937	CC2937	CC2937	CC2937	CC2931	CC2931	CC2931	L06_p02	0.0305147837	34	25	9	19	13	2
L06	L06_G_M7_02	minus	CC2937	CC2937	CC2937	CC2937	CC2931	CC2931	CC2931	L06_p06	0.0319821775	34	25	9	19	13	2
L06	L06_G_M7_02	minus	CC2937	CC2937	CC2937	CC2937	CC2931	CC2931	CC2931	L06_p04	0.0257440255	34	25	9	19	13	2
L06	L06_G_M7_02	minus	CC2937	CC2937	CC2937	CC2937	CC2931	CC2931	CC2931	L06_p08	0.0295011728	34	25	9	19	13	2
L06	L06_G_M7_04	plus	CC2931	CC2931	CC2937	CC2937	CC2937	CC2937	CC2937	L06_p03	0.0281134902	33	25	8	18	12	3
L06	L06_G_M7_04	plus	CC2931	CC2931	CC2937	CC2937	CC2937	CC2937	CC2937	L06_p10	0.0306248747	33	25	8	18	12	3
L06	L06_G_M7_07	plus	CC2931	CC2931	CC2931	CC2937	CC2937	CC2937	CC2937	L06_p01	0.0240895861	22	19	3	13	8	1
L06	L06_G_M7_07	plus	CC2931	CC2931	CC2931	CC2937	CC2937	CC2937	CC2937	L06_p10	0.029822797	22	19	3	13	8	1
L06	L06_G_M7_02	minus	CC2937	CC2937	CC2937	CC2937	CC2931	CC2931	CC2931	L06_p03	0.0271947706	34	25	9	19	13	2
L06	L06_G_M7_02	minus	CC2937	CC2937	CC2937	CC2937	CC2931	CC2931	CC2931	L06_p09	0.0294180133	34	25	9	19	13	2
L06	L06_G_M7_02	minus	CC2937	CC2937	CC2937	CC2937	CC2931	CC2931	CC2931	L06_p01	0.0314467492	34	25	9	19	13	2
L06	L06_G_M7_02	minus	CC2937	CC2937	CC2937	CC2937	CC2931	CC2931	CC2931	L06_p10	0.0327472085	34	25	9	19	13	2
L06	L06_G_M7_02	minus	CC2937	CC2937	CC2937	CC2937	CC2931	CC2931	CC2931	L06_p05	0.0274646741	34	25	9	19	13	2
L06	L06_G_M7_02	minus	CC2937	CC2937	CC2937	CC2937	CC2931	CC2931	CC2931	L06_p09	0.0329526176	34	25	9	19	13	2
L06	L06_G_M7_02	minus	CC2937	CC2937	CC2937	CC2937	CC2931	CC2931	CC2931	L06_p01	0.0368465451	34	25	9	19	13	2
L06	L06_G_M7_02	minus	CC2937	CC2937	CC2937	CC2937	CC2931	CC2931	CC2931	L06_p08	0.0265649571	34	25	9	19	13	2
L06	L06_G_M7_02	minus	CC2937	CC2937	CC2937	CC2937	CC2931	CC2931	CC2931	L06_p01	0.0305472987	34	25	9	19	13	2
L06	L06_G_M7_02	minus	CC2937	CC2937	CC2937	CC2937	CC2931	CC2931	CC2931	L06_p06	0.0288443324	34	25	9	19	13	2
L06	L06_G_M7_02	minus	CC2937	CC2937	CC2937	CC2937	CC2931	CC2931	CC2931	L06_p05	0.0268184821	34	25	9	19	13	2
L06	L06_G_M7_02	minus	CC2937	CC2937	CC2937	CC2937	CC2931	CC2931	CC2931	L06_p07	0.0294228505	34	25	9	19	13	2
L06	L06_G_M7_07	plus	CC2931	CC2931	CC2931	CC2937	CC2937	CC2937	CC2937	L06_p03	0.0137255	22	19	3	13	8	1
L06	L06_G_M7_07	plus	CC2931	CC2931	CC2931	CC2937	CC2937	CC2937	CC2937	L06_p10	0.03421323	22	19	3	13	8	1
L06	L06_G_M7_03	minus	CC2937	CC2937	CC2931	CC2931	CC2931	CC2931	CC2931	L06_p01	0.0313255585	32	23	9	21	9	2
L06	L06_G_M7_03	minus	CC2937	CC2937	CC2931	CC2931	CC2931	CC2931	CC2931	L06_p09	0.0262810405	32	23	9	21	9	2
L06	L06_G_M7_02	minus	CC2937	CC2937	CC2937	CC2937	CC2931	CC2931	CC2931	L06_p02	0.025705327	34	25	9	19	13	2
L06	L06_G_M7_02	minus	CC2937	CC2937	CC2937	CC2937	CC2931	CC2931	CC2931	L06_p06	0.0274453218	34	25	9	19	13	2
L06	L06_G_M7_08	plus	CC2937	CC2937	CC2937	CC2931	CC2931	CC2931	CC2937	L06_p02	0.0260120828	39	27	12	23	13	3
L06	L06_G_M7_08	plus	CC2937	CC2937	CC2937	CC2931	CC2931	CC2931	CC2937	L06_p08	0.0286761861	39	27	12	23	13	3
L06	L06_G_M7_01	plus	CC2937	CC2937	CC2937	CC2937	CC2937	CC2931	CC2937	L06_p02	0.0231078999	39	29	10	23	13	3
L06	L06_G_M7_01	plus	CC2937	CC2937	CC2937	CC2937	CC2937	CC2931	CC2937	L06_p06	0.0265328212	39	29	10	23	13	3
L06	L06_G_M7_03	minus	CC2937	CC2937	CC2931	CC2931	CC2931	CC2931	CC2931	L06_p01	0.0219130077	32	23	9	21	9	2
L06	L06_G_M7_03	minus	CC2937	CC2937	CC2931	CC2931	CC2931	CC2931	CC2931	L06_p08	0.0298873445	32	23	9	21	9	2
L06	L06_G_M7_06	minus	CC2937	CC2937	CC2937	CC2937	CC2931	CC2931	CC2937	L06_p03	0.0136072072	37	27	10	22	12	3
L06	L06_G_M7_06	minus	CC2937	CC2937	CC2937	CC2937	CC2931	CC2931	CC2937	L06_p06	0.0285054922	37	27	10	22	12	3
L06	L06_G_M7_01	plus	CC2937	CC2937	CC2937	CC2937	CC2937	CC2931	CC2937	L06_p01	0.0259114835	39	29	10	23	13	3
L06	L06_G_M7_01	plus	CC2937	CC2937	CC2937	CC2937	CC2937	CC2931	CC2937	L06_p06	0.0248334525	39	29	10	23	13	3
L06	L06_G_M7_04	plus	CC2931	CC2931	CC2937	CC2937	CC2937	CC2937	CC2937	L06_p03	0.0289988757	33	25	8	18	12	3
L06	L06_G_M7_04	plus	CC2931	CC2931	CC2937	CC2937	CC2937	CC2937	CC2937	L06_p10	0.0314996215	33	25	8	18	12	3
L06	L06_G_M8_01	minus	CC2931	CC2931	CC2931	CC2931	CC2937	CC2937	CC2937	L06_p02	0.0234891829	32	24	8	20	9	3
L06	L06_G_M8_01	minus	CC2931	CC2931	CC2931	CC2931	CC2937	CC2937	CC2937	L06_p09	0.0265130528	32	24	8	20	9	3
L06	L06_G_M8_03	minus	CC2937	CC2937	CC2937	CC2937	CC2931	CC2937	CC2937	L06_p03	0.0367842939	35	25	10	21	11	3
L06	L06_G_M8_03	minus	CC2937	CC2937	CC2937	CC2937	CC2931	CC2937	CC2937	L06_p07	0.0306951985	35	25	10	21	11	3
L06	L06_G_M8_05	plus	CC2931	CC2937	CC2937	CC2937	CC2937	CC2937	CC2937	L06_p01	0.0327194026	27	19	8	14	11	2
L06	L06_G_M8_05	plus	CC2931	CC2937	CC2937	CC2937	CC2937	CC2937	CC2937	L06_p06	0.0337966854	27	19	8	14	11	2
L06	L06_G_M8_06	minus	CC2931	CC2931	CC2931	CC2931	CC2931	CC2931	CC2931	L06_p01	0.0235908126	41	32	9	27	11	3
L06	L06_G_M8_06	minus	CC2931	CC2931	CC2931	CC2931	CC2931	CC2931	CC2931	L06_p10	0.0304747108	41	32	9	27	11	3
L06	L06_G_M8_07	minus	CC2931	CC2931	CC2931	CC2931	CC2931	CC2931	CC2931	L06_p05	0.0262639251	43	31	12	27	12	4
L06	L06_G_M8_07	minus	CC2931	CC2931	CC2931	CC2931	CC2931	CC2931	CC2931	L06_p06	0.0306489201	43	31	12	27	12	4
L06	L06_G_M8_08	minus	CC2931	CC2931	CC2931	CC2931	CC2931	CC2931	CC2931	L06_p03	0.0323597091	24	17	7	16	7	1
L06	L06_G_M8_08	minus	CC2931	CC2931	CC2931	CC2931	CC2931	CC2931	CC2931	L06_p06	0.0306870724	24	17	7	16	7	1
L06	L06_G_M8_09	plus	CC2937	CC2937	CC2937	CC2937	CC2931	CC2937	CC2931	L06_p02	0.0306235841	35	24	11	17	16	2
L06	L06_G_M8_09	plus	CC2937	CC2937	CC2937	CC2937	CC2931	CC2937	CC2931	L06_p10	0.0351240164	35	24	11	17	16	2
L06	L06_G_M8_10	minus	CC2937	CC2937	CC2937	CC2937	CC2931	CC2931	CC2931	L06_p04	0.0233798168	35	24	11	20	12	3
L06	L06_G_M8_10	minus	CC2937	CC2937	CC2937	CC2937	CC2931	CC2931	CC2931	L06_p10	0.0307236456	35	24	11	20	12	3
L06	L06_G_M8_11	plus	CC2937	CC2937	CC2937	CC2937	CC2931	CC2931	CC2937	L06_p01	0.0230340699	33	23	10	18	12	3
L06	L06_G_M8_11	plus	CC2937	CC2937	CC2937	CC2937	CC2931	CC2931	CC2937	L06_p07	0.0311129182	33	23	10	18	12	3
L06	L06_G_M8_12	minus	CC2937	CC2937	CC2931	CC2931	CC2937	CC2937	CC2931	L06_p05	0.0253623352	43	32	11	22	18	3
L06	L06_G_M8_12	minus	CC2937	CC2937	CC2931	CC2931	CC2937	CC2937	CC2931	L06_p06	0.031139323	43	32	11	22	18	3
L06	L06_G_M8_03	minus	CC2937	CC2937	CC2937	CC2937	CC2931	CC2937	CC2937	L06_p01	0.0255019383	35	25	10	21	11	3
L06	L06_G_M8_03	minus	CC2937	CC2937	CC2937	CC2937	CC2931	CC2937	CC2937	L06_p08	0.0293636536	35	25	10	21	11	3
L06	L06_G_M8_15	plus	CC2937	CC2937	CC2937	CC2937	CC2937	CC2937	CC2937	L06_p02	0.0309135431	21	15	6	11	9	1
L06	L06_G_M8_15	plus	CC2937	CC2937	CC2937	CC2937	CC2937	CC2937	CC2937	L06_p07	0.0345671009	21	15	6	11	9	1
L06	L06_G_M8_16	plus	CC2931	CC2931	CC2931	CC2931	CC2931	CC2931	CC2931	L06_p03	0.0263903921	20	15	5	10	9	1
L06	L06_G_M8_16	plus	CC2931	CC2931	CC2931	CC2931	CC2931	CC2931	CC2931	L06_p08	0.0335408038	20	15	5	10	9	1
L06	L06_G_M8_17	minus	CC2937	CC2937	CC2937	CC2937	CC2937	CC2937	CC2931	L06_p03	0.03133723	39	27	12	25	13	1
L06	L06_G_M8_17	minus	CC2937	CC2937	CC2937	CC2937	CC2937	CC2937	CC2931	L06_p06	0.0300081399	39	27	12	25	13	1
L06	L06_G_M8_18	plus	CC2931	CC2931	CC2931	CC2937	CC2931	CC2931	CC2931	L06_p02	0.0252230327	23	19	4	14	9	0
L06	L06_G_M8_18	plus	CC2931	CC2931	CC2931	CC2937	CC2931	CC2931	CC2931	L06_p09	0.0273349801	23	19	4	14	9	0
L06	L06_G_M8_19	minus	CC2931	CC2931	CC2931	CC2931	CC2931	CC2931	CC2937	L06_p04	0.0306721967	39	30	9	22	13	4
L06	L06_G_M8_19	minus	CC2931	CC2931	CC2931	CC2931	CC2931	CC2931	CC2937	L06_p06	0.0294747809	39	30	9	22	13	4
L06	L06_G_M8_20	minus	CC2937	CC2937	CC2937	CC2937	CC2937	CC2937	CC2937	L06_p02	0.0258119277	35	27	8	21	11	3
L06	L06_G_M8_20	minus	CC2937	CC2937	CC2937	CC2937	CC2937	CC2937	CC2937	L06_p09	0.022539411	35	27	8	21	11	3
L06	L06_G_M8_18	plus	CC2931	CC2931	CC2931	CC2937	CC2931	CC2931	CC2931	L06_p05	0.0230198213	23	19	4	14	9	0
L06	L06_G_M8_18	plus	CC2931	CC2931	CC2931	CC2937	CC2931	CC2931	CC2931	L06_p09	0.0272510962	23	19	4	14	9	0
L06	L06_G_M8_21	plus	CC2931	CC2931	CC2931	CC2931	CC2931	CC2931	CC2937	L06_p05	0.0291382316	36	28	8	21	12	3
L06	L06_G_M8_21	plus	CC2931	CC2931	CC2931	CC2931	CC2931	CC2931	CC2937	L06_p10	0.0316531497	36	28	8	21	12	3
L06	L06_G_M8_03	minus	CC2937	CC2937	CC2937	CC2937	CC2931	CC2937	CC2937	L06_p03	0.0325279576	35	25	10	21	11	3
L06	L06_G_M8_03	minus	CC2937	CC2937	CC2937	CC2937	CC2931	CC2937	CC2937	L06_p08	0.0360745529	35	25	10	21	11	3
L06	L06_G_M8_22	minus	CC2931	CC2931	CC2937	CC2937	CC2937	CC2937	CC2931	L06_p03	0.0254122605	34	27	7	17	15	2
L06	L06_G_M8_22	minus	CC2931	CC2931	CC2937	CC2937	CC2937	CC2937	CC2931	L06_p09	0.033920208	34	27	7	17	15	2
L06	L06_G_M8_23	minus	CC2937	CC2937	CC2937	CC2937	CC2937	CC2937	CC2931	L06_p04	0.0247298808	38	27	11	25	9	4
L06	L06_G_M8_23	minus	CC2937	CC2937	CC2937	CC2937	CC2937	CC2937	CC2931	L06_p07	0.0252931105	38	27	11	25	9	4
L06	L06_G_M8_24	plus	CC2937	CC2937	CC2937	CC2937	CC2931	CC2931	CC2931	L06_p05	0.028805632	39	29	10	22	14	3
L06	L06_G_M8_24	plus	CC2937	CC2937	CC2937	CC2937	CC2931	CC2931	CC2931	L06_p09	0.0315982621	39	29	10	22	14	3
L06	L06_G_M8_20	minus	CC2937	CC2937	CC2937	CC2937	CC2937	CC2937	CC2937	L06_p02	0.0260063766	35	27	8	21	11	3
L06	L06_G_M8_20	minus	CC2937	CC2937	CC2937	CC2937	CC2937	CC2937	CC2937	L06_p10	0.0378975699	35	27	8	21	11	3
L06	L06_G_M8_25	plus	CC2931	CC2931	CC2931	CC2931	CC2931	CC2931	CC2931	L06_p05	0.0279544327	30	23	7	19	8	3
L06	L06_G_M8_25	plus	CC2931	CC2931	CC2931	CC2931	CC2931	CC2931	CC2931	L06_p10	0.0357528245	30	23	7	19	8	3
L06	L06_G_M8_09	plus	CC2937	CC2937	CC2937	CC2937	CC2931	CC2937	CC2931	L06_p02	0.0314070786	34	23	11	16	16	2
L06	L06_G_M8_09	plus	CC2937	CC2937	CC2937	CC2937	CC2931	CC2937	CC2931	L06_p10	0.0300237116	34	23	11	16	16	2
L06	L06_G_M8_22	minus	CC2931	CC2931	CC2937	CC2937	CC2937	CC2937	CC2931	L06_p02	0.0291105755	34	27	7	17	15	2
L06	L06_G_M8_22	minus	CC2931	CC2931	CC2937	CC2937	CC2937	CC2937	CC2931	L06_p09	0.0356780682	34	27	7	17	15	2
L06	L06_G_M9_01	minus	CC2937	CC2937	CC2937	CC2937	CC2931	CC2931	CC2931	L06_p04	0.0266161408	35	30	5	20	13	2
L06	L06_G_M9_01	minus	CC2937	CC2937	CC2937	CC2937	CC2931	CC2931	CC2931	L06_p10	0.0301697397	35	30	5	20	13	2
L06	L06_G_M9_02	minus	CC2937	CC2937	CC2937	CC2937	CC2931	CC2931	CC2931	L06_p03	0.0315949878	40	30	10	24	12	4
L06	L06_G_M9_02	minus	CC2937	CC2937	CC2937	CC2937	CC2931	CC2931	CC2931	L06_p09	0.032430669	40	30	10	24	12	4
L06	L06_G_M9_03	minus	CC2937	CC2937	CC2937	CC2937	CC2931	CC2931	CC2931	L06_p03	0.0268038997	43	32	11	26	13	4
L06	L06_G_M9_03	minus	CC2937	CC2937	CC2937	CC2937	CC2931	CC2931	CC2931	L06_p08	0.0296177765	43	32	11	26	13	4
L06	L06_G_M9_04	minus	CC2937	CC2937	CC2937	CC2937	CC2931	CC2931	CC2937	L06_p01	0.0384705743	34	26	8	20	11	3
L06	L06_G_M9_04	minus	CC2937	CC2937	CC2937	CC2937	CC2931	CC2931	CC2937	L06_p10	0.0307419918	34	26	8	20	11	3
L06	L06_G_M9_02	minus	CC2937	CC2937	CC2937	CC2937	CC2931	CC2931	CC2931	L06_p03	0.0297209648	40	30	10	24	12	4
L06	L06_G_M9_02	minus	CC2937	CC2937	CC2937	CC2937	CC2931	CC2931	CC2931	L06_p08	0.0346469489	40	30	10	24	12	4
L06	L06_G_M9_05	minus	CC2931	CC2931	CC2931	CC2937	CC2931	CC2931	CC2931	L06_p02	0.02114271	45	32	13	28	14	3
L06	L06_G_M9_05	minus	CC2931	CC2931	CC2931	CC2937	CC2931	CC2931	CC2931	L06_p07	0.0300258136	45	32	13	28	14	3
L06	L06_G_M9_06	plus	CC2931	CC2931	CC2931	CC2931	CC2937	CC2937	CC2937	L06_p05	0.0259189354	39	28	11	25	11	3
L06	L06_G_M9_06	plus	CC2931	CC2931	CC2931	CC2931	CC2937	CC2937	CC2937	L06_p06	0.0344194099	39	28	11	25	11	3
L06	L06_G_M9_03	minus	CC2937	CC2937	CC2937	CC2937	CC2931	CC2931	CC2931	L06_p04	0.0209981068	43	32	11	26	13	4
L06	L06_G_M9_03	minus	CC2937	CC2937	CC2937	CC2937	CC2931	CC2931	CC2931	L06_p07	0.0292265774	43	32	11	26	13	4
L06	L06_G_M9_01	minus	CC2937	CC2937	CC2937	CC2937	CC2931	CC2931	CC2931	L06_p03	0.0280431912	35	30	5	20	13	2
L06	L06_G_M9_01	minus	CC2937	CC2937	CC2937	CC2937	CC2931	CC2931	CC2931	L06_p07	0.0314632264	35	30	5	20	13	2
L06	L06_G_M9_07	minus	CC2931	CC2931	CC2931	CC2931	CC2937	CC2937	CC2937	L06_p02	0.0229924375	44	33	11	26	15	3
L06	L06_G_M9_07	minus	CC2931	CC2931	CC2931	CC2931	CC2937	CC2937	CC2937	L06_p08	0.025305085	44	33	11	26	15	3
L06	L06_G_M9_05	minus	CC2931	CC2931	CC2931	CC2937	CC2931	CC2931	CC2931	L06_p02	0.0309946634	45	32	13	28	14	3
L06	L06_G_M9_05	minus	CC2931	CC2931	CC2931	CC2937	CC2931	CC2931	CC2931	L06_p08	0.0311151577	45	32	13	28	14	3
L06	L06_G_M9_12	plus	CC2931	CC2937	CC2937	CC2937	CC2937	CC2937	CC2937	L06_p02	0.0253235432	39	25	14	20	16	3
L06	L06_G_M9_12	plus	CC2931	CC2937	CC2937	CC2937	CC2937	CC2937	CC2937	L06_p08	0.0259416455	39	25	14	20	16	3
L06	L06_G_M9_13	plus	CC2937	CC2937	CC2937	CC2937	CC2931	CC2931	CC2931	L06_p04	0.0264267564	38	27	11	22	15	1
L06	L06_G_M9_13	plus	CC2937	CC2937	CC2937	CC2937	CC2931	CC2931	CC2931	L06_p08	0.0354770867	38	27	11	22	15	1
L06	L06_G_M9_14	plus	CC2931	CC2937	CC2937	CC2937	CC2937	CC2931	CC2937	L06_p03	0.0253249385	20	17	3	10	9	1
L06	L06_G_M9_14	plus	CC2931	CC2937	CC2937	CC2937	CC2937	CC2931	CC2937	L06_p10	0.0305172551	20	17	3	10	9	1
L06	L06_G_M9_15	plus	CC2931	CC2931	CC2931	CC2931	CC2937	CC2937	CC2937	L06_p06	0.0277414819	28	26	2	15	11	2
L06	L06_G_M9_16	plus	CC2937	CC2937	CC2937	CC2937	CC2931	CC2931	CC2931	L06_p01	0.0322815121	29	21	8	18	9	2
L06	L06_G_M9_16	plus	CC2937	CC2937	CC2937	CC2937	CC2931	CC2931	CC2931	L06_p08	0.0335942106	29	21	8	18	9	2
L06	L06_G_M9_12	plus	CC2931	CC2937	CC2937	CC2937	CC2937	CC2937	CC2937	L06_p05	0.0300308684	39	25	14	20	16	3
L06	L06_G_M9_12	plus	CC2931	CC2937	CC2937	CC2937	CC2937	CC2937	CC2937	L06_p08	0.0288094487	39	25	14	20	16	3
L06	L06_G_M9_17	minus	CC2931	CC2931	CC2931	CC2931	CC2931	CC2931	CC2937	L06_p01	0.0320347696	45	35	10	26	15	4
L06	L06_G_M9_17	minus	CC2931	CC2931	CC2931	CC2931	CC2931	CC2931	CC2937	L06_p07	0.0293565192	45	35	10	26	15	4
L06	L06_G_M9_18	minus	CC2931	CC2931	CC2931	CC2931	CC2937	CC2937	CC2937	L06_p01	0.0271613134	53	42	11	31	17	5
L06	L06_G_M9_18	minus	CC2931	CC2931	CC2931	CC2931	CC2937	CC2937	CC2937	L06_p06	0.0322885977	53	42	11	31	17	5
L06	L06_G_M9_19	plus	CC2937	CC2937	CC2937	CC2937	CC2937	CC2937	CC2937	L06_p01	0.0339127039	33	24	9	17	14	2
L06	L06_G_M9_19	plus	CC2937	CC2937	CC2937	CC2937	CC2937	CC2937	CC2937	L06_p09	0.0386749677	33	24	9	17	14	2
L06	L06_G_M9_17	minus	CC2931	CC2931	CC2931	CC2931	CC2931	CC2931	CC2937	L06_p03	0.026544044	45	35	10	26	15	4
L06	L06_G_M9_17	minus	CC2931	CC2931	CC2931	CC2931	CC2931	CC2931	CC2937	L06_p07	0.0310638656	45	35	10	26	15	4
L06	L06_G_M9_21	minus	CC2937	CC2937	CC2937	CC2937	CC2931	CC2931	CC2937	L06_p02	0.0251695716	46	38	8	27	14	5
L06	L06_G_M9_21	minus	CC2937	CC2937	CC2937	CC2937	CC2931	CC2931	CC2937	L06_p07	0.0298151743	46	38	8	27	14	5
L06	L06_G_M9_22	minus	CC2937	CC2937	CC2937	CC2937	CC2937	CC2937	CC2937	L06_p01	0.0340912239	31	27	4	17	12	2
L06	L06_G_M9_22	minus	CC2937	CC2937	CC2937	CC2937	CC2937	CC2937	CC2937	L06_p10	0.0278104397	31	27	4	17	12	2
L06	COMP	plus	CC2937	CC2937	CC2937	CC2937	CC2937	CC2937	CC2937	L06_p01	0.0227771154	0	0	0	0	0	0
L06	COMP	plus	CC2937	CC2937	CC2937	CC2937	CC2937	CC2937	CC2937	L06_p02	0.0328104479	0	0	0	0	0	0
L06	COMP	plus	CC2937	CC2937	CC2937	CC2937	CC2937	CC2937	CC2937	L06_p03	0.0295907809	0	0	0	0	0	0
L06	COMP	plus	CC2937	CC2937	CC2937	CC2937	CC2937	CC2937	CC2937	L06_p04	0.0263291299	0	0	0	0	0	0
L06	COMP	plus	CC2937	CC2937	CC2937	CC2937	CC2937	CC2937	CC2937	L06_p05	0.0296836132	0	0	0	0	0	0
L06	COMP	plus	CC2937	CC2937	CC2937	CC2937	CC2937	CC2937	CC2937	L06_p06	0.0302424197	0	0	0	0	0	0
L06	COMP	plus	CC2937	CC2937	CC2937	CC2937	CC2937	CC2937	CC2937	L06_p07	0.0247457047	0	0	0	0	0	0
L06	COMP	plus	CC2937	CC2937	CC2937	CC2937	CC2937	CC2937	CC2937	L06_p08	0.0309791514	0	0	0	0	0	0
L06	COMP	plus	CC2937	CC2937	CC2937	CC2937	CC2937	CC2937	CC2937	L06_p09	0.0279709115	0	0	0	0	0	0
L06	COMP	plus	CC2937	CC2937	CC2937	CC2937	CC2937	CC2937	CC2937	L06_p10	0.028722432	0	0	0	0	0	0
L06	MA_L06	minus	CC2931	CC2931	CC2931	CC2931	CC2931	CC2931	CC2931	L06_p01	0.0241695694	69	53	16	41	23	5
L06	MA_L06	minus	CC2931	CC2931	CC2931	CC2931	CC2931	CC2931	CC2931	L06_p02	0.0247725494	69	53	16	41	23	5
L06	MA_L06	minus	CC2931	CC2931	CC2931	CC2931	CC2931	CC2931	CC2931	L06_p03	0.0269764286	69	53	16	41	23	5
L06	MA_L06	minus	CC2931	CC2931	CC2931	CC2931	CC2931	CC2931	CC2931	L06_p04	0.0230783778	69	53	16	41	23	5
L06	MA_L06	minus	CC2931	CC2931	CC2931	CC2931	CC2931	CC2931	CC2931	L06_p05	0.0282479441	69	53	16	41	23	5
L06	MA_L06	minus	CC2931	CC2931	CC2931	CC2931	CC2931	CC2931	CC2931	L06_p06	0.0284267419	69	53	16	41	23	5
L06	MA_L06	minus	CC2931	CC2931	CC2931	CC2931	CC2931	CC2931	CC2931	L06_p07	0.032484894	69	53	16	41	23	5
L06	MA_L06	minus	CC2931	CC2931	CC2931	CC2931	CC2931	CC2931	CC2931	L06_p08	0.0270528373	69	53	16	41	23	5
L06	MA_L06	minus	CC2931	CC2931	CC2931	CC2931	CC2931	CC2931	CC2931	L06_p09	0.0301780611	69	53	16	41	23	5
L06	MA_L06	minus	CC2931	CC2931	CC2931	CC2931	CC2931	CC2931	CC2931	L06_p10	0.0304606429	69	53	16	41	23	5
L07	L07_G_M1_01	plus	CC2937	CC2937	CC2937	CC2937	CC2931	CC2931	CC2937	L07_p02	0.0341527717	21	20	1	16	3	2
L07	L07_G_M1_01	plus	CC2937	CC2937	CC2937	CC2937	CC2931	CC2931	CC2937	L07_p10	0.0269777818	21	20	1	16	3	2
L07	L07_G_M1_02	plus	CC2937	CC2937	CC2937	CC2937	CC2937	CC2937	CC2937	L07_p01	0.0298302622	26	23	3	15	9	2
L07	L07_G_M1_02	plus	CC2937	CC2937	CC2937	CC2937	CC2937	CC2937	CC2937	L07_p09	0.0293213982	26	23	3	15	9	2
L07	L07_G_M1_03	plus	CC2937	CC2937	CC2937	CC2937	CC2937	CC2931	CC2931	L07_p05	0.0233546745	30	27	3	22	7	1
L07	L07_G_M1_03	plus	CC2937	CC2937	CC2937	CC2937	CC2937	CC2931	CC2931	L07_p10	0.0266603422	30	27	3	22	7	1
L07	L07_G_M1_03	plus	CC2937	CC2937	CC2937	CC2937	CC2937	CC2931	CC2931	L07_p05	0.0299778929	30	27	3	22	7	1
L07	L07_G_M1_03	plus	CC2937	CC2937	CC2937	CC2937	CC2937	CC2931	CC2931	L07_p10	0.0208711419	30	27	3	22	7	1
L07	L07_G_M1_04	plus	CC2937	CC2937	CC2937	CC2937	CC2931	CC2931	CC2931	L07_p05	0.0236074417	37	34	3	26	8	3
L07	L07_G_M1_04	plus	CC2937	CC2937	CC2937	CC2937	CC2931	CC2931	CC2931	L07_p10	0.0268402905	37	34	3	26	8	3
L07	L07_G_M1_05	minus	CC2931	CC2931	CC2931	CC2931	CC2937	CC2937	CC2931	L07_p02	0.0269406875	40	35	5	27	10	3
L07	L07_G_M1_05	minus	CC2931	CC2931	CC2931	CC2931	CC2937	CC2937	CC2931	L07_p09	0.0275214781	40	35	5	27	10	3
L07	L07_G_M1_04	plus	CC2937	CC2937	CC2937	CC2937	CC2931	CC2931	CC2931	L07_p04	0.0236250437	37	34	3	26	8	3
L07	L07_G_M1_04	plus	CC2937	CC2937	CC2937	CC2937	CC2931	CC2931	CC2931	L07_p10	0.0219287235	37	34	3	26	8	3
L07	L07_G_M1_06	minus	CC2937	CC2937	CC2937	CC2937	CC2931	CC2931	CC2931	L07_p04	0.0252810387	27	25	2	17	8	2
L07	L07_G_M1_06	minus	CC2937	CC2937	CC2937	CC2937	CC2931	CC2931	CC2931	L07_p10	0.0275655529	27	25	2	17	8	2
L07	L07_G_M1_04	plus	CC2937	CC2937	CC2937	CC2937	CC2931	CC2931	CC2931	L07_p05	0.0264912918	37	34	3	26	8	3
L07	L07_G_M1_04	plus	CC2937	CC2937	CC2937	CC2937	CC2931	CC2931	CC2931	L07_p10	0.0230973874	37	34	3	26	8	3
L07	L07_G_M1_07	minus	CC2937	CC2937	CC2937	CC2937	CC2931	CC2931	CC2937	L07_p03	0.0310678881	42	38	4	30	9	3
L07	L07_G_M1_07	minus	CC2937	CC2937	CC2937	CC2937	CC2931	CC2931	CC2937	L07_p09	0.0285393546	42	38	4	30	9	3
L07	L07_G_M1_08	minus	CC2931	CC2931	CC2931	CC2937	CC2937	CC2937	CC2937	L07_p01	0.0222130026	36	30	6	30	6	0
L07	L07_G_M1_08	minus	CC2931	CC2931	CC2931	CC2937	CC2937	CC2937	CC2937	L07_p09	0.0303711999	36	30	6	30	6	0
L07	L07_G_M1_04	plus	CC2937	CC2937	CC2937	CC2937	CC2931	CC2931	CC2931	L07_p03	0.0243900412	37	34	3	26	8	3
L07	L07_G_M1_04	plus	CC2937	CC2937	CC2937	CC2937	CC2931	CC2931	CC2931	L07_p07	0.0335207047	37	34	3	26	8	3
L07	L07_G_M1_04	plus	CC2937	CC2937	CC2937	CC2937	CC2931	CC2931	CC2931	L07_p04	0.0259305145	37	34	3	26	8	3
L07	L07_G_M1_04	plus	CC2937	CC2937	CC2937	CC2937	CC2931	CC2931	CC2931	L07_p08	0.0254997822	37	34	3	26	8	3
L07	L07_G_M1_08	minus	CC2931	CC2931	CC2931	CC2937	CC2937	CC2937	CC2937	L07_p05	0.0253792659	36	30	6	30	6	0
L07	L07_G_M1_09	plus	CC2937	CC2937	CC2937	CC2937	CC2931	CC2931	CC2931	L07_p05	0.0236952724	17	16	1	10	6	1
L07	L07_G_M1_09	plus	CC2937	CC2937	CC2937	CC2937	CC2931	CC2931	CC2931	L07_p10	0.0255241054	17	16	1	10	6	1
L07	L07_G_M1_07	minus	CC2937	CC2937	CC2937	CC2937	CC2931	CC2931	CC2937	L07_p05	0.0343192519	42	38	4	30	9	3
L07	L07_G_M1_07	minus	CC2937	CC2937	CC2937	CC2937	CC2931	CC2931	CC2937	L07_p09	0.0327541443	42	38	4	30	9	3
L07	L07_G_M1_04	plus	CC2937	CC2937	CC2937	CC2937	CC2931	CC2931	CC2931	L07_p05	0.030005119	37	34	3	26	8	3
L07	L07_G_M1_04	plus	CC2937	CC2937	CC2937	CC2937	CC2931	CC2931	CC2931	L07_p08	0.0295976694	37	34	3	26	8	3
L07	L07_G_M1_12	plus	CC2937	CC2937	CC2937	CC2937	CC2937	CC2937	CC2937	L07_p05	0.0279161881	29	26	3	21	6	2
L07	L07_G_M1_12	plus	CC2937	CC2937	CC2937	CC2937	CC2937	CC2937	CC2937	L07_p10	0.0249199841	29	26	3	21	6	2
L07	L07_G_M1_07	minus	CC2937	CC2937	CC2937	CC2937	CC2931	CC2931	CC2937	L07_p02	0.0292916751	42	38	4	30	9	3
L07	L07_G_M1_07	minus	CC2937	CC2937	CC2937	CC2937	CC2931	CC2931	CC2937	L07_p09	0.0297117754	42	38	4	30	9	3
L07	L07_G_M1_07	minus	CC2937	CC2937	CC2937	CC2937	CC2931	CC2931	CC2937	L07_p01	0.0250961916	42	38	4	30	9	3
L07	L07_G_M1_07	minus	CC2937	CC2937	CC2937	CC2937	CC2931	CC2931	CC2937	L07_p10	0.026810509	42	38	4	30	9	3
L07	L07_G_M1_14	minus	CC2937	CC2937	CC2937	CC2937	CC2937	CC2937	CC2937	L07_p05	0.0281847673	25	23	2	20	5	0
L07	L07_G_M1_14	minus	CC2937	CC2937	CC2937	CC2937	CC2937	CC2937	CC2937	L07_p08	0.0356647418	25	23	2	20	5	0
L07	L07_G_M1_09	plus	CC2937	CC2937	CC2937	CC2937	CC2931	CC2931	CC2931	L07_p01	0.0229903643	17	16	1	10	6	1
L07	L07_G_M1_09	plus	CC2937	CC2937	CC2937	CC2937	CC2931	CC2931	CC2931	L07_p10	0.0224769767	17	16	1	10	6	1
L07	L07_G_M1_15	minus	CC2937	CC2937	CC2937	CC2937	CC2931	CC2931	CC2931	L07_p02	0.0256746506	41	36	5	30	9	2
L07	L07_G_M1_15	minus	CC2937	CC2937	CC2937	CC2937	CC2931	CC2931	CC2931	L07_p10	0.0210184868	41	36	5	30	9	2
L07	L07_G_M1_05	minus	CC2931	CC2931	CC2931	CC2931	CC2937	CC2937	CC2931	L07_p05	0.0295153854	40	35	5	27	10	3
L07	L07_G_M1_05	minus	CC2931	CC2931	CC2931	CC2931	CC2937	CC2937	CC2931	L07_p09	0.0234214525	40	35	5	27	10	3
L07	L07_G_M1_07	minus	CC2937	CC2937	CC2937	CC2937	CC2931	CC2931	CC2937	L07_p05	0.0267619513	42	38	4	30	9	3
L07	L07_G_M1_07	minus	CC2937	CC2937	CC2937	CC2937	CC2931	CC2931	CC2937	L07_p07	0.0319404351	42	38	4	30	9	3
L07	L07_G_M1_16	plus	CC2937	CC2937	CC2937	CC2937	CC2931	CC2931	CC2937	L07_p04	0.0292677894	25	24	1	19	4	2
L07	L07_G_M1_16	plus	CC2937	CC2937	CC2937	CC2937	CC2931	CC2931	CC2937	L07_p07	0.0335145732	25	24	1	19	4	2
L07	L07_G_M2_01	minus	CC2937	CC2937	CC2937	CC2937	CC2937	CC2937	CC2931	L07_p04	0.0265294004	18	15	3	14	4	0
L07	L07_G_M2_01	minus	CC2937	CC2937	CC2937	CC2937	CC2937	CC2937	CC2931	L07_p07	0.0212489476	18	15	3	14	4	0
L07	L07_G_M2_02	minus	CC2931	CC2931	CC2931	CC2931	CC2937	CC2937	CC2937	L07_p03	0.0236354965	19	18	1	12	5	2
L07	L07_G_M2_02	minus	CC2931	CC2931	CC2931	CC2931	CC2937	CC2937	CC2937	L07_p07	0.0277521432	19	18	1	12	5	2
L07	L07_G_M2_04	minus	CC2931	CC2931	CC2931	CC2931	CC2931	CC2931	CC2937	L07_p02	0.0276377815	42	37	5	32	10	0
L07	L07_G_M2_04	minus	CC2931	CC2931	CC2931	CC2931	CC2931	CC2931	CC2937	L07_p06	0.0246635411	42	37	5	32	10	0
L07	L07_G_M2_04	minus	CC2931	CC2931	CC2931	CC2931	CC2931	CC2931	CC2937	L07_p03	0.0140310542	42	37	5	32	10	0
L07	L07_G_M2_04	minus	CC2931	CC2931	CC2931	CC2931	CC2931	CC2931	CC2937	L07_p06	0.0292787644	42	37	5	32	10	0
L07	L07_G_M2_05	plus	CC2931	CC2931	CC2931	CC2931	CC2937	CC2937	CC2937	L07_p05	0.0237410024	30	27	3	19	9	2
L07	L07_G_M2_05	plus	CC2931	CC2931	CC2931	CC2931	CC2937	CC2937	CC2937	L07_p10	0.0251218324	30	27	3	19	9	2
L07	L07_G_M2_06	minus	CC2931	CC2931	CC2937	CC2937	CC2931	CC2931	CC2931	L07_p02	0.0275343118	36	33	3	25	9	2
L07	L07_G_M2_06	minus	CC2931	CC2931	CC2937	CC2937	CC2931	CC2931	CC2931	L07_p07	0.0301404775	36	33	3	25	9	2
L07	L07_G_M2_07	minus	CC2937	CC2937	CC2937	CC2937	CC2937	CC2937	CC2937	L07_p04	0.0316609073	22	20	2	14	6	2
L07	L07_G_M2_07	minus	CC2937	CC2937	CC2937	CC2937	CC2937	CC2937	CC2937	L07_p06	0.0217711749	22	20	2	14	6	2
L07	L07_G_M2_05	plus	CC2931	CC2931	CC2931	CC2931	CC2937	CC2937	CC2937	L07_p01	0.0184984173	30	27	3	19	9	2
L07	L07_G_M2_05	plus	CC2931	CC2931	CC2931	CC2931	CC2937	CC2937	CC2937	L07_p07	0.0238578448	30	27	3	19	9	2
L07	L07_G_M2_03	minus	CC2931	CC2931	CC2931	CC2931	CC2931	CC2931	CC2937	L07_p04	0.031263887	31	27	4	22	7	2
L07	L07_G_M2_03	minus	CC2931	CC2931	CC2931	CC2931	CC2931	CC2931	CC2937	L07_p06	0.0269986062	31	27	4	22	7	2
L07	L07_G_M2_04	minus	CC2931	CC2931	CC2931	CC2931	CC2931	CC2931	CC2937	L07_p04	0.0263278766	42	37	5	32	10	0
L07	L07_G_M2_04	minus	CC2931	CC2931	CC2931	CC2931	CC2931	CC2931	CC2937	L07_p09	0.02533327	42	37	5	32	10	0
L07	L07_G_M2_08	minus	CC2931	CC2931	CC2937	CC2937	CC2931	CC2931	CC2937	L07_p05	0.02283099	29	25	4	19	8	2
L07	L07_G_M2_08	minus	CC2931	CC2931	CC2937	CC2937	CC2931	CC2931	CC2937	L07_p10	0.0246544575	29	25	4	19	8	2
L07	L07_G_M2_09	minus	CC2937	CC2937	CC2937	CC2937	CC2931	CC2937	CC2931	L07_p03	0.020157967	23	21	2	20	3	0
L07	L07_G_M2_09	minus	CC2937	CC2937	CC2937	CC2937	CC2931	CC2937	CC2931	L07_p06	0.0261769829	23	21	2	20	3	0
L07	L07_G_M2_01	minus	CC2937	CC2937	CC2937	CC2937	CC2937	CC2937	CC2931	L07_p03	0.0251986104	18	15	3	14	4	0
L07	L07_G_M2_01	minus	CC2937	CC2937	CC2937	CC2937	CC2937	CC2937	CC2931	L07_p07	0.0337543266	18	15	3	14	4	0
L07	L07_G_M2_04	minus	CC2931	CC2931	CC2931	CC2931	CC2931	CC2931	CC2937	L07_p04	0.026089057	42	37	5	32	10	0
L07	L07_G_M2_04	minus	CC2931	CC2931	CC2931	CC2931	CC2931	CC2931	CC2937	L07_p06	0.022479296	42	37	5	32	10	0
L07	L07_G_M2_01	minus	CC2937	CC2937	CC2937	CC2937	CC2937	CC2937	CC2931	L07_p03	0.0229663469	18	15	3	14	4	0
L07	L07_G_M2_01	minus	CC2937	CC2937	CC2937	CC2937	CC2937	CC2937	CC2931	L07_p09	0.0267991608	18	15	3	14	4	0
L07	L07_G_M2_01	minus	CC2937	CC2937	CC2937	CC2937	CC2937	CC2937	CC2931	L07_p05	0.0326237818	18	15	3	14	4	0
L07	L07_G_M2_01	minus	CC2937	CC2937	CC2937	CC2937	CC2937	CC2937	CC2931	L07_p10	0.0237402875	18	15	3	14	4	0
L07	L07_G_M2_07	minus	CC2937	CC2937	CC2937	CC2937	CC2937	CC2937	CC2937	L07_p04	0.0255687495	22	20	2	14	6	2
L07	L07_G_M2_07	minus	CC2937	CC2937	CC2937	CC2937	CC2937	CC2937	CC2937	L07_p09	0.0259004463	22	20	2	14	6	2
L07	L07_G_M2_06	minus	CC2931	CC2931	CC2937	CC2937	CC2931	CC2931	CC2931	L07_p05	0.0225538968	36	33	3	25	9	2
L07	L07_G_M2_06	minus	CC2931	CC2931	CC2937	CC2937	CC2931	CC2931	CC2931	L07_p09	0.0290805645	36	33	3	25	9	2
L07	L07_G_M2_07	minus	CC2937	CC2937	CC2937	CC2937	CC2937	CC2937	CC2937	L07_p05	0.0265628381	22	20	2	14	6	2
L07	L07_G_M2_07	minus	CC2937	CC2937	CC2937	CC2937	CC2937	CC2937	CC2937	L07_p07	0.0247161244	22	20	2	14	6	2
L07	L07_G_M2_09	minus	CC2937	CC2937	CC2937	CC2937	CC2931	CC2937	CC2931	L07_p05	0.0238220772	23	21	2	20	3	0
L07	L07_G_M2_09	minus	CC2937	CC2937	CC2937	CC2937	CC2931	CC2937	CC2931	L07_p10	0.0199007737	23	21	2	20	3	0
L07	L07_G_M2_01	minus	CC2937	CC2937	CC2937	CC2937	CC2937	CC2937	CC2931	L07_p01	0.0261224524	18	15	3	14	4	0
L07	L07_G_M2_01	minus	CC2937	CC2937	CC2937	CC2937	CC2937	CC2937	CC2931	L07_p10	0.0232990898	18	15	3	14	4	0
L07	L07_G_M2_05	plus	CC2931	CC2931	CC2931	CC2931	CC2937	CC2937	CC2937	L07_p04	0.0218381064	30	27	3	19	9	2
L07	L07_G_M2_05	plus	CC2931	CC2931	CC2931	CC2931	CC2937	CC2937	CC2937	L07_p07	0.029641166	30	27	3	19	9	2
L07	L07_G_M2_08	minus	CC2931	CC2931	CC2937	CC2937	CC2931	CC2931	CC2937	L07_p01	0.0198360313	29	25	4	19	8	2
L07	L07_G_M2_08	minus	CC2931	CC2931	CC2937	CC2937	CC2931	CC2931	CC2937	L07_p08	0.0257237011	29	25	4	19	8	2
L07	L07_G_M2_02	minus	CC2931	CC2931	CC2931	CC2931	CC2937	CC2937	CC2937	L07_p05	0.0311654533	19	18	1	12	5	2
L07	L07_G_M2_02	minus	CC2931	CC2931	CC2931	CC2931	CC2937	CC2937	CC2937	L07_p07	0.0315511321	19	18	1	12	5	2
L07	L07_G_M2_04	minus	CC2931	CC2931	CC2931	CC2931	CC2931	CC2931	CC2937	L07_p05	0.0277383218	42	37	5	32	10	0
L07	L07_G_M2_04	minus	CC2931	CC2931	CC2931	CC2931	CC2931	CC2931	CC2937	L07_p08	0.0302652068	42	37	5	32	10	0
L07	L07_G_M2_04	minus	CC2931	CC2931	CC2931	CC2931	CC2931	CC2931	CC2937	L07_p05	0.0270030484	42	37	5	32	10	0
L07	L07_G_M2_04	minus	CC2931	CC2931	CC2931	CC2931	CC2931	CC2931	CC2937	L07_p08	0.0305673576	42	37	5	32	10	0
L07	L07_G_M2_05	plus	CC2931	CC2931	CC2931	CC2931	CC2937	CC2937	CC2937	L07_p05	0.0282523434	30	27	3	19	9	2
L07	L07_G_M2_05	plus	CC2931	CC2931	CC2931	CC2931	CC2937	CC2937	CC2937	L07_p10	0.0250859431	30	27	3	19	9	2
L07	L07_G_M2_04	minus	CC2931	CC2931	CC2931	CC2931	CC2931	CC2931	CC2937	L07_p04	0.032762106	42	37	5	32	10	0
L07	L07_G_M2_04	minus	CC2931	CC2931	CC2931	CC2931	CC2931	CC2931	CC2937	L07_p07	0.027631273	42	37	5	32	10	0
L07	L07_G_M3_01	minus	CC2937	CC2937	CC2937	CC2937	CC2937	CC2937	CC2937	L07_p04	0.0248825987	24	22	2	19	4	1
L07	L07_G_M3_01	minus	CC2937	CC2937	CC2937	CC2937	CC2937	CC2937	CC2937	L07_p10	0.0259201515	24	22	2	19	4	1
L07	L07_G_M3_02	plus	CC2931	CC2931	CC2937	CC2937	CC2931	CC2937	CC2937	L07_p04	0.0347668352	28	26	2	17	9	2
L07	L07_G_M3_02	plus	CC2931	CC2931	CC2937	CC2937	CC2931	CC2937	CC2937	L07_p08	0.0326447178	28	26	2	17	9	2
L07	L07_G_M3_01	minus	CC2937	CC2937	CC2937	CC2937	CC2937	CC2937	CC2937	L07_p04	0.025138655	24	22	2	19	4	1
L07	L07_G_M3_01	minus	CC2937	CC2937	CC2937	CC2937	CC2937	CC2937	CC2937	L07_p07	0.0338193536	24	22	2	19	4	1
L07	L07_G_M3_01	minus	CC2937	CC2937	CC2937	CC2937	CC2937	CC2937	CC2937	L07_p03	0.0263215758	24	22	2	19	4	1
L07	L07_G_M3_01	minus	CC2937	CC2937	CC2937	CC2937	CC2937	CC2937	CC2937	L07_p09	0.0252940419	24	22	2	19	4	1
L07	L07_G_M3_02	plus	CC2931	CC2931	CC2937	CC2937	CC2931	CC2937	CC2937	L07_p05	0.0332220207	28	26	2	17	9	2
L07	L07_G_M3_02	plus	CC2931	CC2931	CC2937	CC2937	CC2931	CC2937	CC2937	L07_p10	0.0255852282	28	26	2	17	9	2
L07	L07_G_M3_01	minus	CC2937	CC2937	CC2937	CC2937	CC2937	CC2937	CC2937	L07_p01	0.0247587396	24	22	2	19	4	1
L07	L07_G_M3_01	minus	CC2937	CC2937	CC2937	CC2937	CC2937	CC2937	CC2937	L07_p09	0.0254099534	24	22	2	19	4	1
L07	L07_G_M3_01	minus	CC2937	CC2937	CC2937	CC2937	CC2937	CC2937	CC2937	L07_p03	0.0285784742	24	22	2	19	4	1
L07	L07_G_M3_01	minus	CC2937	CC2937	CC2937	CC2937	CC2937	CC2937	CC2937	L07_p09	0.0251502956	24	22	2	19	4	1
L07	L07_G_M3_01	minus	CC2937	CC2937	CC2937	CC2937	CC2937	CC2937	CC2937	L07_p02	0.0265157762	24	22	2	19	4	1
L07	L07_G_M3_01	minus	CC2937	CC2937	CC2937	CC2937	CC2937	CC2937	CC2937	L07_p09	0.0254699948	24	22	2	19	4	1
L07	L07_G_M3_01	minus	CC2937	CC2937	CC2937	CC2937	CC2937	CC2937	CC2937	L07_p02	0.0257303859	24	22	2	19	4	1
L07	L07_G_M3_01	minus	CC2937	CC2937	CC2937	CC2937	CC2937	CC2937	CC2937	L07_p09	0.0273047028	24	22	2	19	4	1
L07	L07_G_M3_01	minus	CC2937	CC2937	CC2937	CC2937	CC2937	CC2937	CC2937	L07_p05	0.0270951908	24	22	2	19	4	1
L07	L07_G_M3_01	minus	CC2937	CC2937	CC2937	CC2937	CC2937	CC2937	CC2937	L07_p07	0.032145774	24	22	2	19	4	1
L07	L07_G_M3_01	minus	CC2937	CC2937	CC2937	CC2937	CC2937	CC2937	CC2937	L07_p05	0.03413718	24	22	2	19	4	1
L07	L07_G_M3_01	minus	CC2937	CC2937	CC2937	CC2937	CC2937	CC2937	CC2937	L07_p10	0.0218645686	24	22	2	19	4	1
L07	L07_G_M3_01	minus	CC2937	CC2937	CC2937	CC2937	CC2937	CC2937	CC2937	L07_p02	0.0358570817	24	22	2	19	4	1
L07	L07_G_M3_01	minus	CC2937	CC2937	CC2937	CC2937	CC2937	CC2937	CC2937	L07_p08	0.0257079249	24	22	2	19	4	1
L07	L07_G_M3_02	plus	CC2931	CC2931	CC2937	CC2937	CC2931	CC2937	CC2937	L07_p05	0.0283726517	28	26	2	17	9	2
L07	L07_G_M3_02	plus	CC2931	CC2931	CC2937	CC2937	CC2931	CC2937	CC2937	L07_p07	0.027695336	28	26	2	17	9	2
L07	L07_G_M3_02	plus	CC2931	CC2931	CC2937	CC2937	CC2931	CC2937	CC2937	L07_p03	0.0261124006	28	26	2	17	9	2
L07	L07_G_M3_02	plus	CC2931	CC2931	CC2937	CC2937	CC2931	CC2937	CC2937	L07_p09	0.027489804	28	26	2	17	9	2
L07	L07_G_M3_01	minus	CC2937	CC2937	CC2937	CC2937	CC2937	CC2937	CC2937	L07_p04	0.0253476637	24	22	2	19	4	1
L07	L07_G_M3_01	minus	CC2937	CC2937	CC2937	CC2937	CC2937	CC2937	CC2937	L07_p07	0.0233379512	24	22	2	19	4	1
L07	L07_G_M3_01	minus	CC2937	CC2937	CC2937	CC2937	CC2937	CC2937	CC2937	L07_p01	0.0328291055	24	22	2	19	4	1
L07	L07_G_M3_01	minus	CC2937	CC2937	CC2937	CC2937	CC2937	CC2937	CC2937	L07_p08	0.0229619686	24	22	2	19	4	1
L07	L07_G_M3_01	minus	CC2937	CC2937	CC2937	CC2937	CC2937	CC2937	CC2937	L07_p04	0.0282133024	24	22	2	19	4	1
L07	L07_G_M3_01	minus	CC2937	CC2937	CC2937	CC2937	CC2937	CC2937	CC2937	L07_p07	0.0313827688	24	22	2	19	4	1
L07	L07_G_M3_01	minus	CC2937	CC2937	CC2937	CC2937	CC2937	CC2937	CC2937	L07_p04	0.0315277586	24	22	2	19	4	1
L07	L07_G_M3_01	minus	CC2937	CC2937	CC2937	CC2937	CC2937	CC2937	CC2937	L07_p09	0.0272476933	24	22	2	19	4	1
L07	L07_G_M3_01	minus	CC2937	CC2937	CC2937	CC2937	CC2937	CC2937	CC2937	L07_p01	0.0276634734	24	22	2	19	4	1
L07	L07_G_M3_01	minus	CC2937	CC2937	CC2937	CC2937	CC2937	CC2937	CC2937	L07_p07	0.0273203048	24	22	2	19	4	1
L07	L07_G_M3_01	minus	CC2937	CC2937	CC2937	CC2937	CC2937	CC2937	CC2937	L07_p04	0.0359130888	24	22	2	19	4	1
L07	L07_G_M3_01	minus	CC2937	CC2937	CC2937	CC2937	CC2937	CC2937	CC2937	L07_p09	0.030058903	24	22	2	19	4	1
L07	L07_G_M3_01	minus	CC2937	CC2937	CC2937	CC2937	CC2937	CC2937	CC2937	L07_p05	0.0259616322	24	22	2	19	4	1
L07	L07_G_M3_01	minus	CC2937	CC2937	CC2937	CC2937	CC2937	CC2937	CC2937	L07_p06	0.0237840289	24	22	2	19	4	1
L07	L07_G_M3_01	minus	CC2937	CC2937	CC2937	CC2937	CC2937	CC2937	CC2937	L07_p03	0.0220193196	24	22	2	19	4	1
L07	L07_G_M3_01	minus	CC2937	CC2937	CC2937	CC2937	CC2937	CC2937	CC2937	L07_p08	0.0306967974	24	22	2	19	4	1
L07	L07_G_M3_01	minus	CC2937	CC2937	CC2937	CC2937	CC2937	CC2937	CC2937	L07_p03	0.0322033444	24	22	2	19	4	1
L07	L07_G_M3_01	minus	CC2937	CC2937	CC2937	CC2937	CC2937	CC2937	CC2937	L07_p08	0.0293888148	24	22	2	19	4	1
L07	L07_G_M3_01	minus	CC2937	CC2937	CC2937	CC2937	CC2937	CC2937	CC2937	L07_p05	0.0271749445	24	22	2	19	4	1
L07	L07_G_M3_01	minus	CC2937	CC2937	CC2937	CC2937	CC2937	CC2937	CC2937	L07_p06	0.0242043064	24	22	2	19	4	1
L07	L07_G_M3_03	minus	CC2937	CC2937	CC2937	CC2937	CC2931	CC2937	CC2937	L07_p04	0.0308428959	27	23	4	24	2	1
L07	L07_G_M3_03	minus	CC2937	CC2937	CC2937	CC2937	CC2931	CC2937	CC2937	L07_p07	0.0228502768	27	23	4	24	2	1
L07	L07_G_M3_01	minus	CC2937	CC2937	CC2937	CC2937	CC2937	CC2937	CC2937	L07_p02	0.0326196035	24	22	2	19	4	1
L07	L07_G_M3_01	minus	CC2937	CC2937	CC2937	CC2937	CC2937	CC2937	CC2937	L07_p06	0.022544672	24	22	2	19	4	1
L07	L07_G_M3_03	minus	CC2937	CC2937	CC2937	CC2937	CC2931	CC2937	CC2937	L07_p01	0.0263725123	27	23	4	24	2	1
L07	L07_G_M3_03	minus	CC2937	CC2937	CC2937	CC2937	CC2931	CC2937	CC2937	L07_p08	0.0290586968	27	23	4	24	2	1
L07	L07_G_M3_02	plus	CC2931	CC2931	CC2937	CC2937	CC2931	CC2937	CC2937	L07_p02	0.0368686752	28	26	2	17	9	2
L07	L07_G_M3_02	plus	CC2931	CC2931	CC2937	CC2937	CC2931	CC2937	CC2937	L07_p09	0.0301422377	28	26	2	17	9	2
L07	L07_G_M3_01	minus	CC2937	CC2937	CC2937	CC2937	CC2937	CC2937	CC2937	L07_p04	0.0264802466	24	22	2	19	4	1
L07	L07_G_M3_01	minus	CC2937	CC2937	CC2937	CC2937	CC2937	CC2937	CC2937	L07_p06	0.0323224394	24	22	2	19	4	1
L07	L07_G_M4_01	minus	CC2931	CC2931	CC2931	CC2931	CC2937	CC2937	CC2937	L07_p04	0.0246710766	27	24	3	17	9	1
L07	L07_G_M4_01	minus	CC2931	CC2931	CC2931	CC2931	CC2937	CC2937	CC2937	L07_p06	0.0227926185	27	24	3	17	9	1
L07	L07_G_M4_01	minus	CC2931	CC2931	CC2931	CC2931	CC2937	CC2937	CC2937	L07_p01	0.0224838664	27	24	3	17	9	1
L07	L07_G_M4_01	minus	CC2931	CC2931	CC2931	CC2931	CC2937	CC2937	CC2937	L07_p06	0.026928644	27	24	3	17	9	1
L07	L07_G_M4_01	minus	CC2931	CC2931	CC2931	CC2931	CC2937	CC2937	CC2937	L07_p05	0.0327310168	27	24	3	17	9	1
L07	L07_G_M4_01	minus	CC2931	CC2931	CC2931	CC2931	CC2937	CC2937	CC2937	L07_p08	0.0282534715	27	24	3	17	9	1
L07	L07_G_M4_02	minus	CC2937	CC2937	CC2937	CC2937	CC2931	CC2931	CC2937	L07_p03	0.0278111736	28	25	3	21	6	1
L07	L07_G_M4_02	minus	CC2937	CC2937	CC2937	CC2937	CC2931	CC2931	CC2937	L07_p10	0.0233632943	28	25	3	21	6	1
L07	L07_G_M4_03	minus	CC2937	CC2937	CC2937	CC2937	CC2931	CC2931	CC2937	L07_p05	0.0253076033	39	35	4	25	11	3
L07	L07_G_M4_03	minus	CC2937	CC2937	CC2937	CC2937	CC2931	CC2931	CC2937	L07_p10	0.0218121145	39	35	4	25	11	3
L07	L07_G_M4_01	minus	CC2931	CC2931	CC2931	CC2931	CC2937	CC2937	CC2937	L07_p03	0.0275735626	27	24	3	17	9	1
L07	L07_G_M4_01	minus	CC2931	CC2931	CC2931	CC2931	CC2937	CC2937	CC2937	L07_p09	0.0276005677	27	24	3	17	9	1
L07	L07_G_M4_03	minus	CC2937	CC2937	CC2937	CC2937	CC2931	CC2931	CC2937	L07_p01	0.0205471426	39	35	4	25	11	3
L07	L07_G_M4_03	minus	CC2937	CC2937	CC2937	CC2937	CC2931	CC2931	CC2937	L07_p10	0.0259812093	39	35	4	25	11	3
L07	L07_G_M4_01	minus	CC2931	CC2931	CC2931	CC2931	CC2937	CC2937	CC2937	L07_p04	0.0314533817	27	24	3	17	9	1
L07	L07_G_M4_01	minus	CC2931	CC2931	CC2931	CC2931	CC2937	CC2937	CC2937	L07_p09	0.0254576509	27	24	3	17	9	1
L07	L07_G_M4_01	minus	CC2931	CC2931	CC2931	CC2931	CC2937	CC2937	CC2937	L07_p04	0.0346376974	27	24	3	17	9	1
L07	L07_G_M4_01	minus	CC2931	CC2931	CC2931	CC2931	CC2937	CC2937	CC2937	L07_p08	0.0273772554	27	24	3	17	9	1
L07	L07_G_M4_02	minus	CC2937	CC2937	CC2937	CC2937	CC2931	CC2931	CC2937	L07_p05	0.0228114706	28	25	3	21	6	1
L07	L07_G_M4_02	minus	CC2937	CC2937	CC2937	CC2937	CC2931	CC2931	CC2937	L07_p09	0.026279735	28	25	3	21	6	1
L07	L07_G_M4_01	minus	CC2931	CC2931	CC2931	CC2931	CC2937	CC2937	CC2937	L07_p01	0.0247206084	27	24	3	17	9	1
L07	L07_G_M4_01	minus	CC2931	CC2931	CC2931	CC2931	CC2937	CC2937	CC2937	L07_p08	0.0285830758	27	24	3	17	9	1
L07	L07_G_M4_01	minus	CC2931	CC2931	CC2931	CC2931	CC2937	CC2937	CC2937	L07_p05	0.0264050675	27	24	3	17	9	1
L07	L07_G_M4_01	minus	CC2931	CC2931	CC2931	CC2931	CC2937	CC2937	CC2937	L07_p10	0.0266178524	27	24	3	17	9	1
L07	L07_G_M4_04	minus	CC2931	CC2931	CC2931	CC2931	CC2937	CC2931	CC2937	L07_p04	0.0324392161	24	22	2	15	8	1
L07	L07_G_M4_04	minus	CC2931	CC2931	CC2931	CC2931	CC2937	CC2931	CC2937	L07_p08	0.0271137917	24	22	2	15	8	1
L07	L07_G_M4_01	minus	CC2931	CC2931	CC2931	CC2931	CC2937	CC2937	CC2937	L07_p02	0.0262077642	27	24	3	17	9	1
L07	L07_G_M4_01	minus	CC2931	CC2931	CC2931	CC2931	CC2937	CC2937	CC2937	L07_p08	0.0274830887	27	24	3	17	9	1
L07	L07_G_M4_04	minus	CC2931	CC2931	CC2931	CC2931	CC2937	CC2931	CC2937	L07_p04	0.0237885682	24	22	2	15	8	1
L07	L07_G_M4_04	minus	CC2931	CC2931	CC2931	CC2931	CC2937	CC2931	CC2937	L07_p08	0.0295295271	24	22	2	15	8	1
L07	L07_G_M4_01	minus	CC2931	CC2931	CC2931	CC2931	CC2937	CC2937	CC2937	L07_p04	0.0353630097	27	24	3	17	9	1
L07	L07_G_M4_01	minus	CC2931	CC2931	CC2931	CC2931	CC2937	CC2937	CC2937	L07_p10	0.0215718092	27	24	3	17	9	1
L07	L07_G_M4_01	minus	CC2931	CC2931	CC2931	CC2931	CC2937	CC2937	CC2937	L07_p05	0.0244011179	27	24	3	17	9	1
L07	L07_G_M4_01	minus	CC2931	CC2931	CC2931	CC2931	CC2937	CC2937	CC2937	L07_p07	0.0299685955	27	24	3	17	9	1
L07	L07_G_M4_01	minus	CC2931	CC2931	CC2931	CC2931	CC2937	CC2937	CC2937	L07_p05	0.0322237019	27	24	3	17	9	1
L07	L07_G_M4_01	minus	CC2931	CC2931	CC2931	CC2931	CC2937	CC2937	CC2937	L07_p07	0.0301482995	27	24	3	17	9	1
L07	L07_G_M4_01	minus	CC2931	CC2931	CC2931	CC2931	CC2937	CC2937	CC2937	L07_p03	0.0248630545	27	24	3	17	9	1
L07	L07_G_M4_01	minus	CC2931	CC2931	CC2931	CC2931	CC2937	CC2937	CC2937	L07_p08	0.0298122457	27	24	3	17	9	1
L07	L07_G_M4_02	minus	CC2937	CC2937	CC2937	CC2937	CC2931	CC2931	CC2937	L07_p04	0.0296777261	28	25	3	21	6	1
L07	L07_G_M4_02	minus	CC2937	CC2937	CC2937	CC2937	CC2931	CC2931	CC2937	L07_p10	0.0190038422	28	25	3	21	6	1
L07	L07_G_M4_03	minus	CC2937	CC2937	CC2937	CC2937	CC2931	CC2931	CC2937	L07_p05	0.0254905089	39	35	4	25	11	3
L07	L07_G_M4_03	minus	CC2937	CC2937	CC2937	CC2937	CC2931	CC2931	CC2937	L07_p10	0.0253587122	39	35	4	25	11	3
L07	L07_G_M4_02	minus	CC2937	CC2937	CC2937	CC2937	CC2931	CC2931	CC2937	L07_p02	0.0328616353	28	25	3	21	6	1
L07	L07_G_M4_02	minus	CC2937	CC2937	CC2937	CC2937	CC2931	CC2931	CC2937	L07_p10	0.0290699159	28	25	3	21	6	1
L07	L07_G_M4_06	plus	CC2937	CC2937	CC2937	CC2937	CC2937	CC2937	CC2931	L07_p04	0.0247785571	35	30	5	25	9	1
L07	L07_G_M4_06	plus	CC2937	CC2937	CC2937	CC2937	CC2937	CC2937	CC2931	L07_p08	0.0280462315	35	30	5	25	9	1
L07	L07_G_M4_01	minus	CC2931	CC2931	CC2931	CC2931	CC2937	CC2937	CC2937	L07_p05	0.03335055	27	24	3	17	9	1
L07	L07_G_M4_01	minus	CC2931	CC2931	CC2931	CC2931	CC2937	CC2937	CC2937	L07_p09	0.0274275518	27	24	3	17	9	1
L07	L07_G_M4_01	minus	CC2931	CC2931	CC2931	CC2931	CC2937	CC2937	CC2937	L07_p01	0.0280000313	27	24	3	17	9	1
L07	L07_G_M4_01	minus	CC2931	CC2931	CC2931	CC2931	CC2937	CC2937	CC2937	L07_p10	0.0255021207	27	24	3	17	9	1
L07	L07_G_M4_01	minus	CC2931	CC2931	CC2931	CC2931	CC2937	CC2937	CC2937	L07_p01	0.0264871369	27	24	3	17	9	1
L07	L07_G_M4_01	minus	CC2931	CC2931	CC2931	CC2931	CC2937	CC2937	CC2937	L07_p06	0.0238628863	27	24	3	17	9	1
L07	L07_G_M4_04	minus	CC2931	CC2931	CC2931	CC2931	CC2937	CC2931	CC2937	L07_p03	0.0239722872	24	22	2	15	8	1
L07	L07_G_M4_04	minus	CC2931	CC2931	CC2931	CC2931	CC2937	CC2931	CC2937	L07_p08	0.02599393	24	22	2	15	8	1
L07	L07_G_M5_01	minus	CC2937	CC2937	CC2937	CC2937	CC2937	CC2937	CC2937	L07_p01	0.0246099916	22	19	3	19	3	0
L07	L07_G_M5_01	minus	CC2937	CC2937	CC2937	CC2937	CC2937	CC2937	CC2937	L07_p06	0.0230291506	22	19	3	19	3	0
L07	L07_G_M5_02	minus	CC2937	CC2937	CC2937	CC2937	CC2937	CC2937	CC2931	L07_p04	0.0220569219	28	23	5	23	5	0
L07	L07_G_M5_02	minus	CC2937	CC2937	CC2937	CC2937	CC2937	CC2937	CC2931	L07_p08	0.0280573807	28	23	5	23	5	0
L07	L07_G_M5_02	minus	CC2937	CC2937	CC2937	CC2937	CC2937	CC2937	CC2931	L07_p05	0.0310132455	28	23	5	23	5	0
L07	L07_G_M5_02	minus	CC2937	CC2937	CC2937	CC2937	CC2937	CC2937	CC2931	L07_p08	0.0255760832	28	23	5	23	5	0
L07	L07_G_M5_03	minus	CC2931	CC2931	CC2931	CC2931	CC2937	CC2937	CC2931	L07_p03	0.0241734068	32	28	4	23	8	1
L07	L07_G_M5_03	minus	CC2931	CC2931	CC2931	CC2931	CC2937	CC2937	CC2931	L07_p07	0.0310379903	32	28	4	23	8	1
L07	L07_G_M5_02	minus	CC2937	CC2937	CC2937	CC2937	CC2937	CC2937	CC2931	L07_p01	0.0238961227	28	23	5	23	5	0
L07	L07_G_M5_02	minus	CC2937	CC2937	CC2937	CC2937	CC2937	CC2937	CC2931	L07_p08	0.0275140643	28	23	5	23	5	0
L07	L07_G_M5_02	minus	CC2937	CC2937	CC2937	CC2937	CC2937	CC2937	CC2931	L07_p04	0.0267991821	28	23	5	23	5	0
L07	L07_G_M5_02	minus	CC2937	CC2937	CC2937	CC2937	CC2937	CC2937	CC2931	L07_p07	0.0263274994	28	23	5	23	5	0
L07	L07_G_M5_03	minus	CC2931	CC2931	CC2931	CC2931	CC2937	CC2937	CC2931	L07_p02	0.0292907929	32	28	4	23	8	1
L07	L07_G_M5_03	minus	CC2931	CC2931	CC2931	CC2931	CC2937	CC2937	CC2931	L07_p06	0.0233597287	32	28	4	23	8	1
L07	L07_G_M5_04	plus	CC2937	CC2937	CC2937	CC2937	CC2931	CC2931	CC2937	L07_p02	0.0313353492	15	12	3	13	2	0
L07	L07_G_M5_04	plus	CC2937	CC2937	CC2937	CC2937	CC2931	CC2931	CC2937	L07_p06	0.029831848	15	12	3	13	2	0
L07	L07_G_M5_04	plus	CC2937	CC2937	CC2937	CC2937	CC2931	CC2931	CC2937	L07_p01	0.0247092346	15	12	3	13	2	0
L07	L07_G_M5_04	plus	CC2937	CC2937	CC2937	CC2937	CC2931	CC2931	CC2937	L07_p06	0.0277055679	15	12	3	13	2	0
L07	L07_G_M5_01	minus	CC2937	CC2937	CC2937	CC2937	CC2937	CC2937	CC2937	L07_p05	0.0305420181	22	19	3	19	3	0
L07	L07_G_M5_01	minus	CC2937	CC2937	CC2937	CC2937	CC2937	CC2937	CC2937	L07_p06	0.0242246107	22	19	3	19	3	0
L07	L07_G_M5_02	minus	CC2937	CC2937	CC2937	CC2937	CC2937	CC2937	CC2931	L07_p04	0.0214287118	28	23	5	23	5	0
L07	L07_G_M5_02	minus	CC2937	CC2937	CC2937	CC2937	CC2937	CC2937	CC2931	L07_p06	0.0220634447	28	23	5	23	5	0
L07	L07_G_M5_03	minus	CC2931	CC2931	CC2931	CC2931	CC2937	CC2937	CC2931	L07_p05	0.0284291126	32	28	4	23	8	1
L07	L07_G_M5_03	minus	CC2931	CC2931	CC2931	CC2931	CC2937	CC2937	CC2931	L07_p07	0.0300932958	32	28	4	23	8	1
L07	L07_G_M5_02	minus	CC2937	CC2937	CC2937	CC2937	CC2937	CC2937	CC2931	L07_p04	0.0256937759	28	23	5	23	5	0
L07	L07_G_M5_02	minus	CC2937	CC2937	CC2937	CC2937	CC2937	CC2937	CC2931	L07_p06	0.0256216937	28	23	5	23	5	0
L07	L07_G_M5_04	plus	CC2937	CC2937	CC2937	CC2937	CC2931	CC2931	CC2937	L07_p03	0.0279433341	15	12	3	13	2	0
L07	L07_G_M5_04	plus	CC2937	CC2937	CC2937	CC2937	CC2931	CC2931	CC2937	L07_p06	0.0310949287	15	12	3	13	2	0
L07	L07_G_M5_01	minus	CC2937	CC2937	CC2937	CC2937	CC2937	CC2937	CC2937	L07_p05	0.0221237882	22	19	3	19	3	0
L07	L07_G_M5_01	minus	CC2937	CC2937	CC2937	CC2937	CC2937	CC2937	CC2937	L07_p07	0.0286205838	22	19	3	19	3	0
L07	L07_G_M5_02	minus	CC2937	CC2937	CC2937	CC2937	CC2937	CC2937	CC2931	L07_p03	0.0267197943	28	23	5	23	5	0
L07	L07_G_M5_02	minus	CC2937	CC2937	CC2937	CC2937	CC2937	CC2937	CC2931	L07_p07	0.0269529042	28	23	5	23	5	0
L07	L07_G_M5_04	plus	CC2937	CC2937	CC2937	CC2937	CC2931	CC2931	CC2937	L07_p02	0.0303598371	15	12	3	13	2	0
L07	L07_G_M5_04	plus	CC2937	CC2937	CC2937	CC2937	CC2931	CC2931	CC2937	L07_p06	0.0300835691	15	12	3	13	2	0
L07	L07_G_M5_03	minus	CC2931	CC2931	CC2931	CC2931	CC2937	CC2937	CC2931	L07_p03	0.0230136891	32	28	4	23	8	1
L07	L07_G_M5_03	minus	CC2931	CC2931	CC2931	CC2931	CC2937	CC2937	CC2931	L07_p08	0.0264911775	32	28	4	23	8	1
L07	L07_G_M5_03	minus	CC2931	CC2931	CC2931	CC2931	CC2937	CC2937	CC2931	L07_p02	0.0276896654	32	28	4	23	8	1
L07	L07_G_M5_03	minus	CC2931	CC2931	CC2931	CC2931	CC2937	CC2937	CC2931	L07_p06	0.0276025087	32	28	4	23	8	1
L07	L07_G_M5_04	plus	CC2937	CC2937	CC2937	CC2937	CC2931	CC2931	CC2937	L07_p02	0.0323367438	15	12	3	13	2	0
L07	L07_G_M5_04	plus	CC2937	CC2937	CC2937	CC2937	CC2931	CC2931	CC2937	L07_p06	0.0259368015	15	12	3	13	2	0
L07	L07_G_M5_04	plus	CC2937	CC2937	CC2937	CC2937	CC2931	CC2931	CC2937	L07_p02	0.0314162413	15	12	3	13	2	0
L07	L07_G_M5_04	plus	CC2937	CC2937	CC2937	CC2937	CC2931	CC2931	CC2937	L07_p08	0.029970329	15	12	3	13	2	0
L07	L07_G_M5_01	minus	CC2937	CC2937	CC2937	CC2937	CC2937	CC2937	CC2937	L07_p02	0.0347746454	22	19	3	19	3	0
L07	L07_G_M5_01	minus	CC2937	CC2937	CC2937	CC2937	CC2937	CC2937	CC2937	L07_p04	0.029057972	22	19	3	19	3	0
L07	L07_G_M5_01	minus	CC2937	CC2937	CC2937	CC2937	CC2937	CC2937	CC2937	L07_p10	0.026355407	22	19	3	19	3	0
L07	L07_G_M5_02	minus	CC2937	CC2937	CC2937	CC2937	CC2937	CC2937	CC2931	L07_p03	0.0238852576	28	23	5	23	5	0
L07	L07_G_M5_02	minus	CC2937	CC2937	CC2937	CC2937	CC2937	CC2937	CC2931	L07_p10	0.0192742825	28	23	5	23	5	0
L07	L07_G_M5_03	minus	CC2931	CC2931	CC2931	CC2931	CC2937	CC2937	CC2931	L07_p02	0.0262712897	32	28	4	23	8	1
L07	L07_G_M5_03	minus	CC2931	CC2931	CC2931	CC2931	CC2937	CC2937	CC2931	L07_p09	0.0246032436	32	28	4	23	8	1
L07	L07_G_M5_01	minus	CC2937	CC2937	CC2937	CC2937	CC2937	CC2937	CC2937	L07_p02	0.0308412981	22	19	3	19	3	0
L07	L07_G_M5_01	minus	CC2937	CC2937	CC2937	CC2937	CC2937	CC2937	CC2937	L07_p10	0.0243925859	22	19	3	19	3	0
L07	L07_G_M5_04	plus	CC2937	CC2937	CC2937	CC2937	CC2931	CC2931	CC2937	L07_p02	0.0307211893	15	12	3	13	2	0
L07	L07_G_M5_04	plus	CC2937	CC2937	CC2937	CC2937	CC2931	CC2931	CC2937	L07_p09	0.0313527556	15	12	3	13	2	0
L07	L07_G_M5_01	minus	CC2937	CC2937	CC2937	CC2937	CC2937	CC2937	CC2937	L07_p01	0.0218360851	22	19	3	19	3	0
L07	L07_G_M5_01	minus	CC2937	CC2937	CC2937	CC2937	CC2937	CC2937	CC2937	L07_p06	0.0327129754	22	19	3	19	3	0
L07	L07_G_M5_04	plus	CC2937	CC2937	CC2937	CC2937	CC2931	CC2931	CC2937	L07_p03	0.0249084476	15	12	3	13	2	0
L07	L07_G_M5_04	plus	CC2937	CC2937	CC2937	CC2937	CC2931	CC2931	CC2937	L07_p08	0.0312856407	15	12	3	13	2	0
L07	L07_G_M5_02	minus	CC2937	CC2937	CC2937	CC2937	CC2937	CC2937	CC2931	L07_p01	0.0311671971	28	23	5	23	5	0
L07	L07_G_M5_02	minus	CC2937	CC2937	CC2937	CC2937	CC2937	CC2937	CC2931	L07_p07	0.0247026709	28	23	5	23	5	0
L07	L07_G_M6_01	minus	CC2937	CC2937	CC2937	CC2937	CC2937	CC2937	CC2931	L07_p02	0.0311148476	27	23	4	20	6	1
L07	L07_G_M6_01	minus	CC2937	CC2937	CC2937	CC2937	CC2937	CC2937	CC2931	L07_p09	0.0204255593	27	23	4	20	6	1
L07	L07_G_M6_02	minus	CC2931	CC2937	CC2937	CC2937	CC2931	CC2931	CC2937	L07_p01	0.026805752	26	23	3	18	7	1
L07	L07_G_M6_02	minus	CC2931	CC2937	CC2937	CC2937	CC2931	CC2931	CC2937	L07_p10	0.0307741938	26	23	3	18	7	1
L07	L07_G_M6_03	minus	CC2937	CC2937	CC2937	CC2937	CC2931	CC2931	CC2931	L07_p04	0.0302442106	34	29	5	25	7	2
L07	L07_G_M6_03	minus	CC2937	CC2937	CC2937	CC2937	CC2931	CC2931	CC2931	L07_p10	0.0215275724	34	29	5	25	7	2
L07	L07_G_M6_01	minus	CC2937	CC2937	CC2937	CC2937	CC2937	CC2937	CC2931	L07_p02	0.0248599721	27	23	4	20	6	1
L07	L07_G_M6_01	minus	CC2937	CC2937	CC2937	CC2937	CC2937	CC2937	CC2931	L07_p07	0.0276220706	27	23	4	20	6	1
L07	L07_G_M6_04	minus	CC2931	CC2931	CC2937	CC2937	CC2937	CC2937	CC2931	L07_p03	0.0361281915	37	31	6	31	6	0
L07	L07_G_M6_04	minus	CC2931	CC2931	CC2937	CC2937	CC2937	CC2937	CC2931	L07_p09	0.0295574753	37	31	6	31	6	0
L07	L07_G_M6_02	minus	CC2931	CC2937	CC2937	CC2937	CC2931	CC2931	CC2937	L07_p01	0.02653395	26	23	3	18	7	1
L07	L07_G_M6_02	minus	CC2931	CC2937	CC2937	CC2937	CC2931	CC2931	CC2937	L07_p07	0.0228248142	26	23	3	18	7	1
L07	L07_G_M6_02	minus	CC2931	CC2937	CC2937	CC2937	CC2931	CC2931	CC2937	L07_p03	0.0272548329	26	23	3	18	7	1
L07	L07_G_M6_02	minus	CC2931	CC2937	CC2937	CC2937	CC2931	CC2931	CC2937	L07_p08	0.0295948086	26	23	3	18	7	1
L07	L07_G_M6_03	minus	CC2937	CC2937	CC2937	CC2937	CC2931	CC2931	CC2931	L07_p03	0.0244178123	34	29	5	25	7	2
L07	L07_G_M6_03	minus	CC2937	CC2937	CC2937	CC2937	CC2931	CC2931	CC2931	L07_p07	0.0285120223	34	29	5	25	7	2
L07	L07_G_M6_05	minus	CC2931	CC2931	CC2937	CC2937	CC2937	CC2937	CC2937	L07_p03	0.0262226364	37	34	3	27	8	2
L07	L07_G_M6_05	minus	CC2931	CC2931	CC2937	CC2937	CC2937	CC2937	CC2937	L07_p07	0.0261611872	37	34	3	27	8	2
L07	L07_G_M6_05	minus	CC2931	CC2931	CC2937	CC2937	CC2937	CC2937	CC2937	L07_p02	0.0313197331	37	34	3	27	8	2
L07	L07_G_M6_05	minus	CC2931	CC2931	CC2937	CC2937	CC2937	CC2937	CC2937	L07_p08	0.0288884651	37	34	3	27	8	2
L07	L07_G_M6_06	plus	CC2937	CC2937	CC2937	CC2937	CC2931	CC2931	CC2937	L07_p04	0.0323353283	31	27	4	24	6	1
L07	L07_G_M6_06	plus	CC2937	CC2937	CC2937	CC2937	CC2931	CC2931	CC2937	L07_p06	0.0264455322	31	27	4	24	6	1
L07	L07_G_M6_02	minus	CC2931	CC2937	CC2937	CC2937	CC2931	CC2931	CC2937	L07_p02	0.0312266047	26	23	3	18	7	1
L07	L07_G_M6_02	minus	CC2931	CC2937	CC2937	CC2937	CC2931	CC2931	CC2937	L07_p07	0.0285178498	26	23	3	18	7	1
L07	L07_G_M6_07	minus	CC2931	CC2931	CC2937	CC2937	CC2937	CC2937	CC2931	L07_p02	0.0267427481	43	39	4	28	12	3
L07	L07_G_M6_07	minus	CC2931	CC2931	CC2937	CC2937	CC2937	CC2937	CC2931	L07_p09	0.019912716	43	39	4	28	12	3
L07	L07_G_M6_02	minus	CC2931	CC2937	CC2937	CC2937	CC2931	CC2931	CC2937	L07_p04	0.0250102737	26	23	3	18	7	1
L07	L07_G_M6_02	minus	CC2931	CC2937	CC2937	CC2937	CC2931	CC2931	CC2937	L07_p06	0.0282728237	26	23	3	18	7	1
L07	L07_G_M6_03	minus	CC2937	CC2937	CC2937	CC2937	CC2931	CC2931	CC2931	L07_p02	0.0316342214	34	29	5	25	7	2
L07	L07_G_M6_03	minus	CC2937	CC2937	CC2937	CC2937	CC2931	CC2931	CC2931	L07_p08	0.0285621998	34	29	5	25	7	2
L07	L07_G_M6_03	minus	CC2937	CC2937	CC2937	CC2937	CC2931	CC2931	CC2931	L07_p04	0.0282669531	34	29	5	25	7	2
L07	L07_G_M6_03	minus	CC2937	CC2937	CC2937	CC2937	CC2931	CC2931	CC2931	L07_p08	0.0293111381	34	29	5	25	7	2
L07	L07_G_M6_02	minus	CC2931	CC2937	CC2937	CC2937	CC2931	CC2931	CC2937	L07_p01	0.0225925227	26	23	3	18	7	1
L07	L07_G_M6_02	minus	CC2931	CC2937	CC2937	CC2937	CC2931	CC2931	CC2937	L07_p07	0.0337298455	26	23	3	18	7	1
L07	L07_G_M6_05	minus	CC2931	CC2931	CC2937	CC2937	CC2937	CC2937	CC2937	L07_p02	0.0292765448	37	34	3	27	8	2
L07	L07_G_M6_05	minus	CC2931	CC2931	CC2937	CC2937	CC2937	CC2937	CC2937	L07_p07	0.0335373792	37	34	3	27	8	2
L07	L07_G_M6_08	minus	CC2937	CC2937	CC2937	CC2937	CC2931	CC2931	CC2937	L07_p04	0.0318928382	36	31	5	26	8	2
L07	L07_G_M6_08	minus	CC2937	CC2937	CC2937	CC2937	CC2931	CC2931	CC2937	L07_p06	0.0248259855	36	31	5	26	8	2
L07	L07_G_M6_09	plus	CC2937	CC2937	CC2937	CC2937	CC2937	CC2937	CC2937	L07_p03	0.0219480359	37	33	4	26	8	3
L07	L07_G_M6_09	plus	CC2937	CC2937	CC2937	CC2937	CC2937	CC2937	CC2937	L07_p09	0.0243677483	37	33	4	26	8	3
L07	L07_G_M6_04	minus	CC2931	CC2931	CC2937	CC2937	CC2937	CC2937	CC2931	L07_p03	0.0280053677	37	31	6	31	6	0
L07	L07_G_M6_04	minus	CC2931	CC2931	CC2937	CC2937	CC2937	CC2937	CC2931	L07_p10	0.0235386084	37	31	6	31	6	0
L07	L07_G_M6_09	plus	CC2937	CC2937	CC2937	CC2937	CC2937	CC2937	CC2937	L07_p02	0.0356929025	37	33	4	26	8	3
L07	L07_G_M6_09	plus	CC2937	CC2937	CC2937	CC2937	CC2937	CC2937	CC2937	L07_p09	0.0257121765	37	33	4	26	8	3
L07	L07_G_M6_02	minus	CC2931	CC2937	CC2937	CC2937	CC2931	CC2931	CC2937	L07_p02	0.0268652335	26	23	3	18	7	1
L07	L07_G_M6_02	minus	CC2931	CC2937	CC2937	CC2937	CC2931	CC2931	CC2937	L07_p08	0.0274621145	26	23	3	18	7	1
L07	L07_G_M6_10	plus	CC2937	CC2937	CC2937	CC2937	CC2931	CC2931	CC2931	L07_p01	0.0210865076	42	38	4	30	9	3
L07	L07_G_M6_10	plus	CC2937	CC2937	CC2937	CC2937	CC2931	CC2931	CC2931	L07_p06	0.0239064915	42	38	4	30	9	3
L07	L07_G_M6_08	minus	CC2937	CC2937	CC2937	CC2937	CC2931	CC2931	CC2937	L07_p01	0.0226741767	36	31	5	26	8	2
L07	L07_G_M6_08	minus	CC2937	CC2937	CC2937	CC2937	CC2931	CC2931	CC2937	L07_p07	0.0267809183	36	31	5	26	8	2
L07	L07_G_M6_04	minus	CC2931	CC2931	CC2937	CC2937	CC2937	CC2937	CC2931	L07_p03	0.0243010735	37	31	6	31	6	0
L07	L07_G_M6_04	minus	CC2931	CC2931	CC2937	CC2937	CC2937	CC2937	CC2931	L07_p08	0.0288497236	37	31	6	31	6	0
L07	L07_G_M6_02	minus	CC2931	CC2937	CC2937	CC2937	CC2931	CC2931	CC2937	L07_p01	0.0273758808	26	23	3	18	7	1
L07	L07_G_M6_02	minus	CC2931	CC2937	CC2937	CC2937	CC2931	CC2931	CC2937	L07_p08	0.0295343615	26	23	3	18	7	1
L07	L07_G_M6_07	minus	CC2931	CC2931	CC2937	CC2937	CC2937	CC2937	CC2931	L07_p05	0.0272549952	43	39	4	28	12	3
L07	L07_G_M6_07	minus	CC2931	CC2931	CC2937	CC2937	CC2937	CC2937	CC2931	L07_p06	0.0217136278	43	39	4	28	12	3
L07	L07_G_M6_09	plus	CC2937	CC2937	CC2937	CC2937	CC2937	CC2937	CC2937	L07_p05	0.0248966264	37	33	4	26	8	3
L07	L07_G_M6_09	plus	CC2937	CC2937	CC2937	CC2937	CC2937	CC2937	CC2937	L07_p08	0.0278927275	37	33	4	26	8	3
L07	L07_G_M7_01	minus	CC2931	CC2931	CC2931	CC2931	CC2931	CC2931	CC2937	L07_p03	0.0259469751	25	23	2	20	3	2
L07	L07_G_M7_01	minus	CC2931	CC2931	CC2931	CC2931	CC2931	CC2931	CC2937	L07_p07	0.0328919428	25	23	2	20	3	2
L07	L07_G_M7_02	minus	CC2937	CC2931	CC2931	CC2931	CC2931	CC2937	CC2937	L07_p03	0.0233398672	18	15	3	13	5	0
L07	L07_G_M7_02	minus	CC2937	CC2931	CC2931	CC2931	CC2931	CC2937	CC2937	L07_p07	0.0369441555	18	15	3	13	5	0
L07	L07_G_M7_03	plus	CC2931	CC2937	CC2937	CC2937	CC2937	CC2937	CC2937	L07_p05	0.0264616804	19	18	1	10	6	3
L07	L07_G_M7_03	plus	CC2931	CC2937	CC2937	CC2937	CC2937	CC2937	CC2937	L07_p10	0.0274015252	19	18	1	10	6	3
L07	L07_G_M7_02	minus	CC2937	CC2931	CC2931	CC2931	CC2931	CC2937	CC2937	L07_p02	0.0230816115	18	15	3	13	5	0
L07	L07_G_M7_02	minus	CC2937	CC2931	CC2931	CC2931	CC2931	CC2937	CC2937	L07_p06	0.0243445139	18	15	3	13	5	0
L07	L07_G_M7_03	plus	CC2931	CC2937	CC2937	CC2937	CC2937	CC2937	CC2937	L07_p03	0.0238527137	19	18	1	10	6	3
L07	L07_G_M7_03	plus	CC2931	CC2937	CC2937	CC2937	CC2937	CC2937	CC2937	L07_p10	0.030441217	19	18	1	10	6	3
L07	L07_G_M7_04	minus	CC2931	CC2931	CC2931	CC2931	CC2937	CC2937	CC2931	L07_p02	0.0336924026	43	39	4	32	8	3
L07	L07_G_M7_04	minus	CC2931	CC2931	CC2931	CC2931	CC2937	CC2937	CC2931	L07_p08	0.0266308169	43	39	4	32	8	3
L07	L07_G_M7_03	plus	CC2931	CC2937	CC2937	CC2937	CC2937	CC2937	CC2937	L07_p01	0.027279757	19	18	1	10	6	3
L07	L07_G_M7_03	plus	CC2931	CC2937	CC2937	CC2937	CC2937	CC2937	CC2937	L07_p06	0.0241633429	19	18	1	10	6	3
L07	L07_G_M7_01	minus	CC2931	CC2931	CC2931	CC2931	CC2931	CC2931	CC2937	L07_p01	0.0276761166	25	23	2	20	3	2
L07	L07_G_M7_01	minus	CC2931	CC2931	CC2931	CC2931	CC2931	CC2931	CC2937	L07_p07	0.0048301671	25	23	2	20	3	2
L07	L07_G_M7_03	plus	CC2931	CC2937	CC2937	CC2937	CC2937	CC2937	CC2937	L07_p03	0.0280820439	19	18	1	10	6	3
L07	L07_G_M7_03	plus	CC2931	CC2937	CC2937	CC2937	CC2937	CC2937	CC2937	L07_p09	0.032344575	19	18	1	10	6	3
L07	L07_G_M7_05	plus	CC2937	CC2937	CC2937	CC2937	CC2931	CC2931	CC2937	L07_p01	0.030859989	39	33	6	26	11	2
L07	L07_G_M7_05	plus	CC2937	CC2937	CC2937	CC2937	CC2931	CC2931	CC2937	L07_p09	0.0271909495	39	33	6	26	11	2
L07	L07_G_M7_01	minus	CC2931	CC2931	CC2931	CC2931	CC2931	CC2931	CC2937	L07_p02	0.0345033442	25	23	2	20	3	2
L07	L07_G_M7_01	minus	CC2931	CC2931	CC2931	CC2931	CC2931	CC2931	CC2937	L07_p10	0.0245673201	25	23	2	20	3	2
L07	L07_G_M7_06	plus	CC2937	CC2937	CC2937	CC2937	CC2937	CC2937	CC2937	L07_p02	0.0352626068	33	30	3	20	11	2
L07	L07_G_M7_06	plus	CC2937	CC2937	CC2937	CC2937	CC2937	CC2937	CC2937	L07_p09	0.0263791827	33	30	3	20	11	2
L07	L07_G_M7_07	minus	CC2937	CC2937	CC2937	CC2937	CC2937	CC2937	CC2931	L07_p01	0.0216308836	41	36	5	30	10	1
L07	L07_G_M7_07	minus	CC2937	CC2937	CC2937	CC2937	CC2937	CC2937	CC2931	L07_p10	0.0226446927	41	36	5	30	10	1
L07	L07_G_M7_08	minus	CC2931	CC2931	CC2931	CC2931	CC2937	CC2937	CC2937	L07_p01	0.026015356	25	23	2	19	5	1
L07	L07_G_M7_08	minus	CC2931	CC2931	CC2931	CC2931	CC2937	CC2937	CC2937	L07_p09	0.0299068097	25	23	2	19	5	1
L07	L07_G_M7_06	plus	CC2937	CC2937	CC2937	CC2937	CC2937	CC2937	CC2937	L07_p01	0.0230959616	33	30	3	20	11	2
L07	L07_G_M7_06	plus	CC2937	CC2937	CC2937	CC2937	CC2937	CC2937	CC2937	L07_p10	0.0292153184	33	30	3	20	11	2
L07	L07_G_M7_03	plus	CC2931	CC2937	CC2937	CC2937	CC2937	CC2937	CC2937	L07_p05	0.0277869724	19	18	1	10	6	3
L07	L07_G_M7_03	plus	CC2931	CC2937	CC2937	CC2937	CC2937	CC2937	CC2937	L07_p10	0.0237383055	19	18	1	10	6	3
L07	L07_G_M7_03	plus	CC2931	CC2937	CC2937	CC2937	CC2937	CC2937	CC2937	L07_p04	0.0285218126	19	18	1	10	6	3
L07	L07_G_M7_03	plus	CC2931	CC2937	CC2937	CC2937	CC2937	CC2937	CC2937	L07_p09	0.033652052	19	18	1	10	6	3
L07	L07_G_M7_01	minus	CC2931	CC2931	CC2931	CC2931	CC2931	CC2931	CC2937	L07_p01	0.021112911	25	23	2	20	3	2
L07	L07_G_M7_01	minus	CC2931	CC2931	CC2931	CC2931	CC2931	CC2931	CC2937	L07_p09	0.0219867559	25	23	2	20	3	2
L07	L07_G_M7_04	minus	CC2931	CC2931	CC2931	CC2931	CC2937	CC2937	CC2931	L07_p04	0.0272441307	43	39	4	32	8	3
L07	L07_G_M7_04	minus	CC2931	CC2931	CC2931	CC2931	CC2937	CC2937	CC2931	L07_p08	0.0286409622	43	39	4	32	8	3
L07	L07_G_M7_11	plus	CC2937	CC2937	CC2937	CC2937	CC2931	CC2931	CC2937	L07_p05	0.0295446945	40	35	5	29	10	1
L07	L07_G_M7_11	plus	CC2937	CC2937	CC2937	CC2937	CC2931	CC2931	CC2937	L07_p10	0.0252639808	40	35	5	29	10	1
L07	L07_G_M7_07	minus	CC2937	CC2937	CC2937	CC2937	CC2937	CC2937	CC2931	L07_p03	0.0239759454	41	36	5	30	10	1
L07	L07_G_M7_07	minus	CC2937	CC2937	CC2937	CC2937	CC2937	CC2937	CC2931	L07_p09	0.0241016714	41	36	5	30	10	1
L07	L07_G_M7_01	minus	CC2931	CC2931	CC2931	CC2931	CC2931	CC2931	CC2937	L07_p01	0.023391036	25	23	2	20	3	2
L07	L07_G_M7_01	minus	CC2931	CC2931	CC2931	CC2931	CC2931	CC2931	CC2937	L07_p09	0.0336006258	25	23	2	20	3	2
L07	L07_G_M7_02	minus	CC2937	CC2931	CC2931	CC2931	CC2931	CC2937	CC2937	L07_p04	0.0234169933	18	15	3	13	5	0
L07	L07_G_M7_02	minus	CC2937	CC2931	CC2931	CC2931	CC2931	CC2937	CC2937	L07_p09	0.0281519116	18	15	3	13	5	0
L07	L07_G_M7_07	minus	CC2937	CC2937	CC2937	CC2937	CC2937	CC2937	CC2931	L07_p03	0.0271617544	41	36	5	30	10	1
L07	L07_G_M7_07	minus	CC2937	CC2937	CC2937	CC2937	CC2937	CC2937	CC2931	L07_p07	0.0069584147	41	36	5	30	10	1
L07	L07_G_M7_03	plus	CC2931	CC2937	CC2937	CC2937	CC2937	CC2937	CC2937	L07_p03	0.0262940257	19	18	1	10	6	3
L07	L07_G_M7_03	plus	CC2931	CC2937	CC2937	CC2937	CC2937	CC2937	CC2937	L07_p08	0.0263779443	19	18	1	10	6	3
L07	L07_G_M7_03	plus	CC2931	CC2937	CC2937	CC2937	CC2937	CC2937	CC2937	L07_p05	0.0289078088	19	18	1	10	6	3
L07	L07_G_M7_03	plus	CC2931	CC2937	CC2937	CC2937	CC2937	CC2937	CC2937	L07_p09	0.0289725957	19	18	1	10	6	3
L07	L07_G_M7_06	plus	CC2937	CC2937	CC2937	CC2937	CC2937	CC2937	CC2937	L07_p03	0.0247482573	33	30	3	20	11	2
L07	L07_G_M7_06	plus	CC2937	CC2937	CC2937	CC2937	CC2937	CC2937	CC2937	L07_p08	0.0310883227	33	30	3	20	11	2
L07	L07_G_M7_02	minus	CC2937	CC2931	CC2931	CC2931	CC2931	CC2937	CC2937	L07_p01	0.0254956638	18	15	3	13	5	0
L07	L07_G_M7_02	minus	CC2937	CC2931	CC2931	CC2931	CC2931	CC2937	CC2937	L07_p09	0.0248083761	18	15	3	13	5	0
L07	L07_G_M7_07	minus	CC2937	CC2937	CC2937	CC2937	CC2937	CC2937	CC2931	L07_p01	0.0218022974	41	36	5	30	10	1
L07	L07_G_M7_07	minus	CC2937	CC2937	CC2937	CC2937	CC2937	CC2937	CC2931	L07_p08	0.0283812873	41	36	5	30	10	1
L07	L07_G_M8_01	minus	CC2931	CC2931	CC2937	CC2937	CC2931	CC2931	CC2937	L07_p02	0.03495955	29	26	3	22	6	1
L07	L07_G_M8_01	minus	CC2931	CC2931	CC2937	CC2937	CC2931	CC2931	CC2937	L07_p07	0.0288200822	29	26	3	22	6	1
L07	L07_G_M8_02	plus	CC2937	CC2937	CC2937	CC2937	CC2931	CC2937	CC2937	L07_p05	0.0241832482	42	38	4	31	8	3
L07	L07_G_M8_02	plus	CC2937	CC2937	CC2937	CC2937	CC2931	CC2937	CC2937	L07_p09	0.0247100177	42	38	4	31	8	3
L07	L07_G_M8_02	plus	CC2937	CC2937	CC2937	CC2937	CC2931	CC2937	CC2937	L07_p05	0.0266337823	42	38	4	31	8	3
L07	L07_G_M8_02	plus	CC2937	CC2937	CC2937	CC2937	CC2931	CC2937	CC2937	L07_p06	0.0278783721	42	38	4	31	8	3
L07	L07_G_M8_01	minus	CC2931	CC2931	CC2937	CC2937	CC2931	CC2931	CC2937	L07_p05	0.0298891549	29	26	3	22	6	1
L07	L07_G_M8_01	minus	CC2931	CC2931	CC2937	CC2937	CC2931	CC2931	CC2937	L07_p06	0.0249772687	29	26	3	22	6	1
L07	L07_G_M8_03	plus	CC2937	CC2937	CC2937	CC2937	CC2937	CC2937	CC2931	L07_p01	0.0218756602	38	33	5	25	10	3
L07	L07_G_M8_03	plus	CC2937	CC2937	CC2937	CC2937	CC2937	CC2937	CC2931	L07_p07	0.0064307616	38	33	5	25	10	3
L07	L07_G_M8_01	minus	CC2931	CC2931	CC2937	CC2937	CC2931	CC2931	CC2937	L07_p04	0.0333147953	29	26	3	22	6	1
L07	L07_G_M8_01	minus	CC2931	CC2931	CC2937	CC2937	CC2931	CC2931	CC2937	L07_p07	0.0310862845	29	26	3	22	6	1
L07	L07_G_M8_02	plus	CC2937	CC2937	CC2937	CC2937	CC2931	CC2937	CC2937	L07_p04	0.0256157479	42	38	4	31	8	3
L07	L07_G_M8_02	plus	CC2937	CC2937	CC2937	CC2937	CC2931	CC2937	CC2937	L07_p08	0.0299462151	42	38	4	31	8	3
L07	L07_G_M8_02	plus	CC2937	CC2937	CC2937	CC2937	CC2931	CC2937	CC2937	L07_p04	0.0244713232	42	38	4	31	8	3
L07	L07_G_M8_02	plus	CC2937	CC2937	CC2937	CC2937	CC2931	CC2937	CC2937	L07_p10	0.0224269369	42	38	4	31	8	3
L07	L07_G_M8_01	minus	CC2931	CC2931	CC2937	CC2937	CC2931	CC2931	CC2937	L07_p02	0.0327066194	29	26	3	22	6	1
L07	L07_G_M8_01	minus	CC2931	CC2931	CC2937	CC2937	CC2931	CC2931	CC2937	L07_p06	0.0326411192	29	26	3	22	6	1
L07	L07_G_M8_03	plus	CC2937	CC2937	CC2937	CC2937	CC2937	CC2937	CC2931	L07_p03	0.0230902967	38	33	5	25	10	3
L07	L07_G_M8_03	plus	CC2937	CC2937	CC2937	CC2937	CC2937	CC2937	CC2931	L07_p06	0.0248603052	38	33	5	25	10	3
L07	L07_G_M8_02	plus	CC2937	CC2937	CC2937	CC2937	CC2931	CC2937	CC2937	L07_p02	0.0262101692	42	38	4	31	8	3
L07	L07_G_M8_02	plus	CC2937	CC2937	CC2937	CC2937	CC2931	CC2937	CC2937	L07_p06	0.0252551298	42	38	4	31	8	3
L07	L07_G_M8_05	minus	CC2937	CC2937	CC2937	CC2937	CC2937	CC2937	CC2931	L07_p03	0.0271556203	41	34	7	29	10	2
L07	L07_G_M8_05	minus	CC2937	CC2937	CC2937	CC2937	CC2937	CC2937	CC2931	L07_p08	0.0269479647	41	34	7	29	10	2
L07	L07_G_M8_02	plus	CC2937	CC2937	CC2937	CC2937	CC2931	CC2937	CC2937	L07_p05	0.0241753575	42	38	4	31	8	3
L07	L07_G_M8_02	plus	CC2937	CC2937	CC2937	CC2937	CC2931	CC2937	CC2937	L07_p06	0.0226756343	42	38	4	31	8	3
L07	L07_G_M8_01	minus	CC2931	CC2931	CC2937	CC2937	CC2931	CC2931	CC2937	L07_p05	0.0263468317	29	26	3	22	6	1
L07	L07_G_M8_01	minus	CC2931	CC2931	CC2937	CC2937	CC2931	CC2931	CC2937	L07_p10	0.0274306642	29	26	3	22	6	1
L07	L07_G_M8_05	minus	CC2937	CC2937	CC2937	CC2937	CC2937	CC2937	CC2931	L07_p05	0.0290671939	41	34	7	29	10	2
L07	L07_G_M8_05	minus	CC2937	CC2937	CC2937	CC2937	CC2937	CC2937	CC2931	L07_p06	0.0242363777	41	34	7	29	10	2
L07	L07_G_M8_02	plus	CC2937	CC2937	CC2937	CC2937	CC2931	CC2937	CC2937	L07_p02	0.0308729636	42	38	4	31	8	3
L07	L07_G_M8_02	plus	CC2937	CC2937	CC2937	CC2937	CC2931	CC2937	CC2937	L07_p06	0.022241225	42	38	4	31	8	3
L07	L07_G_M8_01	minus	CC2931	CC2931	CC2937	CC2937	CC2931	CC2931	CC2937	L07_p01	0.0281140824	29	26	3	22	6	1
L07	L07_G_M8_01	minus	CC2931	CC2931	CC2937	CC2937	CC2931	CC2931	CC2937	L07_p08	0.0328669684	29	26	3	22	6	1
L07	L07_G_M8_01	minus	CC2931	CC2931	CC2937	CC2937	CC2931	CC2931	CC2937	L07_p02	0.0333099655	29	26	3	22	6	1
L07	L07_G_M8_01	minus	CC2931	CC2931	CC2937	CC2937	CC2931	CC2931	CC2937	L07_p07	0.0257781235	29	26	3	22	6	1
L07	L07_G_M8_01	minus	CC2931	CC2931	CC2937	CC2937	CC2931	CC2931	CC2937	L07_p04	0.0281103349	29	26	3	22	6	1
L07	L07_G_M8_01	minus	CC2931	CC2931	CC2937	CC2937	CC2931	CC2931	CC2937	L07_p06	0.0246966722	29	26	3	22	6	1
L07	L07_G_M8_05	minus	CC2937	CC2937	CC2937	CC2937	CC2937	CC2937	CC2931	L07_p02	0.0302151944	41	34	7	29	10	2
L07	L07_G_M8_05	minus	CC2937	CC2937	CC2937	CC2937	CC2937	CC2937	CC2931	L07_p08	0.027403263	41	34	7	29	10	2
L07	L07_G_M8_05	minus	CC2937	CC2937	CC2937	CC2937	CC2937	CC2937	CC2931	L07_p01	0.0289698857	41	34	7	29	10	2
L07	L07_G_M8_05	minus	CC2937	CC2937	CC2937	CC2937	CC2937	CC2937	CC2931	L07_p06	0.0225244253	41	34	7	29	10	2
L07	L07_G_M8_01	minus	CC2931	CC2931	CC2937	CC2937	CC2931	CC2931	CC2937	L07_p02	0.0347884375	29	26	3	22	6	1
L07	L07_G_M8_01	minus	CC2931	CC2931	CC2937	CC2937	CC2931	CC2931	CC2937	L07_p08	0.0300059965	29	26	3	22	6	1
L07	L07_G_M8_05	minus	CC2937	CC2937	CC2937	CC2937	CC2937	CC2937	CC2931	L07_p01	0.0178778094	41	34	7	29	10	2
L07	L07_G_M8_05	minus	CC2937	CC2937	CC2937	CC2937	CC2937	CC2937	CC2931	L07_p10	0.0276767851	41	34	7	29	10	2
L07	L07_G_M8_01	minus	CC2931	CC2931	CC2937	CC2937	CC2931	CC2931	CC2937	L07_p02	0.0304898823	29	26	3	22	6	1
L07	L07_G_M8_01	minus	CC2931	CC2931	CC2937	CC2937	CC2931	CC2931	CC2937	L07_p09	0.0265567927	29	26	3	22	6	1
L07	L07_G_M8_03	plus	CC2937	CC2937	CC2937	CC2937	CC2937	CC2937	CC2931	L07_p03	0.026479216	38	33	5	25	10	3
L07	L07_G_M8_03	plus	CC2937	CC2937	CC2937	CC2937	CC2937	CC2937	CC2931	L07_p06	0.0304736278	38	33	5	25	10	3
L07	L07_G_M8_02	plus	CC2937	CC2937	CC2937	CC2937	CC2931	CC2937	CC2937	L07_p02	0.0244540725	42	38	4	31	8	3
L07	L07_G_M8_02	plus	CC2937	CC2937	CC2937	CC2937	CC2931	CC2937	CC2937	L07_p10	0.0283063008	42	38	4	31	8	3
L07	L07_G_M8_05	minus	CC2937	CC2937	CC2937	CC2937	CC2937	CC2937	CC2931	L07_p03	0.0222466567	41	34	7	29	10	2
L07	L07_G_M8_05	minus	CC2937	CC2937	CC2937	CC2937	CC2937	CC2937	CC2931	L07_p09	0.0257082795	41	34	7	29	10	2
L07	L07_G_M8_06	plus	CC2937	CC2937	CC2937	CC2937	CC2937	CC2937	CC2937	L07_p01	0.0269554896	26	23	3	14	10	2
L07	L07_G_M8_06	plus	CC2937	CC2937	CC2937	CC2937	CC2937	CC2937	CC2937	L07_p10	0.0185749102	26	23	3	14	10	2
L07	L07_G_M9_01	minus	CC2937	CC2937	CC2937	CC2937	CC2937	CC2937	CC2931	L07_p03	0.0269188109	38	33	5	25	10	3
L07	L07_G_M9_01	minus	CC2937	CC2937	CC2937	CC2937	CC2937	CC2937	CC2931	L07_p08	0.0214221802	38	33	5	25	10	3
L07	L07_G_M9_02	minus	CC2937	CC2937	CC2937	CC2937	CC2931	CC2931	CC2937	L07_p03	0.0235127699	31	27	4	25	5	1
L07	L07_G_M9_02	minus	CC2937	CC2937	CC2937	CC2937	CC2931	CC2931	CC2937	L07_p09	0.0250877722	31	27	4	25	5	1
L07	L07_G_M9_03	minus	CC2937	CC2937	CC2937	CC2937	CC2937	CC2937	CC2937	L07_p02	0.0324970906	26	23	3	14	10	2
L07	L07_G_M9_03	minus	CC2937	CC2937	CC2937	CC2937	CC2937	CC2937	CC2937	L07_p09	0.0208975889	26	23	3	14	10	2
L07	L07_G_M9_04	minus	CC2931	CC2931	CC2937	CC2937	CC2931	CC2931	CC2937	L07_p01	0.0212068636	33	31	2	24	8	1
L07	L07_G_M9_04	minus	CC2931	CC2931	CC2937	CC2937	CC2931	CC2931	CC2937	L07_p09	0.0228618183	33	31	2	24	8	1
L07	L07_G_M9_04	minus	CC2931	CC2931	CC2937	CC2937	CC2931	CC2931	CC2937	L07_p03	0.0288082046	33	31	2	24	8	1
L07	L07_G_M9_04	minus	CC2931	CC2931	CC2937	CC2937	CC2931	CC2931	CC2937	L07_p07	0.003845197	33	31	2	24	8	1
L07	L07_G_M9_05	minus	CC2937	CC2937	CC2937	CC2937	CC2937	CC2937	CC2931	L07_p01	0.0181231073	16	15	1	11	5	0
L07	L07_G_M9_05	minus	CC2937	CC2937	CC2937	CC2937	CC2937	CC2937	CC2931	L07_p10	0.0240454391	16	15	1	11	5	0
L07	L07_G_M9_02	minus	CC2937	CC2937	CC2937	CC2937	CC2931	CC2931	CC2937	L07_p04	0.0290827152	31	27	4	25	5	1
L07	L07_G_M9_02	minus	CC2937	CC2937	CC2937	CC2937	CC2931	CC2931	CC2937	L07_p09	0.0342449067	31	27	4	25	5	1
L07	L07_G_M9_02	minus	CC2937	CC2937	CC2937	CC2937	CC2931	CC2931	CC2937	L07_p04	0.0323248274	31	27	4	25	5	1
L07	L07_G_M9_02	minus	CC2937	CC2937	CC2937	CC2937	CC2931	CC2931	CC2937	L07_p07	0.0299460512	31	27	4	25	5	1
L07	L07_G_M9_06	minus	CC2937	CC2937	CC2937	CC2937	CC2931	CC2931	CC2931	L07_p03	0.0233420224	30	26	4	24	4	2
L07	L07_G_M9_06	minus	CC2937	CC2937	CC2937	CC2937	CC2931	CC2931	CC2931	L07_p10	0.0224314063	30	26	4	24	4	2
L07	L07_G_M9_02	minus	CC2937	CC2937	CC2937	CC2937	CC2931	CC2931	CC2937	L07_p01	0.0216802208	31	27	4	25	5	1
L07	L07_G_M9_02	minus	CC2937	CC2937	CC2937	CC2937	CC2931	CC2931	CC2937	L07_p08	0.0296227037	31	27	4	25	5	1
L07	L07_G_M9_02	minus	CC2937	CC2937	CC2937	CC2937	CC2931	CC2931	CC2937	L07_p04	0.0272767471	31	27	4	25	5	1
L07	L07_G_M9_02	minus	CC2937	CC2937	CC2937	CC2937	CC2931	CC2931	CC2937	L07_p09	0.0247047418	31	27	4	25	5	1
L07	L07_G_M9_02	minus	CC2937	CC2937	CC2937	CC2937	CC2931	CC2931	CC2937	L07_p03	0.0255873877	31	27	4	25	5	1
L07	L07_G_M9_02	minus	CC2937	CC2937	CC2937	CC2937	CC2931	CC2931	CC2937	L07_p10	0.0228662481	31	27	4	25	5	1
L07	L07_G_M9_07	plus	CC2931	CC2931	CC2931	CC2931	CC2937	CC2937	CC2937	L07_p04	0.0299220851	26	23	3	18	7	1
L07	L07_G_M9_07	plus	CC2931	CC2931	CC2931	CC2931	CC2937	CC2937	CC2937	L07_p09	0.0270430089	26	23	3	18	7	1
L07	L07_G_M9_02	minus	CC2937	CC2937	CC2937	CC2937	CC2931	CC2931	CC2937	L07_p03	0.0278992705	31	27	4	25	5	1
L07	L07_G_M9_02	minus	CC2937	CC2937	CC2937	CC2937	CC2931	CC2931	CC2937	L07_p07	0.0298857299	31	27	4	25	5	1
L07	L07_G_M9_03	minus	CC2937	CC2937	CC2937	CC2937	CC2937	CC2937	CC2937	L07_p01	0.020589191	26	23	3	14	10	2
L07	L07_G_M9_03	minus	CC2937	CC2937	CC2937	CC2937	CC2937	CC2937	CC2937	L07_p08	0.0273859644	26	23	3	14	10	2
L07	L07_G_M9_02	minus	CC2937	CC2937	CC2937	CC2937	CC2931	CC2931	CC2937	L07_p04	0.0296804412	31	27	4	25	5	1
L07	L07_G_M9_02	minus	CC2937	CC2937	CC2937	CC2937	CC2931	CC2931	CC2937	L07_p10	0.0210678097	31	27	4	25	5	1
L07	L07_G_M9_02	minus	CC2937	CC2937	CC2937	CC2937	CC2931	CC2931	CC2937	L07_p01	0.0277396876	31	27	4	25	5	1
L07	L07_G_M9_02	minus	CC2937	CC2937	CC2937	CC2937	CC2931	CC2931	CC2937	L07_p09	0.0289666213	31	27	4	25	5	1
L07	L07_G_M9_06	minus	CC2937	CC2937	CC2937	CC2937	CC2931	CC2931	CC2931	L07_p04	0.0251961338	30	26	4	24	4	2
L07	L07_G_M9_06	minus	CC2937	CC2937	CC2937	CC2937	CC2931	CC2931	CC2931	L07_p10	0.0196995007	30	26	4	24	4	2
L07	L07_G_M9_07	plus	CC2931	CC2931	CC2931	CC2931	CC2937	CC2937	CC2937	L07_p01	0.0287729826	26	23	3	18	7	1
L07	L07_G_M9_07	plus	CC2931	CC2931	CC2931	CC2931	CC2937	CC2937	CC2937	L07_p06	0.0300397207	26	23	3	18	7	1
L07	L07_G_M9_07	plus	CC2931	CC2931	CC2931	CC2931	CC2937	CC2937	CC2937	L07_p03	0.0226418653	26	23	3	18	7	1
L07	L07_G_M9_07	plus	CC2931	CC2931	CC2931	CC2931	CC2937	CC2937	CC2937	L07_p08	0.0316949849	26	23	3	18	7	1
L07	L07_G_M9_02	minus	CC2937	CC2937	CC2937	CC2937	CC2931	CC2931	CC2937	L07_p01	0.0215963392	31	27	4	25	5	1
L07	L07_G_M9_02	minus	CC2937	CC2937	CC2937	CC2937	CC2931	CC2931	CC2937	L07_p06	0.0229661485	31	27	4	25	5	1
L07	L07_G_M9_03	minus	CC2937	CC2937	CC2937	CC2937	CC2937	CC2937	CC2937	L07_p04	0.030574344	26	23	3	14	10	2
L07	L07_G_M9_03	minus	CC2937	CC2937	CC2937	CC2937	CC2937	CC2937	CC2937	L07_p06	0.0221420821	26	23	3	14	10	2
L07	L07_G_M9_03	minus	CC2937	CC2937	CC2937	CC2937	CC2937	CC2937	CC2937	L07_p01	0.0259246533	26	23	3	14	10	2
L07	L07_G_M9_03	minus	CC2937	CC2937	CC2937	CC2937	CC2937	CC2937	CC2937	L07_p06	0.0217010877	26	23	3	14	10	2
L07	L07_G_M9_07	plus	CC2931	CC2931	CC2931	CC2931	CC2937	CC2937	CC2937	L07_p02	0.0368338419	26	23	3	18	7	1
L07	L07_G_M9_07	plus	CC2931	CC2931	CC2931	CC2931	CC2937	CC2937	CC2937	L07_p09	0.0311904009	26	23	3	18	7	1
L07	L07_G_M9_02	minus	CC2937	CC2937	CC2937	CC2937	CC2931	CC2931	CC2937	L07_p02	0.0354140399	31	27	4	25	5	1
L07	L07_G_M9_02	minus	CC2937	CC2937	CC2937	CC2937	CC2931	CC2931	CC2937	L07_p10	0.0274355537	31	27	4	25	5	1
L07	L07_G_M9_04	minus	CC2931	CC2931	CC2937	CC2937	CC2931	CC2931	CC2937	L07_p01	0.0222007762	33	31	2	24	8	1
L07	L07_G_M9_04	minus	CC2931	CC2931	CC2937	CC2937	CC2931	CC2931	CC2937	L07_p08	0.0230291698	33	31	2	24	8	1
L07	L07_G_M9_04	minus	CC2931	CC2931	CC2937	CC2937	CC2931	CC2931	CC2937	L07_p04	0.0295718021	33	31	2	24	8	1
L07	L07_G_M9_04	minus	CC2931	CC2931	CC2937	CC2937	CC2931	CC2931	CC2937	L07_p06	0.0227755889	33	31	2	24	8	1
L07	COMP	plus	CC2937	CC2937	CC2937	CC2937	CC2937	CC2937	CC2937	L07_p01	0.0251679759	0	0	0	0	0	0
L07	COMP	plus	CC2937	CC2937	CC2937	CC2937	CC2937	CC2937	CC2937	L07_p02	0.0354990121	0	0	0	0	0	0
L07	COMP	plus	CC2937	CC2937	CC2937	CC2937	CC2937	CC2937	CC2937	L07_p03	0.0261367359	0	0	0	0	0	0
L07	COMP	plus	CC2937	CC2937	CC2937	CC2937	CC2937	CC2937	CC2937	L07_p04	0.0323031296	0	0	0	0	0	0
L07	COMP	plus	CC2937	CC2937	CC2937	CC2937	CC2937	CC2937	CC2937	L07_p05	0.0228471909	0	0	0	0	0	0
L07	COMP	plus	CC2937	CC2937	CC2937	CC2937	CC2937	CC2937	CC2937	L07_p06	0.030756231	0	0	0	0	0	0
L07	COMP	plus	CC2937	CC2937	CC2937	CC2937	CC2937	CC2937	CC2937	L07_p07	0.0264442113	0	0	0	0	0	0
L07	COMP	plus	CC2937	CC2937	CC2937	CC2937	CC2937	CC2937	CC2937	L07_p08	0.0302206886	0	0	0	0	0	0
L07	COMP	plus	CC2937	CC2937	CC2937	CC2937	CC2937	CC2937	CC2937	L07_p09	0.0264870026	0	0	0	0	0	0
L07	COMP	plus	CC2937	CC2937	CC2937	CC2937	CC2937	CC2937	CC2937	L07_p10	0.024158741	0	0	0	0	0	0
L07	MA_L07	minus	CC2931	CC2931	CC2931	CC2931	CC2931	CC2931	CC2931	L07_p01	0.0269041081	59	52	7	42	14	3
L07	MA_L07	minus	CC2931	CC2931	CC2931	CC2931	CC2931	CC2931	CC2931	L07_p02	0.0303467231	59	52	7	42	14	3
L07	MA_L07	minus	CC2931	CC2931	CC2931	CC2931	CC2931	CC2931	CC2931	L07_p03	0.0257374163	59	52	7	42	14	3
L07	MA_L07	minus	CC2931	CC2931	CC2931	CC2931	CC2931	CC2931	CC2931	L07_p04	0.0311382716	59	52	7	42	14	3
L07	MA_L07	minus	CC2931	CC2931	CC2931	CC2931	CC2931	CC2931	CC2931	L07_p05	0.0359868901	59	52	7	42	14	3
L07	MA_L07	minus	CC2931	CC2931	CC2931	CC2931	CC2931	CC2931	CC2931	L07_p06	0.0262993057	59	52	7	42	14	3
L07	MA_L07	minus	CC2931	CC2931	CC2931	CC2931	CC2931	CC2931	CC2931	L07_p07	0.0321540578	59	52	7	42	14	3
L07	MA_L07	minus	CC2931	CC2931	CC2931	CC2931	CC2931	CC2931	CC2931	L07_p08	0.0293481537	59	52	7	42	14	3
L07	MA_L07	minus	CC2931	CC2931	CC2931	CC2931	CC2931	CC2931	CC2931	L07_p09	0.0259454046	59	52	7	42	14	3
L07	MA_L07	minus	CC2931	CC2931	CC2931	CC2931	CC2931	CC2931	CC2931	L07_p10	0.0254864339	59	52	7	42	14	3
L09	L09_G_M1_01	minus	CC2931	CC2931	CC2931	CC2931	CC2931	CC2931	CC2931	L09_p01	0.0275081256	32	28	4	18	10	5
L09	L09_G_M1_01	minus	CC2931	CC2931	CC2931	CC2931	CC2931	CC2931	CC2931	L09_p08	0.0264484442	32	28	4	18	10	5
L09	L09_G_M1_02	minus	CC2937	CC2937	CC2937	CC2937	CC2931	CC2931	CC2931	L09_p02	0.0349579502	67	60	7	33	28	7
L09	L09_G_M1_02	minus	CC2937	CC2937	CC2937	CC2937	CC2931	CC2931	CC2931	L09_p07	0.0291597279	67	60	7	33	28	7
L09	L09_G_M1_03	minus	CC2937	CC2937	CC2937	CC2937	CC2931	CC2931	CC2931	L09_p01	0.0360178746	33	28	5	21	7	5
L09	L09_G_M1_03	minus	CC2937	CC2937	CC2937	CC2937	CC2931	CC2931	CC2931	L09_p08	0.0250821322	33	28	5	21	7	5
L09	L09_G_M1_01	minus	CC2931	CC2931	CC2931	CC2931	CC2931	CC2931	CC2931	L09_p01	0.0292346598	32	28	4	18	10	5
L09	L09_G_M1_01	minus	CC2931	CC2931	CC2931	CC2931	CC2931	CC2931	CC2931	L09_p10	0.0287594357	32	28	4	18	10	5
L09	L09_G_M1_04	minus	CC2937	CC2937	CC2937	CC2937	CC2931	CC2931	CC2931	L09_p01	0.0351792116	38	35	3	26	8	4
L09	L09_G_M1_04	minus	CC2937	CC2937	CC2937	CC2937	CC2931	CC2931	CC2931	L09_p10	0.029555692	38	35	3	26	8	4
L09	L09_G_M1_03	minus	CC2937	CC2937	CC2937	CC2937	CC2931	CC2931	CC2931	L09_p04	0.0273203531	33	28	5	21	7	5
L09	L09_G_M1_03	minus	CC2937	CC2937	CC2937	CC2937	CC2931	CC2931	CC2931	L09_p09	0.0286023461	33	28	5	21	7	5
L09	L09_G_M1_05	minus	CC2931	CC2931	CC2931	CC2931	CC2937	CC2937	CC2931	L09_p04	0.0311853138	30	26	4	18	10	3
L09	L09_G_M1_05	minus	CC2931	CC2931	CC2931	CC2931	CC2937	CC2937	CC2931	L09_p07	0.0324971327	30	26	4	18	10	3
L09	L09_G_M1_02	minus	CC2937	CC2937	CC2937	CC2937	CC2931	CC2931	CC2931	L09_p04	0.0285414475	67	60	7	33	28	7
L09	L09_G_M1_02	minus	CC2937	CC2937	CC2937	CC2937	CC2931	CC2931	CC2931	L09_p10	0.0231483305	67	60	7	33	28	7
L09	L09_G_M1_02	minus	CC2937	CC2937	CC2937	CC2937	CC2931	CC2931	CC2931	L09_p05	0.0288653332	66	60	6	32	28	7
L09	L09_G_M1_02	minus	CC2937	CC2937	CC2937	CC2937	CC2931	CC2931	CC2931	L09_p07	0.0294654719	66	60	6	32	28	7
L09	L09_G_M1_01	minus	CC2931	CC2931	CC2931	CC2931	CC2931	CC2931	CC2931	L09_p02	0.0293453555	32	28	4	18	10	5
L09	L09_G_M1_01	minus	CC2931	CC2931	CC2931	CC2931	CC2931	CC2931	CC2931	L09_p08	0.0265119264	32	28	4	18	10	5
L09	L09_G_M1_06	plus	CC2937	CC2937	CC2937	CC2937	CC2937	CC2937	CC2937	L09_p04	0.02769183	66	62	4	30	26	10
L09	L09_G_M1_06	plus	CC2937	CC2937	CC2937	CC2937	CC2937	CC2937	CC2937	L09_p08	0.032467198	66	62	4	30	26	10
L09	L09_G_M1_06	plus	CC2937	CC2937	CC2937	CC2937	CC2937	CC2937	CC2937	L09_p02	0.0332876322	66	62	4	30	26	10
L09	L09_G_M1_06	plus	CC2937	CC2937	CC2937	CC2937	CC2937	CC2937	CC2937	L09_p06	0.0371745239	66	62	4	30	26	10
L09	L09_G_M1_04	minus	CC2937	CC2937	CC2937	CC2937	CC2931	CC2931	CC2931	L09_p02	0.0311038144	38	35	3	26	8	4
L09	L09_G_M1_04	minus	CC2937	CC2937	CC2937	CC2937	CC2931	CC2931	CC2931	L09_p07	0.0277501218	38	35	3	26	8	4
L09	L09_G_M1_02	minus	CC2937	CC2937	CC2937	CC2937	CC2931	CC2931	CC2931	L09_p05	0.0285645613	67	60	7	33	28	7
L09	L09_G_M1_02	minus	CC2937	CC2937	CC2937	CC2937	CC2931	CC2931	CC2931	L09_p06	0.0314978762	67	60	7	33	28	7
L09	L09_G_M1_03	minus	CC2937	CC2937	CC2937	CC2937	CC2931	CC2931	CC2931	L09_p03	0.0301904029	33	28	5	21	7	5
L09	L09_G_M1_03	minus	CC2937	CC2937	CC2937	CC2937	CC2931	CC2931	CC2931	L09_p09	0.0294747048	33	28	5	21	7	5
L09	L09_G_M1_07	plus	CC2931	CC2931	CC2931	CC2931	CC2937	CC2937	CC2931	L09_p03	0.0280598817	36	34	2	20	12	4
L09	L09_G_M1_07	plus	CC2931	CC2931	CC2931	CC2931	CC2937	CC2937	CC2931	L09_p07	0.0284071106	36	34	2	20	12	4
L09	L09_G_M1_05	minus	CC2931	CC2931	CC2931	CC2931	CC2937	CC2937	CC2931	L09_p03	0.0364795487	30	26	4	18	10	3
L09	L09_G_M1_05	minus	CC2931	CC2931	CC2931	CC2931	CC2937	CC2937	CC2931	L09_p09	0.0295293482	30	26	4	18	10	3
L09	L09_G_M1_08	minus	CC2937	CC2937	CC2937	CC2937	CC2937	CC2937	CC2937	L09_p04	0.0343116937	42	39	3	24	13	6
L09	L09_G_M1_08	minus	CC2937	CC2937	CC2937	CC2937	CC2937	CC2937	CC2937	L09_p09	0.0249793745	42	39	3	24	13	6
L09	L09_G_M1_09	plus	CC2931	CC2931	CC2931	CC2931	CC2931	CC2931	CC2937	L09_p03	0.0340488792	66	60	6	39	21	6
L09	L09_G_M1_09	plus	CC2931	CC2931	CC2931	CC2931	CC2931	CC2931	CC2937	L09_p08	0.0232628709	66	60	6	39	21	6
L09	L09_G_M1_06	plus	CC2937	CC2937	CC2937	CC2937	CC2937	CC2937	CC2937	L09_p04	0.033730098	66	62	4	30	26	10
L09	L09_G_M1_06	plus	CC2937	CC2937	CC2937	CC2937	CC2937	CC2937	CC2937	L09_p08	0.0294703133	66	62	4	30	26	10
L09	L09_G_M1_06	plus	CC2937	CC2937	CC2937	CC2937	CC2937	CC2937	CC2937	L09_p03	0.0282378195	66	62	4	30	26	10
L09	L09_G_M1_06	plus	CC2937	CC2937	CC2937	CC2937	CC2937	CC2937	CC2937	L09_p09	0.0300556336	66	62	4	30	26	10
L09	L09_G_M1_07	plus	CC2931	CC2931	CC2931	CC2931	CC2937	CC2937	CC2931	L09_p01	0.0325559474	38	35	3	21	13	4
L09	L09_G_M1_07	plus	CC2931	CC2931	CC2931	CC2931	CC2937	CC2937	CC2931	L09_p10	0.0257041884	38	35	3	21	13	4
L09	L09_G_M1_02	minus	CC2937	CC2937	CC2937	CC2937	CC2931	CC2931	CC2931	L09_p04	0.0292672344	67	60	7	33	28	7
L09	L09_G_M1_02	minus	CC2937	CC2937	CC2937	CC2937	CC2931	CC2931	CC2931	L09_p08	0.0274793963	67	60	7	33	28	7
L09	L09_G_M1_10	plus	CC2931	CC2931	CC2931	CC2931	CC2931	CC2931	CC2937	L09_p02	0.0310558112	62	56	6	27	27	9
L09	L09_G_M1_10	plus	CC2931	CC2931	CC2931	CC2931	CC2931	CC2931	CC2937	L09_p09	0.0340307651	62	56	6	27	27	9
L09	L09_G_M1_08	minus	CC2937	CC2937	CC2937	CC2937	CC2937	CC2937	CC2937	L09_p05	0.0349088802	42	39	3	24	13	6
L09	L09_G_M1_08	minus	CC2937	CC2937	CC2937	CC2937	CC2937	CC2937	CC2937	L09_p07	0.03116689	42	39	3	24	13	6
L09	L09_G_M1_03	minus	CC2937	CC2937	CC2937	CC2937	CC2931	CC2931	CC2931	L09_p02	0.03634394	33	28	5	21	7	5
L09	L09_G_M1_03	minus	CC2937	CC2937	CC2937	CC2937	CC2931	CC2931	CC2931	L09_p10	0.0231735025	33	28	5	21	7	5
L09	L09_G_M1_03	minus	CC2937	CC2937	CC2937	CC2937	CC2931	CC2931	CC2931	L09_p03	0.0300759874	33	28	5	21	7	5
L09	L09_G_M1_03	minus	CC2937	CC2937	CC2937	CC2937	CC2931	CC2931	CC2931	L09_p08	0.0277276133	33	28	5	21	7	5
L09	L09_G_M1_02	minus	CC2937	CC2937	CC2937	CC2937	CC2931	CC2931	CC2931	L09_p05	0.0281893545	65	60	5	32	28	6
L09	L09_G_M1_02	minus	CC2937	CC2937	CC2937	CC2937	CC2931	CC2931	CC2931	L09_p07	0.028768786	65	60	5	32	28	6
L09	L09_G_M1_06	plus	CC2937	CC2937	CC2937	CC2937	CC2937	CC2937	CC2937	L09_p03	0.0279100575	66	62	4	30	26	10
L09	L09_G_M1_06	plus	CC2937	CC2937	CC2937	CC2937	CC2937	CC2937	CC2937	L09_p09	0.0310826732	66	62	4	30	26	10
L09	L09_G_M1_04	minus	CC2937	CC2937	CC2937	CC2937	CC2931	CC2931	CC2931	L09_p04	0.0293994574	38	35	3	26	8	4
L09	L09_G_M1_04	minus	CC2937	CC2937	CC2937	CC2937	CC2931	CC2931	CC2931	L09_p07	0.0304360686	38	35	3	26	8	4
L09	L09_G_M1_02	minus	CC2937	CC2937	CC2937	CC2937	CC2931	CC2931	CC2931	L09_p03	0.0288360501	67	60	7	33	28	7
L09	L09_G_M1_02	minus	CC2937	CC2937	CC2937	CC2937	CC2931	CC2931	CC2931	L09_p09	0.0283331971	67	60	7	33	28	7
L09	L09_G_M1_05	minus	CC2931	CC2931	CC2931	CC2931	CC2937	CC2937	CC2931	L09_p05	0.0294421607	30	26	4	18	10	3
L09	L09_G_M1_05	minus	CC2931	CC2931	CC2931	CC2931	CC2937	CC2937	CC2931	L09_p07	0.0312823272	30	26	4	18	10	3
L09	L09_G_M2_01	minus	CC2931	CC2931	CC2931	CC2931	CC2931	CC2931	CC2937	L09_p05	0.0279020685	52	50	2	31	17	4
L09	L09_G_M2_01	minus	CC2931	CC2931	CC2931	CC2931	CC2931	CC2931	CC2937	L09_p07	0.0288727254	52	50	2	31	17	4
L09	L09_G_M2_02	minus	CC2931	CC2931	CC2931	CC2931	CC2931	CC2931	CC2931	L09_p02	0.0333388084	50	44	6	28	17	5
L09	L09_G_M2_02	minus	CC2931	CC2931	CC2931	CC2931	CC2931	CC2931	CC2931	L09_p10	0.0263703227	50	44	6	28	17	5
L09	L09_G_M2_02	minus	CC2931	CC2931	CC2931	CC2931	CC2931	CC2931	CC2931	L09_p01	0.0382373682	50	44	6	28	17	5
L09	L09_G_M2_02	minus	CC2931	CC2931	CC2931	CC2931	CC2931	CC2931	CC2931	L09_p06	0.0340592107	50	44	6	28	17	5
L09	L09_G_M2_01	minus	CC2931	CC2931	CC2931	CC2931	CC2931	CC2931	CC2937	L09_p05	0.0286268788	52	50	2	31	17	4
L09	L09_G_M2_01	minus	CC2931	CC2931	CC2931	CC2931	CC2931	CC2931	CC2937	L09_p08	0.0268435427	52	50	2	31	17	4
L09	L09_G_M2_01	minus	CC2931	CC2931	CC2931	CC2931	CC2931	CC2931	CC2937	L09_p05	0.0293643665	52	50	2	31	17	4
L09	L09_G_M2_01	minus	CC2931	CC2931	CC2931	CC2931	CC2931	CC2931	CC2937	L09_p09	0.0337296001	52	50	2	31	17	4
L09	L09_G_M2_03	minus	CC2931	CC2931	CC2937	CC2937	CC2937	CC2931	CC2937	L09_p04	0.0300918581	45	42	3	20	17	8
L09	L09_G_M2_03	minus	CC2931	CC2931	CC2937	CC2937	CC2937	CC2931	CC2937	L09_p08	0.0241315105	45	42	3	20	17	8
L09	L09_G_M2_02	minus	CC2931	CC2931	CC2931	CC2931	CC2931	CC2931	CC2931	L09_p01	0.0352003652	49	44	5	27	17	5
L09	L09_G_M2_02	minus	CC2931	CC2931	CC2931	CC2931	CC2931	CC2931	CC2931	L09_p06	0.0294706631	49	44	5	27	17	5
L09	L09_G_M2_04	minus	CC2937	CC2937	CC2937	CC2937	CC2937	CC2937	CC2931	L09_p05	0.0271200936	35	33	2	14	13	8
L09	L09_G_M2_04	minus	CC2937	CC2937	CC2937	CC2937	CC2937	CC2937	CC2931	L09_p09	0.0277990755	35	33	2	14	13	8
L09	L09_G_M2_02	minus	CC2931	CC2931	CC2931	CC2931	CC2931	CC2931	CC2931	L09_p05	0.0393901014	50	44	6	28	17	5
L09	L09_G_M2_02	minus	CC2931	CC2931	CC2931	CC2931	CC2931	CC2931	CC2931	L09_p10	0.0242662654	50	44	6	28	17	5
L09	L09_G_M2_02	minus	CC2931	CC2931	CC2931	CC2931	CC2931	CC2931	CC2931	L09_p02	0.0311638632	50	44	6	28	17	5
L09	L09_G_M2_02	minus	CC2931	CC2931	CC2931	CC2931	CC2931	CC2931	CC2931	L09_p10	0.0299063708	50	44	6	28	17	5
L09	L09_G_M2_02	minus	CC2931	CC2931	CC2931	CC2931	CC2931	CC2931	CC2931	L09_p03	0.0285114065	50	44	6	28	17	5
L09	L09_G_M2_02	minus	CC2931	CC2931	CC2931	CC2931	CC2931	CC2931	CC2931	L09_p08	0.0272447413	50	44	6	28	17	5
L09	L09_G_M2_05	minus	CC2931	CC2931	CC2937	CC2937	CC2937	CC2937	CC2931	L09_p05	0.0267629575	34	34	0	19	14	2
L09	L09_G_M2_05	minus	CC2931	CC2931	CC2937	CC2937	CC2937	CC2937	CC2931	L09_p07	0.0281412674	34	34	0	19	14	2
L09	L09_G_M2_05	minus	CC2931	CC2931	CC2937	CC2937	CC2937	CC2937	CC2931	L09_p01	0.0274928226	35	35	0	20	14	2
L09	L09_G_M2_05	minus	CC2931	CC2931	CC2937	CC2937	CC2937	CC2937	CC2931	L09_p06	0.034509383	35	35	0	20	14	2
L09	L09_G_M2_02	minus	CC2931	CC2931	CC2931	CC2931	CC2931	CC2931	CC2931	L09_p05	0.0290706761	50	44	6	28	17	5
L09	L09_G_M2_02	minus	CC2931	CC2931	CC2931	CC2931	CC2931	CC2931	CC2931	L09_p10	0.0269952713	50	44	6	28	17	5
L09	L09_G_M2_01	minus	CC2931	CC2931	CC2931	CC2931	CC2931	CC2931	CC2937	L09_p04	0.0279427206	52	50	2	31	17	4
L09	L09_G_M2_01	minus	CC2931	CC2931	CC2931	CC2931	CC2931	CC2931	CC2937	L09_p08	0.0314576815	52	50	2	31	17	4
L09	L09_G_M2_04	minus	CC2937	CC2937	CC2937	CC2937	CC2937	CC2937	CC2931	L09_p05	0.0266014017	35	33	2	14	13	8
L09	L09_G_M2_04	minus	CC2937	CC2937	CC2937	CC2937	CC2937	CC2937	CC2931	L09_p10	0.0250687852	35	33	2	14	13	8
L09	L09_G_M2_04	minus	CC2937	CC2937	CC2937	CC2937	CC2937	CC2937	CC2931	L09_p05	0.0281325062	37	34	3	15	14	8
L09	L09_G_M2_04	minus	CC2937	CC2937	CC2937	CC2937	CC2937	CC2937	CC2931	L09_p09	0.0240992669	37	34	3	15	14	8
L09	L09_G_M2_05	minus	CC2931	CC2931	CC2937	CC2937	CC2937	CC2937	CC2931	L09_p01	0.030734523	34	34	0	19	14	2
L09	L09_G_M2_05	minus	CC2931	CC2931	CC2937	CC2937	CC2937	CC2937	CC2931	L09_p06	0.0316264217	34	34	0	19	14	2
L09	L09_G_M2_07	minus	CC2937	CC2937	CC2937	CC2937	CC2931	CC2931	CC2931	L09_p03	0.0329930736	42	39	3	21	17	4
L09	L09_G_M2_07	minus	CC2937	CC2937	CC2937	CC2937	CC2931	CC2931	CC2931	L09_p07	0.0297413942	42	39	3	21	17	4
L09	L09_G_M2_08	plus	CC2937	CC2937	CC2931	CC2931	CC2931	CC2931	CC2937	L09_p04	0.0324010832	54	50	4	28	18	8
L09	L09_G_M2_08	plus	CC2937	CC2937	CC2931	CC2931	CC2931	CC2931	CC2937	L09_p08	0.0323261463	54	50	4	28	18	8
L09	L09_G_M2_10	minus	CC2931	CC2931	CC2931	CC2931	CC2937	CC2937	CC2931	L09_p01	0.0295248583	60	54	6	31	22	7
L09	L09_G_M2_10	minus	CC2931	CC2931	CC2931	CC2931	CC2937	CC2937	CC2931	L09_p06	0.0299108869	60	54	6	31	22	7
L09	L09_G_M2_01	minus	CC2931	CC2931	CC2931	CC2931	CC2931	CC2931	CC2937	L09_p04	0.030690329	52	50	2	31	17	4
L09	L09_G_M2_01	minus	CC2931	CC2931	CC2931	CC2931	CC2931	CC2931	CC2937	L09_p07	0.0302288334	52	50	2	31	17	4
L09	L09_G_M2_11	plus	CC2931	CC2931	CC2931	CC2931	CC2937	CC2931	CC2931	L09_p05	0.0312407824	61	57	4	38	15	8
L09	L09_G_M2_10	minus	CC2931	CC2931	CC2931	CC2931	CC2937	CC2937	CC2931	L09_p05	0.0287303365	60	54	6	31	22	7
L09	L09_G_M2_10	minus	CC2931	CC2931	CC2931	CC2931	CC2937	CC2937	CC2931	L09_p10	0.0253020706	60	54	6	31	22	7
L09	L09_G_M2_07	minus	CC2937	CC2937	CC2937	CC2937	CC2931	CC2931	CC2931	L09_p02	0.026472336	42	39	3	21	17	4
L09	L09_G_M2_07	minus	CC2937	CC2937	CC2937	CC2937	CC2931	CC2931	CC2931	L09_p09	0.0254469831	42	39	3	21	17	4
L09	L09_G_M3_07	minus	CC2931	CC2931	CC2931	CC2931	CC2937	CC2937	CC2937	L09_p03	0.028995092	52	47	5	23	22	8
L09	L09_G_M3_07	minus	CC2931	CC2931	CC2931	CC2931	CC2937	CC2937	CC2937	L09_p09	0.0275664434	52	47	5	23	22	8
L09	L09_G_M3_02	minus	CC2937	CC2937	CC2937	CC2937	CC2931	CC2931	CC2931	L09_p02	0.0280386471	43	36	7	24	16	4
L09	L09_G_M3_02	minus	CC2937	CC2937	CC2937	CC2937	CC2931	CC2931	CC2931	L09_p10	0.0254242314	43	36	7	24	16	4
L09	L09_G_M3_03	plus	CC2937	CC2937	CC2937	CC2937	CC2931	CC2931	CC2931	L09_p05	0.0277827282	57	54	3	34	18	6
L09	L09_G_M3_03	plus	CC2937	CC2937	CC2937	CC2937	CC2931	CC2931	CC2931	L09_p09	0.0285176929	57	54	3	34	18	6
L09	L09_G_M3_01	plus	CC2937	CC2937	CC2937	CC2937	CC2937	CC2937	CC2937	L09_p04	0.0282415153	23	19	4	14	8	2
L09	L09_G_M3_01	plus	CC2937	CC2937	CC2937	CC2937	CC2937	CC2937	CC2937	L09_p09	0.0269146385	23	19	4	14	8	2
L09	L09_G_M3_03	plus	CC2937	CC2937	CC2937	CC2937	CC2931	CC2931	CC2931	L09_p04	0.0337881221	58	54	4	34	18	7
L09	L09_G_M3_03	plus	CC2937	CC2937	CC2937	CC2937	CC2931	CC2931	CC2931	L09_p10	0.0279893754	58	54	4	34	18	7
L09	L09_G_M3_04	minus	CC2931	CC2931	CC2931	CC2931	CC2937	CC2937	CC2931	L09_p02	0.0328580462	66	62	4	38	21	8
L09	L09_G_M3_04	minus	CC2931	CC2931	CC2931	CC2931	CC2937	CC2937	CC2931	L09_p07	0.0316655711	66	62	4	38	21	8
L09	L09_G_M3_05	minus	CC2937	CC2937	CC2937	CC2937	CC2931	CC2931	CC2931	L09_p03	0.0237599651	61	54	7	32	23	7
L09	L09_G_M3_05	minus	CC2937	CC2937	CC2937	CC2937	CC2931	CC2931	CC2931	L09_p06	0.0290111407	61	54	7	32	23	7
L09	L09_G_M3_01	plus	CC2937	CC2937	CC2937	CC2937	CC2937	CC2937	CC2937	L09_p01	0.0347134328	20	17	3	12	7	2
L09	L09_G_M3_01	plus	CC2937	CC2937	CC2937	CC2937	CC2937	CC2937	CC2937	L09_p09	0.0317124927	20	17	3	12	7	2
L09	L09_G_M3_01	plus	CC2937	CC2937	CC2937	CC2937	CC2937	CC2937	CC2937	L09_p01	0.0328291298	20	17	3	12	7	2
L09	L09_G_M3_01	plus	CC2937	CC2937	CC2937	CC2937	CC2937	CC2937	CC2937	L09_p08	0.0301052504	20	17	3	12	7	2
L09	L09_G_M3_04	minus	CC2931	CC2931	CC2931	CC2931	CC2937	CC2937	CC2931	L09_p02	0.0321973524	66	62	4	38	21	8
L09	L09_G_M3_04	minus	CC2931	CC2931	CC2931	CC2931	CC2937	CC2937	CC2931	L09_p09	0.0324331676	66	62	4	38	21	8
L09	L09_G_M3_04	minus	CC2931	CC2931	CC2931	CC2931	CC2937	CC2937	CC2931	L09_p01	0.0363253765	68	63	5	39	22	8
L09	L09_G_M3_04	minus	CC2931	CC2931	CC2931	CC2931	CC2937	CC2937	CC2931	L09_p10	0.0260813665	68	63	5	39	22	8
L09	L09_G_M3_02	minus	CC2937	CC2937	CC2937	CC2937	CC2931	CC2931	CC2931	L09_p05	0.0258785369	42	36	6	23	16	4
L09	L09_G_M3_02	minus	CC2937	CC2937	CC2937	CC2937	CC2931	CC2931	CC2931	L09_p07	0.0307466319	42	36	6	23	16	4
L09	L09_G_M3_05	minus	CC2937	CC2937	CC2937	CC2937	CC2931	CC2931	CC2931	L09_p03	0.0337089459	61	54	7	32	23	7
L09	L09_G_M3_05	minus	CC2937	CC2937	CC2937	CC2937	CC2931	CC2931	CC2931	L09_p06	0.0329734874	61	54	7	32	23	7
L09	L09_G_M3_03	plus	CC2937	CC2937	CC2937	CC2937	CC2931	CC2931	CC2931	L09_p04	0.0283527983	58	54	4	34	18	7
L09	L09_G_M3_03	plus	CC2937	CC2937	CC2937	CC2937	CC2931	CC2931	CC2931	L09_p10	0.0272049071	58	54	4	34	18	7
L09	L09_G_M3_06	minus	CC2937	CC2937	CC2937	CC2937	CC2931	CC2931	CC2931	L09_p05	0.0301489448	57	50	7	30	21	6
L09	L09_G_M3_06	minus	CC2937	CC2937	CC2937	CC2937	CC2931	CC2931	CC2931	L09_p09	0.0303487796	57	50	7	30	21	6
L09	L09_G_M3_05	minus	CC2937	CC2937	CC2937	CC2937	CC2931	CC2931	CC2931	L09_p04	0.0275055788	60	54	6	32	23	6
L09	L09_G_M3_05	minus	CC2937	CC2937	CC2937	CC2937	CC2931	CC2931	CC2931	L09_p10	0.0259679911	60	54	6	32	23	6
L09	L09_G_M3_05	minus	CC2937	CC2937	CC2937	CC2937	CC2931	CC2931	CC2931	L09_p04	0.0311538054	61	54	7	32	23	7
L09	L09_G_M3_05	minus	CC2937	CC2937	CC2937	CC2937	CC2931	CC2931	CC2931	L09_p06	0.0289087024	61	54	7	32	23	7
L09	L09_G_M3_05	minus	CC2937	CC2937	CC2937	CC2937	CC2931	CC2931	CC2931	L09_p04	0.0263955209	61	54	7	32	23	7
L09	L09_G_M3_05	minus	CC2937	CC2937	CC2937	CC2937	CC2931	CC2931	CC2931	L09_p10	0.0270288734	61	54	7	32	23	7
L09	L09_G_M3_04	minus	CC2931	CC2931	CC2931	CC2931	CC2937	CC2937	CC2931	L09_p01	0.0357247302	68	63	5	39	22	8
L09	L09_G_M3_04	minus	CC2931	CC2931	CC2931	CC2931	CC2937	CC2937	CC2931	L09_p07	0.0293994343	68	63	5	39	22	8
L09	L09_G_M3_03	plus	CC2937	CC2937	CC2937	CC2937	CC2931	CC2931	CC2931	L09_p05	0.0266638438	57	54	3	34	18	6
L09	L09_G_M3_03	plus	CC2937	CC2937	CC2937	CC2937	CC2931	CC2931	CC2931	L09_p07	0.0313936556	57	54	3	34	18	6
L09	L09_G_M3_03	plus	CC2937	CC2937	CC2937	CC2937	CC2931	CC2931	CC2931	L09_p04	0.0284104677	58	54	4	34	18	7
L09	L09_G_M3_03	plus	CC2937	CC2937	CC2937	CC2937	CC2931	CC2931	CC2931	L09_p06	0.0300308716	58	54	4	34	18	7
L09	L09_G_M3_05	minus	CC2937	CC2937	CC2937	CC2937	CC2931	CC2931	CC2931	L09_p02	0.0347134145	61	54	7	32	23	7
L09	L09_G_M3_05	minus	CC2937	CC2937	CC2937	CC2937	CC2931	CC2931	CC2931	L09_p06	0.0312719643	61	54	7	32	23	7
L09	L09_G_M3_05	minus	CC2937	CC2937	CC2937	CC2937	CC2931	CC2931	CC2931	L09_p04	0.0328091104	61	54	7	32	23	7
L09	L09_G_M3_05	minus	CC2937	CC2937	CC2937	CC2937	CC2931	CC2931	CC2931	L09_p08	0.026015794	61	54	7	32	23	7
L09	L09_G_M3_04	minus	CC2931	CC2931	CC2931	CC2931	CC2937	CC2937	CC2931	L09_p04	0.028248552	66	62	4	38	21	8
L09	L09_G_M3_04	minus	CC2931	CC2931	CC2931	CC2931	CC2937	CC2937	CC2931	L09_p06	0.0364728025	66	62	4	38	21	8
L09	L09_G_M3_04	minus	CC2931	CC2931	CC2931	CC2931	CC2937	CC2937	CC2931	L09_p01	0.0266513437	66	62	4	38	21	8
L09	L09_G_M3_04	minus	CC2931	CC2931	CC2931	CC2931	CC2937	CC2937	CC2931	L09_p10	0.0266749039	66	62	4	38	21	8
L09	L09_G_M3_01	plus	CC2937	CC2937	CC2937	CC2937	CC2937	CC2937	CC2937	L09_p04	0.0318349513	20	17	3	12	7	2
L09	L09_G_M3_01	plus	CC2937	CC2937	CC2937	CC2937	CC2937	CC2937	CC2937	L09_p08	0.0264497059	20	17	3	12	7	2
L09	L09_G_M3_04	minus	CC2931	CC2931	CC2931	CC2931	CC2937	CC2937	CC2931	L09_p05	0.0354325624	66	62	4	38	21	8
L09	L09_G_M3_04	minus	CC2931	CC2931	CC2931	CC2931	CC2937	CC2937	CC2931	L09_p09	0.0272701825	66	62	4	38	21	8
L09	L09_G_M3_01	plus	CC2937	CC2937	CC2937	CC2937	CC2937	CC2937	CC2937	L09_p03	0.0295960303	20	17	3	12	7	2
L09	L09_G_M3_01	plus	CC2937	CC2937	CC2937	CC2937	CC2937	CC2937	CC2937	L09_p07	0.0331783682	20	17	3	12	7	2
L09	L09_G_M4_01	minus	CC2931	CC2931	CC2931	CC2931	CC2931	CC2931	CC2937	L09_p02	0.0344732073	39	35	4	19	13	7
L09	L09_G_M4_01	minus	CC2931	CC2931	CC2931	CC2931	CC2931	CC2931	CC2937	L09_p08	0.0321321757	39	35	4	19	13	7
L09	L09_G_M4_01	minus	CC2931	CC2931	CC2931	CC2931	CC2931	CC2931	CC2937	L09_p02	0.0323628058	39	35	4	19	13	7
L09	L09_G_M4_01	minus	CC2931	CC2931	CC2931	CC2931	CC2931	CC2931	CC2937	L09_p06	0.0346219092	39	35	4	19	13	7
L09	L09_G_M4_02	minus	CC2937	CC2937	CC2937	CC2937	CC2931	CC2931	CC2931	L09_p05	0.034482913	48	44	4	27	18	3
L09	L09_G_M4_02	minus	CC2937	CC2937	CC2937	CC2937	CC2931	CC2931	CC2931	L09_p08	0.0259213447	48	44	4	27	18	3
L09	L09_G_M4_03	plus	CC2931	CC2931	CC2931	CC2931	CC2931	CC2931	CC2937	L09_p02	0.0299077694	51	46	5	31	17	3
L09	L09_G_M4_03	plus	CC2931	CC2931	CC2931	CC2931	CC2931	CC2931	CC2937	L09_p10	0.030060718	51	46	5	31	17	3
L09	L09_G_M4_01	minus	CC2931	CC2931	CC2931	CC2931	CC2931	CC2931	CC2937	L09_p04	0.0305129106	39	35	4	19	13	7
L09	L09_G_M4_01	minus	CC2931	CC2931	CC2931	CC2931	CC2931	CC2931	CC2937	L09_p10	0.021759302	39	35	4	19	13	7
L09	L09_G_M4_04	minus	CC2937	CC2937	CC2937	CC2937	CC2931	CC2931	CC2937	L09_p02	0.0364225623	50	43	7	31	13	7
L09	L09_G_M4_04	minus	CC2937	CC2937	CC2937	CC2937	CC2931	CC2931	CC2937	L09_p06	0.0321727495	50	43	7	31	13	7
L09	L09_G_M4_01	minus	CC2931	CC2931	CC2931	CC2931	CC2931	CC2931	CC2937	L09_p04	0.0342225516	39	35	4	19	13	7
L09	L09_G_M4_01	minus	CC2931	CC2931	CC2931	CC2931	CC2931	CC2931	CC2937	L09_p07	0.0319415981	39	35	4	19	13	7
L09	L09_G_M4_05	plus	CC2937	CC2937	CC2937	CC2937	CC2937	CC2937	CC2931	L09_p04	0.028375366	56	50	6	31	23	3
L09	L09_G_M4_05	plus	CC2937	CC2937	CC2937	CC2937	CC2937	CC2937	CC2931	L09_p09	0.0273609493	56	50	6	31	23	3
L09	L09_G_M4_01	minus	CC2931	CC2931	CC2931	CC2931	CC2931	CC2931	CC2937	L09_p01	0.0274278116	39	35	4	19	13	7
L09	L09_G_M4_01	minus	CC2931	CC2931	CC2931	CC2931	CC2931	CC2931	CC2937	L09_p07	0.0309876148	39	35	4	19	13	7
L09	L09_G_M4_06	plus	CC2931	CC2931	CC2931	CC2931	CC2931	CC2931	CC2931	L09_p02	0.0327723839	61	55	6	37	19	5
L09	L09_G_M4_06	plus	CC2931	CC2931	CC2931	CC2931	CC2931	CC2931	CC2931	L09_p06	0.0310176959	61	55	6	37	19	5
L09	L09_G_M4_04	minus	CC2937	CC2937	CC2937	CC2937	CC2931	CC2931	CC2937	L09_p01	0.0342817122	50	43	7	31	13	7
L09	L09_G_M4_04	minus	CC2937	CC2937	CC2937	CC2937	CC2931	CC2931	CC2937	L09_p08	0.0253335954	50	43	7	31	13	7
L09	L09_G_M4_01	minus	CC2931	CC2931	CC2931	CC2931	CC2931	CC2931	CC2937	L09_p02	0.0360314926	40	36	4	20	13	7
L09	L09_G_M4_01	minus	CC2931	CC2931	CC2931	CC2931	CC2931	CC2931	CC2937	L09_p09	0.0321590529	40	36	4	20	13	7
L09	L09_G_M4_01	minus	CC2931	CC2931	CC2931	CC2931	CC2931	CC2931	CC2937	L09_p02	0.0374996968	39	35	4	19	13	7
L09	L09_G_M4_01	minus	CC2931	CC2931	CC2931	CC2931	CC2931	CC2931	CC2937	L09_p06	0.0368152019	39	35	4	19	13	7
L09	L09_G_M4_01	minus	CC2931	CC2931	CC2931	CC2931	CC2931	CC2931	CC2937	L09_p01	0.0330966734	39	35	4	19	13	7
L09	L09_G_M4_01	minus	CC2931	CC2931	CC2931	CC2931	CC2931	CC2931	CC2937	L09_p06	0.0373220567	39	35	4	19	13	7
L09	L09_G_M4_04	minus	CC2937	CC2937	CC2937	CC2937	CC2931	CC2931	CC2937	L09_p02	0.0296317293	50	43	7	31	13	7
L09	L09_G_M4_04	minus	CC2937	CC2937	CC2937	CC2937	CC2931	CC2931	CC2937	L09_p08	0.0261840142	50	43	7	31	13	7
L09	L09_G_M4_04	minus	CC2937	CC2937	CC2937	CC2937	CC2931	CC2931	CC2937	L09_p02	0.0328083253	50	43	7	31	13	7
L09	L09_G_M4_04	minus	CC2937	CC2937	CC2937	CC2937	CC2931	CC2931	CC2937	L09_p06	0.0409459688	50	43	7	31	13	7
L09	L09_G_M4_04	minus	CC2937	CC2937	CC2937	CC2937	CC2931	CC2931	CC2937	L09_p01	0.0361302116	50	43	7	31	13	7
L09	L09_G_M4_04	minus	CC2937	CC2937	CC2937	CC2937	CC2931	CC2931	CC2937	L09_p07	0.0282011161	50	43	7	31	13	7
L09	L09_G_M4_04	minus	CC2937	CC2937	CC2937	CC2937	CC2931	CC2931	CC2937	L09_p02	0.0356475572	50	43	7	31	13	7
L09	L09_G_M4_04	minus	CC2937	CC2937	CC2937	CC2937	CC2931	CC2931	CC2937	L09_p06	0.0301952987	50	43	7	31	13	7
L09	L09_G_M4_04	minus	CC2937	CC2937	CC2937	CC2937	CC2931	CC2931	CC2937	L09_p01	0.0397942161	50	43	7	31	13	7
L09	L09_G_M4_04	minus	CC2937	CC2937	CC2937	CC2937	CC2931	CC2931	CC2937	L09_p10	0.0258382796	50	43	7	31	13	7
L09	L09_G_M4_04	minus	CC2937	CC2937	CC2937	CC2937	CC2931	CC2931	CC2937	L09_p01	0.029092622	50	43	7	31	13	7
L09	L09_G_M4_04	minus	CC2937	CC2937	CC2937	CC2937	CC2931	CC2931	CC2937	L09_p08	0.0269620441	50	43	7	31	13	7
L09	L09_G_M4_02	minus	CC2937	CC2937	CC2937	CC2937	CC2931	CC2931	CC2931	L09_p05	0.0282544055	48	44	4	27	18	3
L09	L09_G_M4_02	minus	CC2937	CC2937	CC2937	CC2937	CC2931	CC2931	CC2931	L09_p08	0.0210593829	48	44	4	27	18	3
L09	L09_G_M4_01	minus	CC2931	CC2931	CC2931	CC2931	CC2931	CC2931	CC2937	L09_p01	0.039130288	39	35	4	19	13	7
L09	L09_G_M4_01	minus	CC2931	CC2931	CC2931	CC2931	CC2931	CC2931	CC2937	L09_p10	0.0269144037	39	35	4	19	13	7
L09	L09_G_M4_04	minus	CC2937	CC2937	CC2937	CC2937	CC2931	CC2931	CC2937	L09_p05	0.0404060556	50	43	7	31	13	7
L09	L09_G_M4_04	minus	CC2937	CC2937	CC2937	CC2937	CC2931	CC2931	CC2937	L09_p10	0.0244327589	50	43	7	31	13	7
L09	L09_G_M4_04	minus	CC2937	CC2937	CC2937	CC2937	CC2931	CC2931	CC2937	L09_p03	0.0320496542	50	43	7	31	13	7
L09	L09_G_M4_04	minus	CC2937	CC2937	CC2937	CC2937	CC2931	CC2931	CC2937	L09_p09	0.035863542	50	43	7	31	13	7
L09	L09_G_M4_01	minus	CC2931	CC2931	CC2931	CC2931	CC2931	CC2931	CC2937	L09_p03	0.0296832891	39	35	4	19	13	7
L09	L09_G_M4_01	minus	CC2931	CC2931	CC2931	CC2931	CC2931	CC2931	CC2937	L09_p10	0.0232940129	39	35	4	19	13	7
L09	L09_G_M4_01	minus	CC2931	CC2931	CC2931	CC2931	CC2931	CC2931	CC2937	L09_p01	0.044332969	39	35	4	19	13	7
L09	L09_G_M4_01	minus	CC2931	CC2931	CC2931	CC2931	CC2931	CC2931	CC2937	L09_p08	0.0288608559	39	35	4	19	13	7
L09	L09_G_M4_02	minus	CC2937	CC2937	CC2937	CC2937	CC2931	CC2931	CC2931	L09_p02	0.0286083969	48	44	4	27	18	3
L09	L09_G_M4_02	minus	CC2937	CC2937	CC2937	CC2937	CC2931	CC2931	CC2931	L09_p07	0.0293410829	48	44	4	27	18	3
L09	L09_G_M4_01	minus	CC2931	CC2931	CC2931	CC2931	CC2931	CC2931	CC2937	L09_p01	0.0430735496	39	35	4	19	13	7
L09	L09_G_M4_01	minus	CC2931	CC2931	CC2931	CC2931	CC2931	CC2931	CC2937	L09_p10	0.0259807469	39	35	4	19	13	7
L09	L09_G_M4_01	minus	CC2931	CC2931	CC2931	CC2931	CC2931	CC2931	CC2937	L09_p02	0.0339284443	39	35	4	19	13	7
L09	L09_G_M4_01	minus	CC2931	CC2931	CC2931	CC2931	CC2931	CC2931	CC2937	L09_p06	0.0318392357	39	35	4	19	13	7
L09	L09_G_M4_01	minus	CC2931	CC2931	CC2931	CC2931	CC2931	CC2931	CC2937	L09_p02	0.0292873905	39	35	4	19	13	7
L09	L09_G_M4_01	minus	CC2931	CC2931	CC2931	CC2931	CC2931	CC2931	CC2937	L09_p07	0.0283771687	39	35	4	19	13	7
L09	L09_G_M5_01	minus	CC2937	CC2931	CC2931	CC2931	CC2931	CC2931	CC2937	L09_p03	0.0283090064	47	42	5	20	22	5
L09	L09_G_M5_01	minus	CC2937	CC2931	CC2931	CC2931	CC2931	CC2931	CC2937	L09_p09	0.0341146165	47	42	5	20	22	5
L09	L09_G_M5_02	plus	CC2937	CC2937	CC2937	CC2937	CC2931	CC2931	CC2931	L09_p02	0.0294824505	55	46	9	24	21	10
L09	L09_G_M5_02	plus	CC2937	CC2937	CC2937	CC2937	CC2931	CC2931	CC2931	L09_p08	0.0228305128	55	46	9	24	21	10
L09	L09_G_M5_01	minus	CC2937	CC2931	CC2931	CC2931	CC2931	CC2931	CC2937	L09_p01	0.0335962554	47	42	5	20	22	5
L09	L09_G_M5_01	minus	CC2937	CC2931	CC2931	CC2931	CC2931	CC2931	CC2937	L09_p06	0.0358199432	47	42	5	20	22	5
L09	L09_G_M5_01	minus	CC2937	CC2931	CC2931	CC2931	CC2931	CC2931	CC2937	L09_p04	0.0277291851	47	42	5	20	22	5
L09	L09_G_M5_01	minus	CC2937	CC2931	CC2931	CC2931	CC2931	CC2931	CC2937	L09_p06	0.0387439949	47	42	5	20	22	5
L09	L09_G_M5_01	minus	CC2937	CC2931	CC2931	CC2931	CC2931	CC2931	CC2937	L09_p05	0.0292477154	47	42	5	20	22	5
L09	L09_G_M5_01	minus	CC2937	CC2931	CC2931	CC2931	CC2931	CC2931	CC2937	L09_p09	0.0278002768	47	42	5	20	22	5
L09	L09_G_M5_01	minus	CC2937	CC2931	CC2931	CC2931	CC2931	CC2931	CC2937	L09_p03	0.0250946083	47	42	5	20	22	5
L09	L09_G_M5_01	minus	CC2937	CC2931	CC2931	CC2931	CC2931	CC2931	CC2937	L09_p09	0.0293319027	47	42	5	20	22	5
L09	L09_G_M5_01	minus	CC2937	CC2931	CC2931	CC2931	CC2931	CC2931	CC2937	L09_p01	0.0378115472	47	42	5	20	22	5
L09	L09_G_M5_01	minus	CC2937	CC2931	CC2931	CC2931	CC2931	CC2931	CC2937	L09_p08	0.0251858347	47	42	5	20	22	5
L09	L09_G_M5_01	minus	CC2937	CC2931	CC2931	CC2931	CC2931	CC2931	CC2937	L09_p02	0.0288144978	47	42	5	20	22	5
L09	L09_G_M5_01	minus	CC2937	CC2931	CC2931	CC2931	CC2931	CC2931	CC2937	L09_p10	0.0288679228	47	42	5	20	22	5
L09	L09_G_M5_01	minus	CC2937	CC2931	CC2931	CC2931	CC2931	CC2931	CC2937	L09_p02	0.0297980613	47	42	5	20	22	5
L09	L09_G_M5_01	minus	CC2937	CC2931	CC2931	CC2931	CC2931	CC2931	CC2937	L09_p08	0.0322316371	47	42	5	20	22	5
L09	L09_G_M5_01	minus	CC2937	CC2931	CC2931	CC2931	CC2931	CC2931	CC2937	L09_p03	0.0294909795	48	42	6	20	23	5
L09	L09_G_M5_01	minus	CC2937	CC2931	CC2931	CC2931	CC2931	CC2931	CC2937	L09_p07	0.0287523898	48	42	6	20	23	5
L09	L09_G_M5_02	plus	CC2937	CC2937	CC2937	CC2937	CC2931	CC2931	CC2931	L09_p01	0.0393091285	55	46	9	24	21	10
L09	L09_G_M5_02	plus	CC2937	CC2937	CC2937	CC2937	CC2931	CC2931	CC2931	L09_p06	0.0321833398	55	46	9	24	21	10
L09	L09_G_M5_01	minus	CC2937	CC2931	CC2931	CC2931	CC2931	CC2931	CC2937	L09_p03	0.0347190139	47	42	5	20	22	5
L09	L09_G_M5_01	minus	CC2937	CC2931	CC2931	CC2931	CC2931	CC2931	CC2937	L09_p06	0.0330747032	47	42	5	20	22	5
L09	L09_G_M5_01	minus	CC2937	CC2931	CC2931	CC2931	CC2931	CC2931	CC2937	L09_p02	0.0267085058	47	42	5	20	22	5
L09	L09_G_M5_01	minus	CC2937	CC2931	CC2931	CC2931	CC2931	CC2931	CC2937	L09_p07	0.029621338	47	42	5	20	22	5
L09	L09_G_M5_02	plus	CC2937	CC2937	CC2937	CC2937	CC2931	CC2931	CC2931	L09_p01	0.0350936437	55	46	9	24	21	10
L09	L09_G_M5_02	plus	CC2937	CC2937	CC2937	CC2937	CC2931	CC2931	CC2931	L09_p10	0.0279004171	55	46	9	24	21	10
L09	L09_G_M5_01	minus	CC2937	CC2931	CC2931	CC2931	CC2931	CC2931	CC2937	L09_p05	0.0418021511	47	42	5	20	22	5
L09	L09_G_M5_01	minus	CC2937	CC2931	CC2931	CC2931	CC2931	CC2931	CC2937	L09_p06	0.0336015502	47	42	5	20	22	5
L09	L09_G_M5_01	minus	CC2937	CC2931	CC2931	CC2931	CC2931	CC2931	CC2937	L09_p03	0.0274110666	47	42	5	20	22	5
L09	L09_G_M5_01	minus	CC2937	CC2931	CC2931	CC2931	CC2931	CC2931	CC2937	L09_p07	0.0272010559	47	42	5	20	22	5
L09	L09_G_M5_01	minus	CC2937	CC2931	CC2931	CC2931	CC2931	CC2931	CC2937	L09_p01	0.0389703876	47	42	5	20	22	5
L09	L09_G_M5_01	minus	CC2937	CC2931	CC2931	CC2931	CC2931	CC2931	CC2937	L09_p08	0.028232449	47	42	5	20	22	5
L09	L09_G_M5_02	plus	CC2937	CC2937	CC2937	CC2937	CC2931	CC2931	CC2931	L09_p03	0.0321579901	55	46	9	24	21	10
L09	L09_G_M5_02	plus	CC2937	CC2937	CC2937	CC2937	CC2931	CC2931	CC2931	L09_p09	0.0274089749	55	46	9	24	21	10
L09	L09_G_M5_01	minus	CC2937	CC2931	CC2931	CC2931	CC2931	CC2931	CC2937	L09_p03	0.0325455945	47	42	5	20	22	5
L09	L09_G_M5_01	minus	CC2937	CC2931	CC2931	CC2931	CC2931	CC2931	CC2937	L09_p09	0.0285196831	47	42	5	20	22	5
L09	L09_G_M5_01	minus	CC2937	CC2931	CC2931	CC2931	CC2931	CC2931	CC2937	L09_p05	0.0414160355	47	42	5	20	22	5
L09	L09_G_M5_01	minus	CC2937	CC2931	CC2931	CC2931	CC2931	CC2931	CC2937	L09_p10	0.0281587723	47	42	5	20	22	5
L09	L09_G_M5_01	minus	CC2937	CC2931	CC2931	CC2931	CC2931	CC2931	CC2937	L09_p02	0.0342102905	47	42	5	20	22	5
L09	L09_G_M5_01	minus	CC2937	CC2931	CC2931	CC2931	CC2931	CC2931	CC2937	L09_p10	0.0271293455	47	42	5	20	22	5
L09	L09_G_M5_02	plus	CC2937	CC2937	CC2937	CC2937	CC2931	CC2931	CC2931	L09_p05	0.0303424327	55	46	9	24	21	10
L09	L09_G_M5_02	plus	CC2937	CC2937	CC2937	CC2937	CC2931	CC2931	CC2931	L09_p08	0.0288247622	55	46	9	24	21	10
L09	L09_G_M5_02	plus	CC2937	CC2937	CC2937	CC2937	CC2931	CC2931	CC2931	L09_p01	0.0321420912	55	46	9	24	21	10
L09	L09_G_M5_02	plus	CC2937	CC2937	CC2937	CC2937	CC2931	CC2931	CC2931	L09_p09	0.0243421483	55	46	9	24	21	10
L09	L09_G_M5_02	plus	CC2937	CC2937	CC2937	CC2937	CC2931	CC2931	CC2931	L09_p04	0.0281667908	55	46	9	24	21	10
L09	L09_G_M5_02	plus	CC2937	CC2937	CC2937	CC2937	CC2931	CC2931	CC2931	L09_p09	0.0310088965	55	46	9	24	21	10
L09	L09_G_M5_01	minus	CC2937	CC2931	CC2931	CC2931	CC2931	CC2931	CC2937	L09_p01	0.0385721243	47	42	5	20	22	5
L09	L09_G_M5_01	minus	CC2937	CC2931	CC2931	CC2931	CC2931	CC2931	CC2937	L09_p06	0.031924901	47	42	5	20	22	5
L09	L09_G_M5_01	minus	CC2937	CC2931	CC2931	CC2931	CC2931	CC2931	CC2937	L09_p05	0.0288456628	47	42	5	20	22	5
L09	L09_G_M5_01	minus	CC2937	CC2931	CC2931	CC2931	CC2931	CC2931	CC2937	L09_p10	0.0271484696	47	42	5	20	22	5
L09	L09_G_M5_02	plus	CC2937	CC2937	CC2937	CC2937	CC2931	CC2931	CC2931	L09_p02	0.0368850915	55	46	9	24	21	10
L09	L09_G_M5_02	plus	CC2937	CC2937	CC2937	CC2937	CC2931	CC2931	CC2931	L09_p06	0.0288455341	55	46	9	24	21	10
L09	L09_G_M5_01	minus	CC2937	CC2931	CC2931	CC2931	CC2931	CC2931	CC2937	L09_p01	0.0395918253	47	42	5	20	22	5
L09	L09_G_M5_01	minus	CC2937	CC2931	CC2931	CC2931	CC2931	CC2931	CC2937	L09_p09	0.0271342514	47	42	5	20	22	5
L09	L09_G_M5_01	minus	CC2937	CC2931	CC2931	CC2931	CC2931	CC2931	CC2937	L09_p02	0.0363318858	47	42	5	20	22	5
L09	L09_G_M5_01	minus	CC2937	CC2931	CC2931	CC2931	CC2931	CC2931	CC2937	L09_p08	0.0283823866	47	42	5	20	22	5
L09	L09_G_M5_01	minus	CC2937	CC2931	CC2931	CC2931	CC2931	CC2931	CC2937	L09_p03	0.0327423948	47	42	5	20	22	5
L09	L09_G_M5_01	minus	CC2937	CC2931	CC2931	CC2931	CC2931	CC2931	CC2937	L09_p07	0.0283909504	47	42	5	20	22	5
L09	L09_G_M5_01	minus	CC2937	CC2931	CC2931	CC2931	CC2931	CC2931	CC2937	L09_p02	0.0357405438	47	42	5	20	22	5
L09	L09_G_M5_01	minus	CC2937	CC2931	CC2931	CC2931	CC2931	CC2931	CC2937	L09_p07	0.0294631111	47	42	5	20	22	5
L09	L09_G_M5_01	minus	CC2937	CC2931	CC2931	CC2931	CC2931	CC2931	CC2937	L09_p02	0.0348808027	47	42	5	20	22	5
L09	L09_G_M5_01	minus	CC2937	CC2931	CC2931	CC2931	CC2931	CC2931	CC2937	L09_p10	0.0276971333	47	42	5	20	22	5
L09	L09_G_M6_01	minus	CC2937	CC2937	CC2937	CC2937	CC2937	CC2937	CC2937	L09_p02	0.0293057608	56	51	5	29	20	8
L09	L09_G_M6_01	minus	CC2937	CC2937	CC2937	CC2937	CC2937	CC2937	CC2937	L09_p09	0.0311050186	56	51	5	29	20	8
L09	L09_G_M6_02	plus	CC2931	CC2931	CC2931	CC2931	CC2931	CC2931	CC2931	L09_p04	0.0353001821	54	48	6	27	21	7
L09	L09_G_M6_02	plus	CC2931	CC2931	CC2931	CC2931	CC2931	CC2931	CC2931	L09_p07	0.0281775388	54	48	6	27	21	7
L09	L09_G_M6_03	minus	CC2937	CC2931	CC2931	CC2931	CC2931	CC2931	CC2931	L09_p02	0.0309373091	46	41	5	28	15	4
L09	L09_G_M6_03	minus	CC2937	CC2931	CC2931	CC2931	CC2931	CC2931	CC2931	L09_p07	0.0285816308	46	41	5	28	15	4
L09	L09_G_M6_04	minus	CC2937	CC2937	CC2937	CC2937	CC2931	CC2931	CC2931	L09_p05	0.0300543558	63	57	6	36	22	5
L09	L09_G_M6_04	minus	CC2937	CC2937	CC2937	CC2937	CC2931	CC2931	CC2931	L09_p06	0.035245801	63	57	6	36	22	5
L09	L09_G_M6_05	plus	CC2937	CC2937	CC2931	CC2931	CC2937	CC2937	CC2931	L09_p02	0.0323048901	43	41	2	19	18	6
L09	L09_G_M6_05	plus	CC2937	CC2937	CC2931	CC2931	CC2937	CC2937	CC2931	L09_p07	0.0301514526	43	41	2	19	18	6
L09	L09_G_M6_04	minus	CC2937	CC2937	CC2937	CC2937	CC2931	CC2931	CC2931	L09_p03	0.0267409674	63	57	6	36	22	5
L09	L09_G_M6_04	minus	CC2937	CC2937	CC2937	CC2937	CC2931	CC2931	CC2931	L09_p08	0.0277354279	63	57	6	36	22	5
L09	L09_G_M6_05	plus	CC2937	CC2937	CC2931	CC2931	CC2937	CC2937	CC2931	L09_p04	0.0318591342	43	41	2	19	18	6
L09	L09_G_M6_05	plus	CC2937	CC2937	CC2931	CC2931	CC2937	CC2937	CC2931	L09_p07	0.0295943872	43	41	2	19	18	6
L09	L09_G_M6_06	minus	CC2937	CC2937	CC2937	CC2937	CC2931	CC2931	CC2937	L09_p05	0.0303861168	44	39	5	24	15	6
L09	L09_G_M6_06	minus	CC2937	CC2937	CC2937	CC2937	CC2931	CC2931	CC2937	L09_p06	0.0379394248	44	39	5	24	15	6
L09	L09_G_M6_07	minus	CC2937	CC2937	CC2937	CC2937	CC2937	CC2937	CC2937	L09_p01	0.0339182207	49	42	7	25	17	7
L09	L09_G_M6_07	minus	CC2937	CC2937	CC2937	CC2937	CC2937	CC2937	CC2937	L09_p10	0.027613871	49	42	7	25	17	7
L09	L09_G_M6_06	minus	CC2937	CC2937	CC2937	CC2937	CC2931	CC2931	CC2937	L09_p02	0.0323316216	44	39	5	24	15	6
L09	L09_G_M6_06	minus	CC2937	CC2937	CC2937	CC2937	CC2931	CC2931	CC2937	L09_p09	0.0302878916	44	39	5	24	15	6
L09	L09_G_M6_09	minus	CC2937	CC2937	CC2937	CC2937	CC2931	CC2931	CC2931	L09_p03	0.0274857376	46	41	5	24	18	4
L09	L09_G_M6_09	minus	CC2937	CC2937	CC2937	CC2937	CC2931	CC2931	CC2931	L09_p07	0.0337070838	46	41	5	24	18	4
L09	L09_G_M6_10	minus	CC2937	CC2937	CC2937	CC2937	CC2931	CC2931	CC2931	L09_p01	0.0403068021	57	54	3	34	21	3
L09	L09_G_M6_10	minus	CC2937	CC2937	CC2937	CC2937	CC2931	CC2931	CC2931	L09_p06	0.0285883146	57	54	3	34	21	3
L09	L09_G_M6_09	minus	CC2937	CC2937	CC2937	CC2937	CC2931	CC2931	CC2931	L09_p04	0.027965596	46	41	5	24	18	4
L09	L09_G_M6_09	minus	CC2937	CC2937	CC2937	CC2937	CC2931	CC2931	CC2931	L09_p06	0.0292306344	46	41	5	24	18	4
L09	L09_G_M6_04	minus	CC2937	CC2937	CC2937	CC2937	CC2931	CC2931	CC2931	L09_p01	0.031932125	63	57	6	36	22	5
L09	L09_G_M6_04	minus	CC2937	CC2937	CC2937	CC2937	CC2931	CC2931	CC2931	L09_p09	0.0299452862	63	57	6	36	22	5
L09	L09_G_M6_10	minus	CC2937	CC2937	CC2937	CC2937	CC2931	CC2931	CC2931	L09_p01	0.02583281	57	54	3	34	21	3
L09	L09_G_M6_10	minus	CC2937	CC2937	CC2937	CC2937	CC2931	CC2931	CC2931	L09_p06	0.0311590545	57	54	3	34	21	3
L09	L09_G_M6_06	minus	CC2937	CC2937	CC2937	CC2937	CC2931	CC2931	CC2937	L09_p01	0.0347589504	44	39	5	24	15	6
L09	L09_G_M6_06	minus	CC2937	CC2937	CC2937	CC2937	CC2931	CC2931	CC2937	L09_p06	0.0315757922	44	39	5	24	15	6
L09	L09_G_M6_11	minus	CC2931	CC2931	CC2931	CC2931	CC2937	CC2937	CC2931	L09_p05	0.0286824	44	40	4	21	20	4
L09	L09_G_M6_11	minus	CC2931	CC2931	CC2931	CC2931	CC2937	CC2937	CC2931	L09_p08	0.027678565	44	40	4	21	20	4
L09	L09_G_M6_09	minus	CC2937	CC2937	CC2937	CC2937	CC2931	CC2931	CC2931	L09_p04	0.0298240816	46	41	5	24	18	4
L09	L09_G_M6_09	minus	CC2937	CC2937	CC2937	CC2937	CC2931	CC2931	CC2931	L09_p07	0.0309206129	46	41	5	24	18	4
L09	L09_G_M6_14	minus	CC2937	CC2937	CC2937	CC2937	CC2931	CC2931	CC2931	L09_p01	0.0373493607	66	61	5	35	26	6
L09	L09_G_M6_14	minus	CC2937	CC2937	CC2937	CC2937	CC2931	CC2931	CC2931	L09_p07	0.0271185892	66	61	5	35	26	6
L09	L09_G_M6_04	minus	CC2937	CC2937	CC2937	CC2937	CC2931	CC2931	CC2931	L09_p01	0.0338223798	63	57	6	36	22	5
L09	L09_G_M6_04	minus	CC2937	CC2937	CC2937	CC2937	CC2931	CC2931	CC2931	L09_p07	0.0300014948	63	57	6	36	22	5
L09	L09_G_M6_09	minus	CC2937	CC2937	CC2937	CC2937	CC2931	CC2931	CC2931	L09_p03	0.0265103939	46	41	5	24	18	4
L09	L09_G_M6_09	minus	CC2937	CC2937	CC2937	CC2937	CC2931	CC2931	CC2931	L09_p06	0.0292333938	46	41	5	24	18	4
L09	L09_G_M6_03	minus	CC2937	CC2931	CC2931	CC2931	CC2931	CC2931	CC2931	L09_p04	0.0359908623	46	41	5	28	15	4
L09	L09_G_M6_03	minus	CC2937	CC2931	CC2931	CC2931	CC2931	CC2931	CC2931	L09_p10	0.0219540317	46	41	5	28	15	4
L09	L09_G_M6_10	minus	CC2937	CC2937	CC2937	CC2937	CC2931	CC2931	CC2931	L09_p02	0.0309477184	57	54	3	34	21	3
L09	L09_G_M6_10	minus	CC2937	CC2937	CC2937	CC2937	CC2931	CC2931	CC2931	L09_p09	0.0292417751	57	54	3	34	21	3
L09	L09_G_M6_16	plus	CC2937	CC2937	CC2937	CC2937	CC2931	CC2937	CC2931	L09_p04	0.0309508286	49	44	5	24	20	5
L09	L09_G_M6_16	plus	CC2937	CC2937	CC2937	CC2937	CC2931	CC2937	CC2931	L09_p08	0.0285092687	49	44	5	24	20	5
L09	L09_G_M6_17	plus	CC2937	CC2937	CC2937	CC2937	CC2937	CC2937	CC2937	L09_p03	0.0351095035	56	53	3	26	21	9
L09	L09_G_M6_17	plus	CC2937	CC2937	CC2937	CC2937	CC2937	CC2937	CC2937	L09_p06	0.0328477567	56	53	3	26	21	9
L09	L09_G_M6_16	plus	CC2937	CC2937	CC2937	CC2937	CC2931	CC2937	CC2931	L09_p04	0.024989869	49	44	5	24	20	5
L09	L09_G_M6_16	plus	CC2937	CC2937	CC2937	CC2937	CC2931	CC2937	CC2931	L09_p10	0.0247003156	49	44	5	24	20	5
L09	L09_G_M6_17	plus	CC2937	CC2937	CC2937	CC2937	CC2937	CC2937	CC2937	L09_p02	0.0382266195	56	53	3	26	21	9
L09	L09_G_M6_17	plus	CC2937	CC2937	CC2937	CC2937	CC2937	CC2937	CC2937	L09_p08	0.0250815709	56	53	3	26	21	9
L09	L09_G_M7_01	plus	CC2931	CC2931	CC2931	CC2931	CC2931	CC2931	CC2931	L09_p01	0.0327191686	73	66	7	38	25	11
L09	L09_G_M7_01	plus	CC2931	CC2931	CC2931	CC2931	CC2931	CC2931	CC2931	L09_p08	0.0267115176	73	66	7	38	25	11
L09	L09_G_M7_02	minus	CC2937	CC2937	CC2937	CC2937	CC2931	CC2937	CC2931	L09_p05	0.0283703662	72	67	5	36	28	8
L09	L09_G_M7_02	minus	CC2937	CC2937	CC2937	CC2937	CC2931	CC2937	CC2931	L09_p09	0.0303214434	72	67	5	36	28	8
L09	L09_G_M7_03	plus	CC2937	CC2937	CC2937	CC2937	CC2931	CC2931	CC2931	L09_p01	0.0277491896	44	39	5	27	14	4
L09	L09_G_M7_03	plus	CC2937	CC2937	CC2937	CC2937	CC2931	CC2931	CC2931	L09_p06	0.0297939635	44	39	5	27	14	4
L09	L09_G_M7_04	minus	CC2937	CC2937	CC2937	CC2937	CC2931	CC2931	CC2931	L09_p01	0.0279025582	52	47	5	26	18	8
L09	L09_G_M7_04	minus	CC2937	CC2937	CC2937	CC2937	CC2931	CC2931	CC2931	L09_p06	0.0318504501	52	47	5	26	18	8
L09	L09_G_M7_05	plus	CC2931	CC2931	CC2931	CC2931	CC2937	CC2937	CC2931	L09_p03	0.0288724075	61	54	7	29	23	9
L09	L09_G_M7_05	plus	CC2931	CC2931	CC2931	CC2931	CC2937	CC2937	CC2931	L09_p06	0.0308665916	61	54	7	29	23	9
L09	L09_G_M7_05	plus	CC2931	CC2931	CC2931	CC2931	CC2937	CC2937	CC2931	L09_p02	0.0362166769	61	54	7	29	23	9
L09	L09_G_M7_05	plus	CC2931	CC2931	CC2931	CC2931	CC2937	CC2937	CC2931	L09_p06	0.0352492799	61	54	7	29	23	9
L09	L09_G_M7_04	minus	CC2937	CC2937	CC2937	CC2937	CC2931	CC2931	CC2931	L09_p04	0.0335263878	52	47	5	26	18	8
L09	L09_G_M7_04	minus	CC2937	CC2937	CC2937	CC2937	CC2931	CC2931	CC2931	L09_p07	0.0289013983	52	47	5	26	18	8
L09	L09_G_M7_04	minus	CC2937	CC2937	CC2937	CC2937	CC2931	CC2931	CC2931	L09_p01	0.0288603035	52	47	5	26	18	8
L09	L09_G_M7_04	minus	CC2937	CC2937	CC2937	CC2937	CC2931	CC2931	CC2931	L09_p09	0.0278872218	52	47	5	26	18	8
L09	L09_G_M7_01	plus	CC2931	CC2931	CC2931	CC2931	CC2931	CC2931	CC2931	L09_p05	0.02758714	73	66	7	38	25	11
L09	L09_G_M7_01	plus	CC2931	CC2931	CC2931	CC2931	CC2931	CC2931	CC2931	L09_p10	0.0242128784	73	66	7	38	25	11
L09	L09_G_M7_03	plus	CC2937	CC2937	CC2937	CC2937	CC2931	CC2931	CC2931	L09_p01	0.0273281439	44	39	5	27	14	4
L09	L09_G_M7_03	plus	CC2937	CC2937	CC2937	CC2937	CC2931	CC2931	CC2931	L09_p10	0.0272548294	44	39	5	27	14	4
L09	L09_G_M7_07	plus	CC2937	CC2937	CC2937	CC2937	CC2937	CC2937	CC2937	L09_p02	0.028793118	39	35	4	15	16	8
L09	L09_G_M7_07	plus	CC2937	CC2937	CC2937	CC2937	CC2937	CC2937	CC2937	L09_p10	0.0320794435	39	35	4	15	16	8
L09	L09_G_M7_03	plus	CC2937	CC2937	CC2937	CC2937	CC2931	CC2931	CC2931	L09_p04	0.0302602643	44	39	5	27	14	4
L09	L09_G_M7_03	plus	CC2937	CC2937	CC2937	CC2937	CC2931	CC2931	CC2931	L09_p08	0.0286383205	44	39	5	27	14	4
L09	L09_G_M7_05	plus	CC2931	CC2931	CC2931	CC2931	CC2937	CC2937	CC2931	L09_p01	0.0440940557	61	54	7	29	23	9
L09	L09_G_M7_05	plus	CC2931	CC2931	CC2931	CC2931	CC2937	CC2937	CC2931	L09_p08	0.0256868586	61	54	7	29	23	9
L09	L09_G_M7_04	minus	CC2937	CC2937	CC2937	CC2937	CC2931	CC2931	CC2931	L09_p04	0.0261846709	52	47	5	26	18	8
L09	L09_G_M7_04	minus	CC2937	CC2937	CC2937	CC2937	CC2931	CC2931	CC2931	L09_p06	0.0343565829	52	47	5	26	18	8
L09	L09_G_M7_06	minus	CC2937	CC2931	CC2931	CC2931	CC2937	CC2937	CC2937	L09_p04	0.0358607437	57	53	4	28	24	6
L09	L09_G_M7_06	minus	CC2937	CC2931	CC2931	CC2931	CC2937	CC2937	CC2937	L09_p08	0.0280970561	57	53	4	28	24	6
L09	L09_G_M7_06	minus	CC2937	CC2931	CC2931	CC2931	CC2937	CC2937	CC2937	L09_p03	0.0347150937	57	53	4	28	24	6
L09	L09_G_M7_06	minus	CC2937	CC2931	CC2931	CC2931	CC2937	CC2937	CC2937	L09_p10	0.0299070382	57	53	4	28	24	6
L09	L09_G_M7_06	minus	CC2937	CC2931	CC2931	CC2931	CC2937	CC2937	CC2937	L09_p03	0.0325885482	57	53	4	28	24	6
L09	L09_G_M7_06	minus	CC2937	CC2931	CC2931	CC2931	CC2937	CC2937	CC2937	L09_p10	0.0276289984	57	53	4	28	24	6
L09	L09_G_M7_03	plus	CC2937	CC2937	CC2937	CC2937	CC2931	CC2931	CC2931	L09_p03	0.0290835032	44	39	5	27	14	4
L09	L09_G_M7_03	plus	CC2937	CC2937	CC2937	CC2937	CC2931	CC2931	CC2931	L09_p10	0.024580084	44	39	5	27	14	4
L09	L09_G_M7_01	plus	CC2931	CC2931	CC2931	CC2931	CC2931	CC2931	CC2931	L09_p03	0.0266117032	73	66	7	38	25	11
L09	L09_G_M7_01	plus	CC2931	CC2931	CC2931	CC2931	CC2931	CC2931	CC2931	L09_p09	0.0270792296	73	66	7	38	25	11
L09	L09_G_M7_03	plus	CC2937	CC2937	CC2937	CC2937	CC2931	CC2931	CC2931	L09_p05	0.0350212951	44	39	5	27	14	4
L09	L09_G_M7_03	plus	CC2937	CC2937	CC2937	CC2937	CC2931	CC2931	CC2931	L09_p06	0.0295309796	44	39	5	27	14	4
L09	L09_G_M7_03	plus	CC2937	CC2937	CC2937	CC2937	CC2931	CC2931	CC2931	L09_p03	0.0320932035	44	39	5	27	14	4
L09	L09_G_M7_03	plus	CC2937	CC2937	CC2937	CC2937	CC2931	CC2931	CC2931	L09_p07	0.0298639877	44	39	5	27	14	4
L09	L09_G_M7_08	minus	CC2931	CC2931	CC2931	CC2931	CC2931	CC2931	CC2937	L09_p02	0.0397305953	27	24	3	17	7	4
L09	L09_G_M7_08	minus	CC2931	CC2931	CC2931	CC2931	CC2931	CC2931	CC2937	L09_p09	0.0320109635	27	24	3	17	7	4
L09	L09_G_M7_03	plus	CC2937	CC2937	CC2937	CC2937	CC2931	CC2931	CC2931	L09_p03	0.0289747992	44	39	5	27	14	4
L09	L09_G_M7_03	plus	CC2937	CC2937	CC2937	CC2937	CC2931	CC2931	CC2931	L09_p08	0.0298244506	44	39	5	27	14	4
L09	L09_G_M7_06	minus	CC2937	CC2931	CC2931	CC2931	CC2937	CC2937	CC2937	L09_p01	0.0350200199	57	53	4	28	24	6
L09	L09_G_M7_06	minus	CC2937	CC2931	CC2931	CC2931	CC2937	CC2937	CC2937	L09_p06	0.0328277249	57	53	4	28	24	6
L09	L09_G_M7_03	plus	CC2937	CC2937	CC2937	CC2937	CC2931	CC2931	CC2931	L09_p04	0.0260499613	44	39	5	27	14	4
L09	L09_G_M7_03	plus	CC2937	CC2937	CC2937	CC2937	CC2931	CC2931	CC2931	L09_p10	0.0291220556	44	39	5	27	14	4
L09	L09_G_M7_03	plus	CC2937	CC2937	CC2937	CC2937	CC2931	CC2931	CC2931	L09_p01	0.0333286533	44	39	5	27	14	4
L09	L09_G_M7_03	plus	CC2937	CC2937	CC2937	CC2937	CC2931	CC2931	CC2931	L09_p07	0.0326673961	44	39	5	27	14	4
L09	L09_G_M7_03	plus	CC2937	CC2937	CC2937	CC2937	CC2931	CC2931	CC2931	L09_p03	0.0336272427	44	39	5	27	14	4
L09	L09_G_M7_03	plus	CC2937	CC2937	CC2937	CC2937	CC2931	CC2931	CC2931	L09_p07	0.0322222022	44	39	5	27	14	4
L09	L09_G_M7_05	plus	CC2931	CC2931	CC2931	CC2931	CC2937	CC2937	CC2931	L09_p04	0.0297444589	61	54	7	29	23	9
L09	L09_G_M7_05	plus	CC2931	CC2931	CC2931	CC2931	CC2937	CC2937	CC2931	L09_p08	0.0274487418	61	54	7	29	23	9
L09	L09_G_M7_06	minus	CC2937	CC2931	CC2931	CC2931	CC2937	CC2937	CC2937	L09_p02	0.0307643693	57	53	4	28	24	6
L09	L09_G_M7_06	minus	CC2937	CC2931	CC2931	CC2931	CC2937	CC2937	CC2937	L09_p08	0.0288287102	57	53	4	28	24	6
L09	L09_G_M7_06	minus	CC2937	CC2931	CC2931	CC2931	CC2937	CC2937	CC2937	L09_p03	0.0324321169	57	53	4	28	24	6
L09	L09_G_M7_06	minus	CC2937	CC2931	CC2931	CC2931	CC2937	CC2937	CC2937	L09_p07	0.0305463889	57	53	4	28	24	6
L09	L09_G_M7_03	plus	CC2937	CC2937	CC2937	CC2937	CC2931	CC2931	CC2931	L09_p04	0.0277708336	44	39	5	27	14	4
L09	L09_G_M7_03	plus	CC2937	CC2937	CC2937	CC2937	CC2931	CC2931	CC2931	L09_p10	0.024575034	44	39	5	27	14	4
L09	L09_G_M8_01	minus	CC2937	CC2937	CC2937	CC2937	CC2931	CC2931	CC2931	L09_p03	0.0283869146	50	43	7	27	21	3
L09	L09_G_M8_01	minus	CC2937	CC2937	CC2937	CC2937	CC2931	CC2931	CC2931	L09_p10	0.0228396567	50	43	7	27	21	3
L09	L09_G_M8_02	minus	CC2931	CC2931	CC2931	CC2931	CC2937	CC2937	CC2931	L09_p03	0.0267360635	29	24	5	13	11	6
L09	L09_G_M8_02	minus	CC2931	CC2931	CC2931	CC2931	CC2937	CC2937	CC2931	L09_p06	0.034657359	29	24	5	13	11	6
L09	L09_G_M8_03	plus	CC2937	CC2937	CC2937	CC2937	CC2937	CC2937	CC2931	L09_p01	0.0300229414	49	45	4	27	17	6
L09	L09_G_M8_03	plus	CC2937	CC2937	CC2937	CC2937	CC2937	CC2937	CC2931	L09_p07	0.0261358486	49	45	4	27	17	6
L09	L09_G_M8_01	minus	CC2937	CC2937	CC2937	CC2937	CC2931	CC2931	CC2931	L09_p02	0.0328566623	50	43	7	27	21	3
L09	L09_G_M8_01	minus	CC2937	CC2937	CC2937	CC2937	CC2931	CC2931	CC2931	L09_p08	0.0249665355	50	43	7	27	21	3
L09	L09_G_M8_01	minus	CC2937	CC2937	CC2937	CC2937	CC2931	CC2931	CC2931	L09_p02	0.0357840457	50	43	7	27	21	3
L09	L09_G_M8_01	minus	CC2937	CC2937	CC2937	CC2937	CC2931	CC2931	CC2931	L09_p08	0.0282913812	50	43	7	27	21	3
L09	L09_G_M8_01	minus	CC2937	CC2937	CC2937	CC2937	CC2931	CC2931	CC2931	L09_p05	0.0273709826	50	43	7	27	21	3
L09	L09_G_M8_01	minus	CC2937	CC2937	CC2937	CC2937	CC2931	CC2931	CC2931	L09_p08	0.029710012	50	43	7	27	21	3
L09	L09_G_M8_03	plus	CC2937	CC2937	CC2937	CC2937	CC2937	CC2937	CC2931	L09_p03	0.0252331835	49	45	4	27	17	6
L09	L09_G_M8_03	plus	CC2937	CC2937	CC2937	CC2937	CC2937	CC2937	CC2931	L09_p06	0.0269871779	49	45	4	27	17	6
L09	L09_G_M8_04	minus	CC2931	CC2931	CC2931	CC2931	CC2931	CC2931	CC2931	L09_p04	0.028910217	61	53	8	34	23	5
L09	L09_G_M8_04	minus	CC2931	CC2931	CC2931	CC2931	CC2931	CC2931	CC2931	L09_p10	0.0258258163	61	53	8	34	23	5
L09	L09_G_M8_03	plus	CC2937	CC2937	CC2937	CC2937	CC2937	CC2937	CC2931	L09_p03	0.0260671775	49	45	4	27	17	6
L09	L09_G_M8_03	plus	CC2937	CC2937	CC2937	CC2937	CC2937	CC2937	CC2931	L09_p09	0.0242000036	49	45	4	27	17	6
L09	L09_G_M8_05	minus	CC2937	CC2937	CC2937	CC2937	CC2931	CC2931	CC2931	L09_p02	0.031807653	48	44	4	27	13	8
L09	L09_G_M8_05	minus	CC2937	CC2937	CC2937	CC2937	CC2931	CC2931	CC2931	L09_p07	0.025164046	48	44	4	27	13	8
L09	L09_G_M8_06	plus	CC2931	CC2931	CC2931	CC2931	CC2937	CC2931	CC2931	L09_p01	0.034890514	60	55	5	31	23	6
L09	L09_G_M8_06	plus	CC2931	CC2931	CC2931	CC2931	CC2937	CC2931	CC2931	L09_p06	0.0328116013	60	55	5	31	23	6
L09	L09_G_M8_01	minus	CC2937	CC2937	CC2937	CC2937	CC2931	CC2931	CC2931	L09_p01	0.033600641	50	43	7	27	21	3
L09	L09_G_M8_01	minus	CC2937	CC2937	CC2937	CC2937	CC2931	CC2931	CC2931	L09_p07	0.0289661411	50	43	7	27	21	3
L09	L09_G_M8_01	minus	CC2937	CC2937	CC2937	CC2937	CC2931	CC2931	CC2931	L09_p04	0.0294575376	50	43	7	27	21	3
L09	L09_G_M8_01	minus	CC2937	CC2937	CC2937	CC2937	CC2931	CC2931	CC2931	L09_p06	0.0288319945	50	43	7	27	21	3
L09	L09_G_M8_03	plus	CC2937	CC2937	CC2937	CC2937	CC2937	CC2937	CC2931	L09_p04	0.0269745625	49	45	4	27	17	6
L09	L09_G_M8_03	plus	CC2937	CC2937	CC2937	CC2937	CC2937	CC2937	CC2931	L09_p07	0.0305635948	49	45	4	27	17	6
L09	L09_G_M8_03	plus	CC2937	CC2937	CC2937	CC2937	CC2937	CC2937	CC2931	L09_p03	0.0283537793	49	45	4	27	17	6
L09	L09_G_M8_03	plus	CC2937	CC2937	CC2937	CC2937	CC2937	CC2937	CC2931	L09_p09	0.02963969	49	45	4	27	17	6
L09	L09_G_M8_05	minus	CC2937	CC2937	CC2937	CC2937	CC2931	CC2931	CC2931	L09_p02	0.027783537	48	44	4	27	13	8
L09	L09_G_M8_05	minus	CC2937	CC2937	CC2937	CC2937	CC2931	CC2931	CC2931	L09_p07	0.030622859	48	44	4	27	13	8
L09	L09_G_M8_01	minus	CC2937	CC2937	CC2937	CC2937	CC2931	CC2931	CC2931	L09_p04	0.0294309873	50	43	7	27	21	3
L09	L09_G_M8_01	minus	CC2937	CC2937	CC2937	CC2937	CC2931	CC2931	CC2931	L09_p10	0.0265829846	50	43	7	27	21	3
L09	L09_G_M8_05	minus	CC2937	CC2937	CC2937	CC2937	CC2931	CC2931	CC2931	L09_p05	0.0294171645	48	44	4	27	13	8
L09	L09_G_M8_05	minus	CC2937	CC2937	CC2937	CC2937	CC2931	CC2931	CC2931	L09_p09	0.0247037379	48	44	4	27	13	8
L09	L09_G_M8_06	plus	CC2931	CC2931	CC2931	CC2931	CC2937	CC2931	CC2931	L09_p03	0.030654653	60	55	5	31	23	6
L09	L09_G_M8_06	plus	CC2931	CC2931	CC2931	CC2931	CC2937	CC2931	CC2931	L09_p08	0.023685503	60	55	5	31	23	6
L09	L09_G_M8_04	minus	CC2931	CC2931	CC2931	CC2931	CC2931	CC2931	CC2931	L09_p04	0.0273331074	61	53	8	34	23	5
L09	L09_G_M8_04	minus	CC2931	CC2931	CC2931	CC2931	CC2931	CC2931	CC2931	L09_p09	0.0294854618	61	53	8	34	23	5
L09	L09_G_M8_07	plus	CC2931	CC2931	CC2931	CC2931	CC2937	CC2937	CC2931	L09_p01	0.0295545595	48	44	4	25	19	5
L09	L09_G_M8_07	plus	CC2931	CC2931	CC2931	CC2931	CC2937	CC2937	CC2931	L09_p08	0.0261357932	48	44	4	25	19	5
L09	L09_G_M8_04	minus	CC2931	CC2931	CC2931	CC2931	CC2931	CC2931	CC2931	L09_p03	0.0339821574	61	53	8	34	23	5
L09	L09_G_M8_04	minus	CC2931	CC2931	CC2931	CC2931	CC2931	CC2931	CC2931	L09_p09	0.0298932092	61	53	8	34	23	5
L09	L09_G_M8_02	minus	CC2931	CC2931	CC2931	CC2931	CC2937	CC2937	CC2931	L09_p02	0.0297008455	29	24	5	13	11	6
L09	L09_G_M8_02	minus	CC2931	CC2931	CC2931	CC2931	CC2937	CC2937	CC2931	L09_p06	0.0297848779	29	24	5	13	11	6
L09	L09_G_M8_03	plus	CC2937	CC2937	CC2937	CC2937	CC2937	CC2937	CC2931	L09_p02	0.0351290957	49	45	4	27	17	6
L09	L09_G_M8_03	plus	CC2937	CC2937	CC2937	CC2937	CC2937	CC2937	CC2931	L09_p10	0.0262379029	49	45	4	27	17	6
L09	L09_G_M8_04	minus	CC2931	CC2931	CC2931	CC2931	CC2931	CC2931	CC2931	L09_p01	0.0322944432	61	53	8	34	23	5
L09	L09_G_M8_04	minus	CC2931	CC2931	CC2931	CC2931	CC2931	CC2931	CC2931	L09_p10	0.0245144848	61	53	8	34	23	5
L09	L09_G_M8_03	plus	CC2937	CC2937	CC2937	CC2937	CC2937	CC2937	CC2931	L09_p05	0.0278399614	49	45	4	27	17	6
L09	L09_G_M8_03	plus	CC2937	CC2937	CC2937	CC2937	CC2937	CC2937	CC2931	L09_p07	0.0273879536	49	45	4	27	17	6
L09	L09_G_M8_03	plus	CC2937	CC2937	CC2937	CC2937	CC2937	CC2937	CC2931	L09_p03	0.0270791787	49	45	4	27	17	6
L09	L09_G_M8_03	plus	CC2937	CC2937	CC2937	CC2937	CC2937	CC2937	CC2931	L09_p07	0.0293603994	49	45	4	27	17	6
L09	L09_G_M8_04	minus	CC2931	CC2931	CC2931	CC2931	CC2931	CC2931	CC2931	L09_p04	0.0336173179	61	53	8	34	23	5
L09	L09_G_M8_04	minus	CC2931	CC2931	CC2931	CC2931	CC2931	CC2931	CC2931	L09_p07	0.0313833063	61	53	8	34	23	5
L09	L09_G_M8_05	minus	CC2937	CC2937	CC2937	CC2937	CC2931	CC2931	CC2931	L09_p03	0.0320906737	48	44	4	27	13	8
L09	L09_G_M8_05	minus	CC2937	CC2937	CC2937	CC2937	CC2931	CC2931	CC2931	L09_p06	0.0331674923	48	44	4	27	13	8
L09	L09_G_M8_04	minus	CC2931	CC2931	CC2931	CC2931	CC2931	CC2931	CC2931	L09_p02	0.0347402106	61	53	8	34	23	5
L09	L09_G_M8_04	minus	CC2931	CC2931	CC2931	CC2931	CC2931	CC2931	CC2931	L09_p08	0.0292020117	61	53	8	34	23	5
L09	L09_G_M8_03	plus	CC2937	CC2937	CC2937	CC2937	CC2937	CC2937	CC2931	L09_p03	0.0267489988	49	45	4	27	17	6
L09	L09_G_M8_03	plus	CC2937	CC2937	CC2937	CC2937	CC2937	CC2937	CC2931	L09_p08	0.0254204365	49	45	4	27	17	6
L09	L09_G_M8_05	minus	CC2937	CC2937	CC2937	CC2937	CC2931	CC2931	CC2931	L09_p03	0.0312500003	48	44	4	27	13	8
L09	L09_G_M8_05	minus	CC2937	CC2937	CC2937	CC2937	CC2931	CC2931	CC2931	L09_p09	0.0280583755	48	44	4	27	13	8
L09	L09_G_M9_01	minus	CC2937	CC2937	CC2937	CC2937	CC2937	CC2937	CC2937	L09_p05	0.0327956496	40	38	2	21	15	5
L09	L09_G_M9_01	minus	CC2937	CC2937	CC2937	CC2937	CC2937	CC2937	CC2937	L09_p09	0.0263991788	40	38	2	21	15	5
L09	L09_G_M9_01	minus	CC2937	CC2937	CC2937	CC2937	CC2937	CC2937	CC2937	L09_p05	0.0295876309	40	38	2	21	15	5
L09	L09_G_M9_01	minus	CC2937	CC2937	CC2937	CC2937	CC2937	CC2937	CC2937	L09_p07	0.0340417832	40	38	2	21	15	5
L09	L09_G_M9_02	plus	CC2937	CC2937	CC2937	CC2937	CC2937	CC2931	CC2937	L09_p05	0.0361446898	42	37	5	17	20	5
L09	L09_G_M9_02	plus	CC2937	CC2937	CC2937	CC2937	CC2937	CC2931	CC2937	L09_p09	0.0307753511	42	37	5	17	20	5
L09	L09_G_M9_02	plus	CC2937	CC2937	CC2937	CC2937	CC2937	CC2931	CC2937	L09_p04	0.0324148809	42	37	5	17	20	5
L09	L09_G_M9_02	plus	CC2937	CC2937	CC2937	CC2937	CC2937	CC2931	CC2937	L09_p07	0.0278353529	42	37	5	17	20	5
L09	L09_G_M9_03	minus	CC2937	CC2937	CC2937	CC2937	CC2937	CC2937	CC2937	L09_p04	0.0279726483	37	33	4	19	9	9
L09	L09_G_M9_03	minus	CC2937	CC2937	CC2937	CC2937	CC2937	CC2937	CC2937	L09_p10	0.0309057096	37	33	4	19	9	9
L09	L09_G_M9_01	minus	CC2937	CC2937	CC2937	CC2937	CC2937	CC2937	CC2937	L09_p05	0.0302756196	40	38	2	21	15	5
L09	L09_G_M9_01	minus	CC2937	CC2937	CC2937	CC2937	CC2937	CC2937	CC2937	L09_p07	0.0294966764	40	38	2	21	15	5
L09	L09_G_M9_03	minus	CC2937	CC2937	CC2937	CC2937	CC2937	CC2937	CC2937	L09_p05	0.0388048579	37	33	4	19	9	9
L09	L09_G_M9_03	minus	CC2937	CC2937	CC2937	CC2937	CC2937	CC2937	CC2937	L09_p09	0.0244892834	37	33	4	19	9	9
L09	L09_G_M9_03	minus	CC2937	CC2937	CC2937	CC2937	CC2937	CC2937	CC2937	L09_p04	0.0283687331	37	33	4	19	9	9
L09	L09_G_M9_03	minus	CC2937	CC2937	CC2937	CC2937	CC2937	CC2937	CC2937	L09_p10	0.029983931	37	33	4	19	9	9
L09	L09_G_M9_01	minus	CC2937	CC2937	CC2937	CC2937	CC2937	CC2937	CC2937	L09_p03	0.0395420576	40	38	2	21	15	5
L09	L09_G_M9_01	minus	CC2937	CC2937	CC2937	CC2937	CC2937	CC2937	CC2937	L09_p08	0.0309482818	40	38	2	21	15	5
L09	L09_G_M9_03	minus	CC2937	CC2937	CC2937	CC2937	CC2937	CC2937	CC2937	L09_p04	0.0332699654	37	33	4	19	9	9
L09	L09_G_M9_03	minus	CC2937	CC2937	CC2937	CC2937	CC2937	CC2937	CC2937	L09_p10	0.0284335243	37	33	4	19	9	9
L09	L09_G_M9_02	plus	CC2937	CC2937	CC2937	CC2937	CC2937	CC2931	CC2937	L09_p04	0.0335836639	42	37	5	17	20	5
L09	L09_G_M9_02	plus	CC2937	CC2937	CC2937	CC2937	CC2937	CC2931	CC2937	L09_p06	0.0277323135	42	37	5	17	20	5
L09	L09_G_M9_02	plus	CC2937	CC2937	CC2937	CC2937	CC2937	CC2931	CC2937	L09_p05	0.0301865444	42	37	5	17	20	5
L09	L09_G_M9_02	plus	CC2937	CC2937	CC2937	CC2937	CC2937	CC2931	CC2937	L09_p09	0.0192908124	42	37	5	17	20	5
L09	L09_G_M9_01	minus	CC2937	CC2937	CC2937	CC2937	CC2937	CC2937	CC2937	L09_p04	0.0265324375	40	38	2	21	15	5
L09	L09_G_M9_01	minus	CC2937	CC2937	CC2937	CC2937	CC2937	CC2937	CC2937	L09_p10	0.0301622959	40	38	2	21	15	5
L09	L09_G_M9_01	minus	CC2937	CC2937	CC2937	CC2937	CC2937	CC2937	CC2937	L09_p03	0.0261861481	40	38	2	21	15	5
L09	L09_G_M9_01	minus	CC2937	CC2937	CC2937	CC2937	CC2937	CC2937	CC2937	L09_p07	0.0288686581	40	38	2	21	15	5
L09	L09_G_M9_02	plus	CC2937	CC2937	CC2937	CC2937	CC2937	CC2931	CC2937	L09_p04	0.0334086347	42	37	5	17	20	5
L09	L09_G_M9_02	plus	CC2937	CC2937	CC2937	CC2937	CC2937	CC2931	CC2937	L09_p09	0.0282513263	42	37	5	17	20	5
L09	L09_G_M9_02	plus	CC2937	CC2937	CC2937	CC2937	CC2937	CC2931	CC2937	L09_p05	0.0318314116	42	37	5	17	20	5
L09	L09_G_M9_02	plus	CC2937	CC2937	CC2937	CC2937	CC2937	CC2931	CC2937	L09_p09	0.0302853286	42	37	5	17	20	5
L09	L09_G_M9_02	plus	CC2937	CC2937	CC2937	CC2937	CC2937	CC2931	CC2937	L09_p04	0.033222096	42	37	5	17	20	5
L09	L09_G_M9_02	plus	CC2937	CC2937	CC2937	CC2937	CC2937	CC2931	CC2937	L09_p08	0.0295314101	42	37	5	17	20	5
L09	L09_G_M9_03	minus	CC2937	CC2937	CC2937	CC2937	CC2937	CC2937	CC2937	L09_p03	0.0316503833	37	33	4	19	9	9
L09	L09_G_M9_03	minus	CC2937	CC2937	CC2937	CC2937	CC2937	CC2937	CC2937	L09_p07	0.0285028579	37	33	4	19	9	9
L09	L09_G_M9_01	minus	CC2937	CC2937	CC2937	CC2937	CC2937	CC2937	CC2937	L09_p05	0.0274791155	40	38	2	21	15	5
L09	L09_G_M9_01	minus	CC2937	CC2937	CC2937	CC2937	CC2937	CC2937	CC2937	L09_p06	0.0283121725	40	38	2	21	15	5
L09	L09_G_M9_01	minus	CC2937	CC2937	CC2937	CC2937	CC2937	CC2937	CC2937	L09_p05	0.0387435455	40	38	2	21	15	5
L09	L09_G_M9_01	minus	CC2937	CC2937	CC2937	CC2937	CC2937	CC2937	CC2937	L09_p06	0.0381982793	40	38	2	21	15	5
L09	L09_G_M9_01	minus	CC2937	CC2937	CC2937	CC2937	CC2937	CC2937	CC2937	L09_p05	0.0291725498	40	38	2	21	15	5
L09	L09_G_M9_01	minus	CC2937	CC2937	CC2937	CC2937	CC2937	CC2937	CC2937	L09_p09	0.0322570591	40	38	2	21	15	5
L09	L09_G_M9_03	minus	CC2937	CC2937	CC2937	CC2937	CC2937	CC2937	CC2937	L09_p02	0.0308836175	37	33	4	19	9	9
L09	L09_G_M9_03	minus	CC2937	CC2937	CC2937	CC2937	CC2937	CC2937	CC2937	L09_p07	0.0320385917	37	33	4	19	9	9
L09	L09_G_M9_01	minus	CC2937	CC2937	CC2937	CC2937	CC2937	CC2937	CC2937	L09_p03	0.0305850899	40	38	2	21	15	5
L09	L09_G_M9_01	minus	CC2937	CC2937	CC2937	CC2937	CC2937	CC2937	CC2937	L09_p08	0.029276825	40	38	2	21	15	5
L09	L09_G_M9_03	minus	CC2937	CC2937	CC2937	CC2937	CC2937	CC2937	CC2937	L09_p01	0.0325554163	37	33	4	19	9	9
L09	L09_G_M9_03	minus	CC2937	CC2937	CC2937	CC2937	CC2937	CC2937	CC2937	L09_p08	0.0226967802	37	33	4	19	9	9
L09	L09_G_M9_03	minus	CC2937	CC2937	CC2937	CC2937	CC2937	CC2937	CC2937	L09_p05	0.0276809626	37	33	4	19	9	9
L09	L09_G_M9_03	minus	CC2937	CC2937	CC2937	CC2937	CC2937	CC2937	CC2937	L09_p10	0.0269432604	37	33	4	19	9	9
L09	L09_G_M9_02	plus	CC2937	CC2937	CC2937	CC2937	CC2937	CC2931	CC2937	L09_p02	0.0273928216	42	37	5	17	20	5
L09	L09_G_M9_02	plus	CC2937	CC2937	CC2937	CC2937	CC2937	CC2931	CC2937	L09_p09	0.0260734166	42	37	5	17	20	5
L09	L09_G_M9_01	minus	CC2937	CC2937	CC2937	CC2937	CC2937	CC2937	CC2937	L09_p04	0.0339241222	40	38	2	21	15	5
L09	L09_G_M9_01	minus	CC2937	CC2937	CC2937	CC2937	CC2937	CC2937	CC2937	L09_p08	0.0297987603	40	38	2	21	15	5
L09	L09_G_M9_02	plus	CC2937	CC2937	CC2937	CC2937	CC2937	CC2931	CC2937	L09_p01	0.0335653891	43	37	6	17	20	6
L09	L09_G_M9_02	plus	CC2937	CC2937	CC2937	CC2937	CC2937	CC2931	CC2937	L09_p08	0.0278616517	43	37	6	17	20	6
L09	L09_G_M9_02	plus	CC2937	CC2937	CC2937	CC2937	CC2937	CC2931	CC2937	L09_p01	0.0304097431	42	37	5	17	20	5
L09	L09_G_M9_02	plus	CC2937	CC2937	CC2937	CC2937	CC2937	CC2931	CC2937	L09_p10	0.0250699249	42	37	5	17	20	5
L09	L09_G_M9_02	plus	CC2937	CC2937	CC2937	CC2937	CC2937	CC2931	CC2937	L09_p03	0.031282625	42	37	5	17	20	5
L09	L09_G_M9_02	plus	CC2937	CC2937	CC2937	CC2937	CC2937	CC2931	CC2937	L09_p07	0.0249871536	42	37	5	17	20	5
L09	COMP	plus	CC2937	CC2937	CC2937	CC2937	CC2937	CC2937	CC2937	L09_p01	0.0339940865	0	0	0	0	0	0
L09	COMP	plus	CC2937	CC2937	CC2937	CC2937	CC2937	CC2937	CC2937	L09_p02	0.0363856071	0	0	0	0	0	0
L09	COMP	plus	CC2937	CC2937	CC2937	CC2937	CC2937	CC2937	CC2937	L09_p03	0.0384221948	0	0	0	0	0	0
L09	COMP	plus	CC2937	CC2937	CC2937	CC2937	CC2937	CC2937	CC2937	L09_p04	0.0344396491	0	0	0	0	0	0
L09	COMP	plus	CC2937	CC2937	CC2937	CC2937	CC2937	CC2937	CC2937	L09_p05	0.0281501549	0	0	0	0	0	0
L09	COMP	plus	CC2937	CC2937	CC2937	CC2937	CC2937	CC2937	CC2937	L09_p06	0.0307924893	0	0	0	0	0	0
L09	COMP	plus	CC2937	CC2937	CC2937	CC2937	CC2937	CC2937	CC2937	L09_p07	0.0283585824	0	0	0	0	0	0
L09	COMP	plus	CC2937	CC2937	CC2937	CC2937	CC2937	CC2937	CC2937	L09_p08	0.0273481374	0	0	0	0	0	0
L09	COMP	plus	CC2937	CC2937	CC2937	CC2937	CC2937	CC2937	CC2937	L09_p09	0.0286164005	0	0	0	0	0	0
L09	COMP	plus	CC2937	CC2937	CC2937	CC2937	CC2937	CC2937	CC2937	L09_p10	0.023118872	0	0	0	0	0	0
L09	MA_L09	minus	CC2931	CC2931	CC2931	CC2931	CC2931	CC2931	CC2931	L09_p01	0.0285504525	98	88	10	51	36	12
L09	MA_L09	minus	CC2931	CC2931	CC2931	CC2931	CC2931	CC2931	CC2931	L09_p02	0.0277256263	98	88	10	51	36	12
L09	MA_L09	minus	CC2931	CC2931	CC2931	CC2931	CC2931	CC2931	CC2931	L09_p03	0.0342457224	98	88	10	51	36	12
L09	MA_L09	minus	CC2931	CC2931	CC2931	CC2931	CC2931	CC2931	CC2931	L09_p04	0.0255373249	98	88	10	51	36	12
L09	MA_L09	minus	CC2931	CC2931	CC2931	CC2931	CC2931	CC2931	CC2931	L09_p05	0.0306563318	98	88	10	51	36	12
L09	MA_L09	minus	CC2931	CC2931	CC2931	CC2931	CC2931	CC2931	CC2931	L09_p06	0.0295286201	98	88	10	51	36	12
L09	MA_L09	minus	CC2931	CC2931	CC2931	CC2931	CC2931	CC2931	CC2931	L09_p07	0.0316847037	98	88	10	51	36	12
L09	MA_L09	minus	CC2931	CC2931	CC2931	CC2931	CC2931	CC2931	CC2931	L09_p08	0.0287354011	98	88	10	51	36	12
L09	MA_L09	minus	CC2931	CC2931	CC2931	CC2931	CC2931	CC2931	CC2931	L09_p09	0.0320173766	98	88	10	51	36	12
L09	MA_L09	minus	CC2931	CC2931	CC2931	CC2931	CC2931	CC2931	CC2931	L09_p10	0.0288280685	98	88	10	51	36	12
L11	L11_G_M1_01	minus	CC2937	CC2937	CC2937	CC2937	CC2931	CC2931	CC2937	L11_p05	0.0295068758	37	32	5	24	9	4
L11	L11_G_M1_01	minus	CC2937	CC2937	CC2937	CC2937	CC2931	CC2931	CC2937	L11_p09	0.0262766301	37	32	5	24	9	4
L11	L11_G_M1_02	minus	CC2931	CC2931	CC2931	CC2931	CC2931	CC2931	CC2937	L11_p03	0.030861266	36	32	4	22	11	3
L11	L11_G_M1_02	minus	CC2931	CC2931	CC2931	CC2931	CC2931	CC2931	CC2937	L11_p10	0.0324152763	36	32	4	22	11	3
L11	L11_G_M1_01	minus	CC2937	CC2937	CC2937	CC2937	CC2931	CC2931	CC2937	L11_p05	0.0259286358	37	32	5	24	9	4
L11	L11_G_M1_01	minus	CC2937	CC2937	CC2937	CC2937	CC2931	CC2931	CC2937	L11_p07	0.0304133254	37	32	5	24	9	4
L11	L11_G_M1_03	plus	CC2931	CC2931	CC2931	CC2931	CC2937	CC2937	CC2931	L11_p05	0.0199845498	35	32	3	19	14	2
L11	L11_G_M1_03	plus	CC2931	CC2931	CC2931	CC2931	CC2937	CC2937	CC2931	L11_p08	0.0283255844	35	32	3	19	14	2
[truncated: 979 more rows]
