# Supplementary material for: Inferring the distribution of fitness effects of spontaneous mutations in Chlamydomonas reinhardtii
Source: PLoS Biol. 2019 Jun 26;17(6):e3000192. doi: 10.1371/journal.pbio.3000192 (PMC6615632; doi:10.1371/journal.pbio.3000192)
Supplement: S3 Data — (TXT) [file pbio.3000192.s025.txt]

### R code to perform mixed model analysis for
### Direct inference of the distribution of fitness effects of spontaneous mutations in Chlamydomonas reinhardtii
### by KB Böndel, SA Kraemer, TS Samuels, D McClean, J Lachapelle, JD Hadfield, RW Ness, N Colegrave, PD Keightley
### University of Edinburgh


### NOTE: to run with specific mutation types, replacte the n_mut with SNP, Indel, exonic, intronic or intergenic


# read data file
input <- read.table("Input-mixed-model.txt",sep="\t",header=TRUE)

# load library
library(lme4)

## to compare models with and without mutations

# 1) whole data set

# model with mutations
model1 <- lmer(growth ~ mating_type + Chr04_marker1 + Chr04_marker3 + Chr04_marker5
               + Chr04_marker8 + Chr05_marker1 + Chr05_marker3 + Chr16_marker1 + n_mut
               + (n_mut|line) + (1|haplotype)
               + (1|plate), data=input)

# model without mutations
model2 <- lmer(growth ~ mating_type + Chr04_marker1 + Chr04_marker3 + Chr04_marker5
               + Chr04_marker8 + Chr05_marker1 + Chr05_marker3 + Chr16_marker1
               + (n_mut|line) + (1|haplotype)
               + (1|plate),
               data=input, REML=F)

# test for significance
anova(model1,model2)

# 2) individual MA lines

# subsetting -> chose L03, L06, L07, L09, L11, or L14
input2 <- subset(input, line=="L03")

model3 <- lmer(growth ~ mating_type + Chr04_marker1 + Chr04_marker3 + Chr04_marker5
               + Chr04_marker8 + Chr05_marker1 + Chr05_marker3 + Chr16_marker1 + n_mut
               + (1|haplotype)
               + (1|plate), data=input2)

model4 <- lmer(growth ~ mating_type + Chr04_marker1 + Chr04_marker3 + Chr04_marker5
               + Chr04_marker8 + Chr05_marker1 + Chr05_marker3 + Chr16_marker1
               + (1|haplotype)
               + (1|plate),
               data=input2, REML=F)

anova(model3,model4)

## to test for between haplotype variation (for individual MA lines, use subsetting as before and replace input with input2)

model5 <- lmer(growth ~ mating_type + (1|haplotype) + (1|plate), data=input)
model6 <- lmer(growth ~ mating_type + (1|plate) ,data=input, REML=F)
anova(model5,model6)
