# Supplementary material for: Inferring the distribution of fitness effects of spontaneous mutations in Chlamydomonas reinhardtii
Source: PLoS Biol. 2019 Jun 26;17(6):e3000192. doi: 10.1371/journal.pbio.3000192 (PMC6615632; doi:10.1371/journal.pbio.3000192)
Supplement: S4 Data — MCMC, Markov chain Monte Carlo. (GZ) [file pbio.3000192.s026.tar.gz › home/eang33/libhdr]

#include <math.h>
#include <stdio.h>
#include <stdlib.h>
#include <string.h>
#include <gsl/gsl_rng.h>
#include <gsl/gsl_randist.h>

#define true 1
#define false 0
#define infinity 999999
#define pi 3.14159265358979
#define maxranges 5                    /* for numerical integration */
#define maxsimpsonpoints 1025          /* change genlib.c if these changed */

typedef double (*fun1)();

struct acc
{
   int n;
   double sum;
   double sumsq;
};

struct covacc
{
   int n;
   double sumxy, sumx, sumy, sumx2, sumy2;
};

extern gsl_rng * gsl_rng_r;

extern int tracelevel;

extern int inputcounter;

extern initcovacc(struct covacc *a);

extern covaccum(struct covacc *a, double x, double y);

extern double covariance(struct covacc *a);

extern double correlation(struct covacc *a);

extern double uniform();

extern initacc(struct acc *a);

extern accum(struct acc *a, double x);

extern double accmean(struct acc *a);

extern double variance(struct acc *a);

extern getseed();

extern getseedquick(char *seedfilename);

extern writeseed(char *seedfilename);

extern double normal(double mu, double sdev);

extern double normal01();

extern quicknormal(double *x1, double *x2);

extern double doublegamma();

extern wishart();

extern bivnormal(double *z1, double *z2,
              double epsilon1, double epsilon2, double rho);

extern double se();
 
extern printmse();

extern printmsefile();

extern gabort();

extern generatepoissontable (double mean, int *lastnumber, double *table, int max);

extern int poisson (int x, double *y);

extern int binarysearchcumulative();

extern int discrete();

extern int samplewithoutreplacement();

extern trap();

extern getint(char *s, int *i, int min, int max);

extern getintandskip(char *s, int *i, int min, int max);

extern printint ();

extern printtail();

extern int cointoss();

extern printline ();

extern spaces();

extern getrealandskip(char *s, double *i, double min, double max);

extern double calculaterealmean(double *a, int n);

extern tracestart();

extern trace();

extern outputrep(int j, int howoften);

extern outputrepdot(int j, int howoften);

extern monitorinput();

extern double normalheight(double x, double mu, double var);

extern double simpson (double *x, int points, double a, double b);

extern int odd(int i);

extern int solvequadratic(double a, double b, double c, double *r1, double *r2);

extern int skiptoendofline(FILE *f);

extern double aitken(double *a, int t);

extern int factorial(int n);

extern double doublefactorial(double x);

extern double logdoublefactorial(double x);

extern double gammaht();

extern double gammaalpha();

extern double numericalinteg(double *resvec,
   double start, double finish, fun1 fn, int ranges,    int *pointsperrange);

extern FILE *openforread(char *str);

extern FILE *openforwrite(char *str, char *mode);

extern FILE *openforreadsilent(char *str);

extern FILE *openforwritesilent(char *str, char *mode);

extern double gamdev(int ia, double epsilon);

extern double series_gamma(double beta);

extern quadratic_regression(double n, double sumx, double sumx2, double sumy,
  double sumx3, double sumxy, double sumx4, double sumx2y,
  double *b1, double *b2, double *b3);

extern int findtext(char *s, FILE *inptr);

extern double ran3(long *idum);

extern unsigned long iran3();

extern int countbits(unsigned long n);

extern find1dmax(double *xvec, double *yvec, double *xmax, double *ymax);

extern double find2dmax(double *xvec, double *yvec, double zmatrix[4][4], double *xmax, double *ymax);

extern int bnldev(double pp, int n);

extern float gengam(float alpha, float beta);

extern int genpoisson(double xm);

extern void qsortreals (double *a, int from, int to);

extern FILE *openfilecheck2dir(char *str);

extern float rtsafe(void (*funcd)(float, float *, float *), float x1, float x2, float xacc);

extern bivariatenormal(double *z1, double *z2, double var1, double var2, double cov);

extern get_silent_mode(int argc, char *argv[], int *silent_mode);

extern make_numbered_file_name(char *outfilename, char *filestr, int ind);

extern int_to_string(int v, char *str, int max__len);

extern double bilinear_interpolation(double x1, double x2, double y1, double y2,
   double x1y1, double x1y2, double x2y1, double x2y2,
   double x, double y);

extern double kimura_fixation_prob(double s, double N);

extern double normal_cumulative_probability_function(const double x);

extern dump_matrix(char *s, double **X, int rows, int cols);

extern compute_matrix_transpose(double **X, double **XT, int rows, int cols);

extern multiply_matrices(double **RES, double **X, double **Y, int rows_X,
   int cols_X, int rows_Y, int cols_Y);

extern double normal_approx_to_binomial(int i, int n, double p);

extern loadparam(double *paramvec, int *curpos, double **p);

extern unloadparam(double *paramvec, int *curpos, double x[]);

extern int sample_cumulative_zero_relative(double *array, int n);

//extern int get_val_from_key_val_pair_in_file1(char *infile, double *parm, char *mstr);
