# Supplementary material for: Inferring the distribution of fitness effects of spontaneous mutations in Chlamydomonas reinhardtii
Source: PLoS Biol. 2019 Jun 26;17(6):e3000192. doi: 10.1371/journal.pbio.3000192 (PMC6615632; doi:10.1371/journal.pbio.3000192)
Supplement: S4 Data — MCMC, Markov chain Monte Carlo. (GZ) [file pbio.3000192.s026.tar.gz › mcmc.c]

#include "/home/eang33/libhdr"
//#include "/home/eang33/nrdir/nrhdr.h"
//#include "/home/eang33/nrdir/nrutil.h"
/* Compile with
gcc -O2 -o mcmc mcmc.c /home/eang33/genlib.c -lm -lgsl -lgslcblas
*/

#define maxcateg 4                     // Max mutation categories = max discrete model
#define maxmut 1000
#define maxfixed 50
#define max_multi_level 100
#define maxobs 50000
#define maxtotparam maxmut + maxfixed + 2 + 2*maxcateg
#define infty 9999999999.999
#define VDFE_str "VDFE"
#define PC_str "PC"
#define EC_str "EC"
#define M_str "M"
#define VE_str "VE"
#define multi_level_var_str "Vrand"
#define logL_str "logL"
#define alpha_str "alpha"
#define beta_str "beta"
#define mean_gamma_str "MDFE"
#define alpha_plus_str "alphap"
#define beta_plus_str "betap"
#define mean_gamma_plus_str "MDFEp"

// Models -------------------------------------------------
#define normal_model -1
#define gamma_model -2
#define refgamma_model -3
#define refgamma_diff_params_model -4
#define refgamma_diff_params_plus_zero_effect_model -5
#define refgamma_diff_means_model -6
#define refgamma_plus_zero_effect_model -7
#define refgamma_diff_means_plus_zero_effect_model -8

#define tolerance 0.1
#define max_missing 1000
#define max_missing_categ 10
#define beta_lower_prior 0.1
#define beta_upper_prior 100.0

struct pstruct
{
   double param, step_variance, reflected_gamma_pos_effect,
      reflected_gamma_mut_state;
   int acceptance_rate[2];
};

int mut_data[maxobs][maxmut], fixed_data[maxobs][maxmut], multi_level_data[maxobs];
int missing_mut_new[max_missing][max_missing_categ][2],
   missing_fixed_new[max_missing][max_missing_categ][2];
int  multi_level_indices[max_multi_level];
double phen_data[maxobs];
struct pstruct paramvec[maxtotparam];
int fixed_start_ind, multi_level_start_ind, mean_ind, ve_ind, v_dfe_ind, alpha_ind, beta_ind,
   pc_ind[maxcateg+1], ec_ind[maxcateg+1], nmissing_mut, nmissing_fixed,
   missing_mut_start_ind, missing_fixed_start_ind, multi_level_variance_ind,
   alpha_plus_ind, beta_plus_ind;
int reflected_gamma_different_params_flag;        // Set to 1 if two gamma distributions for
                                                  // +ve and -ve mutations fitted
int reflected_gamma_plus_zero_effect_flag;        // Set to 1 if reflected gamma plus
                                                  // a class of zero-effect mutations
int reflected_gamma_different_means_flag;        // Set to 1 if gamma distributions with 
                                                 // different means for
                                                 // +ve and -ve mutations fitted

int trace_flag = 0, verbose;

void nrerror(char error_txt[])
{
        fprintf(stderr,"Numerical Recipes run-time error...\n");
        fprintf(stderr,"%s\n",error_txt);
        fprintf(stderr,"...now exiting to system\n");
        exit(1);
}

float gammln(float xx)
{
   double x, y, tmp, ser;
   float res;
   static double cof[6]={76.18009172947146,-86.50532032941677,
      24.01409824083091, -1.231739572450155,
      0.1208650973866179e-2, -0.5395239384953e-5};
   int j;
   y=x=xx;
   tmp = x+5.5;
   tmp -= (x+0.5)*log(tmp);
   ser = 1.000000000190015;
   for (j=0; j<=5; j++) ser += cof[j]/++y;
   res = -tmp+log(2.5066282746310005*ser/x);
/*   printf("gammln(%f) %f\n", xx, res);*/
   return(res);
}


double factln(int n)
{
//      double gammln(double xx);
        void nrerror(char error_text[]);
        static double a[101];

        if (n < 0) nrerror("Negative factorial in routine factln");
        if (n <= 1) return 0.0;
        if (n <= 100) return a[n] ? a[n] : (a[n]=gammln(n+1.0));
        else return gammln(n+1.0);
}

//Returns the binomial coefficient (n k)

double bico(int n, int k)
{
	double factln(int n);

        return floor(0.5+exp(factln(n)-factln(k)-factln(n-k)));
}


get_int_parm(char *str, int *parm, FILE *fptr)
{
   int stat;
   char x[100];
   stat = fscanf(fptr, "%s %d", x, parm);
   if (stat != 2)
   {
      printf("Processing %s: ", str);
      gabort("Read error 1 get_int_parm", 0);
   }
   stat = strcmp(x, str);
   if (stat != 0)
   {
      printf("Processing %s: ", str);
      gabort("failed to find string in input file", 0);
   }
}

get_double_parm(char *str, double *parm, FILE *fptr)
{
   char instring[100];
   int stat;
   double x;
   stat =fscanf(fptr, "%s", instring);
   if (stat != 1)
   {
     printf("Processing %s: ", str);
     gabort("Read error 1: get_double_parameter stat=", stat);
   }
//      printf("instring %s\n", instring);
   if (strcmp(instring, str) == 0)
   {
      stat =fscanf(fptr, "%lf", &x);
      if (stat != 1)
      {
          printf("Processing %s: ", str);
          gabort("Read error 2: get_double_parameter stat=", stat);
      }
      *parm = x;
   }
   else
   {
       printf("Processing %s: ", str);                    
       gabort("Read error 3: get_double_parameter stat=", stat);                                                                                                          
   }
}


read_data_file(char *infile_name, int *nmut, int *nfixed, int *multi_level_flag,
   int *n_multi_levels, int *nobs)
{
   FILE *infile;
   int stat, i, x;
   double y;
   *nobs = 0;
   infile = openforreadsilent(infile_name);
   get_int_parm("nmut", nmut, infile);
   if (*nmut >= maxmut) gabort("nmut >= maxmut", *nmut);
   get_int_parm("nfixed", nfixed, infile);
   if (*nfixed >= maxfixed) gabort("nfixed >= maxfixed", *nfixed);
   get_int_parm("multi-level", multi_level_flag, infile);
   if ((*multi_level_flag < 0)||(*multi_level_flag > 1))
      gabort("multi_level_flag < 0 or > 1", *multi_level_flag);
   if (*multi_level_flag)
   {
      *n_multi_levels = -1;         // unassigned value
   }
   else
   {
      *n_multi_levels = 0;
   }
   for (;;)
   {
      for (i=0; i<*nmut; i++)
      {
         stat = fscanf(infile, "%d", &x);
         if (stat == EOF) goto breakout;
         if (stat != 1) gabort("Read error 1: read_data_file", 0);
//         printf("mutation %d ", x);
         mut_data[*nobs][i] = x;
         if (x > 1)
         {
            gabort("Invalid mutation value, must be >1, value = ", x);
         }
      }
      for (i=0; i<*nfixed; i++)
      {
         stat = fscanf(infile, "%d", &x);
         if ((*nmut==0)&&(stat == EOF)) goto breakout;
         if (stat != 1) gabort("Read error 2: read_data_file", 0);
//         printf("fixed %d ", x);
         fixed_data[*nobs][i] = x;
         if (x > 1)
         {
            gabort("Invalid fixed value, must be >1, value = ", x);
         }
      }
      if (*multi_level_flag)
      {
         stat = fscanf(infile, "%d", &x);
         if ((*nfixed==0)&&(stat == EOF)) goto breakout;
         if (stat != 1) gabort("Read error 3: read_data_file", 0);
         if (x < 0) gabort("Reading multi-level effect, negative value encountered", x);
         if (x >= max_multi_level)
            gabort("Too many levels in multi-level factor, max =", max_multi_level -1);
         multi_level_data[*nobs] = x;
         if (*n_multi_levels < x) *n_multi_levels = x;
//         printf("n_multi_levels %d\n",  n_multi_levels);
      }
      stat = fscanf(infile, "%lf", &y);
      if ((*nmut==0)&&(stat == EOF)) goto breakout;
      if (stat != 1) gabort("Read error 3: read_data_file", 0);
//      printf("phenotype %lf\n", y);
      phen_data[*nobs] = y;
//      monitorinput();
      (*nobs)++;
      if ((*nobs) >= maxobs) gabort("Number of observations > max permitted", maxobs);
  }
breakout:
   if (*multi_level_flag)
   {
      if (*n_multi_levels == -1)         // unassigned value
      {
         gabort("Multi-level factor is unassigned", *n_multi_levels);
      }
   }
   fclose(infile);
}


dump_data(int nmut, int nfixed, int nobs, int multi_level_flag)
{
   int i, j;
   printf("Data--------------------------------------------\n");
   for (i=0; i<nobs; i++)
   {
      for (j=0; j<nmut; j++)
      {
         printf("%d ", mut_data[i][j]);
      }
      for (j=0; j<nfixed; j++)
      {
         printf("%d ", fixed_data[i][j]);
      }
      if (multi_level_flag == 1)
         printf("%d ", multi_level_data[i]);
      printf("%lf\n", phen_data[i]);
   }
}


process_missing(int n, int nobs, int *nmissing,
   int missing_mat[max_missing][max_missing_categ][2], int data[maxobs][maxmut])
{
   int i, j, x, ind;
   *nmissing = 0;
   for (i = 0; i< max_missing; i++)
   {
      missing_mat[i][0][0] = 0;
   }
   for (i=0; i< nobs; i++)
   {
      for (j=0; j<n; j++)
      {
         x = data[i][j];
         if (x < 0)              // missing value
         {
            x = -x;
            if (x > *nmissing) *nmissing = x;
            x -= 1;
            if (x >= max_missing) gabort("Too many missing mutations: x = ", x);
            (missing_mat[x][0][0])++;
            ind = missing_mat[x][0][0];
            if (ind >= max_missing_categ)
               gabort("process_missing_mut: ind >= max_missing_categ", ind);
            missing_mat[x][ind][0] = i;
            missing_mat[x][ind][1] = j;
         }
      }
   }
}


dump_missing(char *str, int nmissing, int missing_mat[max_missing][max_missing_categ][2])
{
   int i, j, n;
   printf("%s\n", str); printf("nmissing %d\n", nmissing);
   for (i=0; i<nmissing; i++)
   {
      n = missing_mat[i][0][0];
      printf("Missing mutation/fixed %d n %d\n", i, n);
      for (j=1; j<=n; j++)
      {
         printf("%d %d obs %d m/f %d\n",
            i, j, missing_mat[i][j][0], missing_mat[i][j][1]);
      }
   }
}


print_parameters(FILE *OUTFILE, char *s, long iteration, int nmut, double logl,
   int tot_param, int model)
{
   int i, j, print_precise;
   double mean_dfe, x, mean_dfe_plus;
   fprintf(OUTFILE, "%s%ld", s, iteration);
   if (OUTFILE == stdout) fprintf(OUTFILE, ":");
   fprintf(OUTFILE, " ");
   if (model == refgamma_model)
   {
      for (i=0; i<nmut; i++)
      {
         fprintf(OUTFILE, "%d ", (int)paramvec[i].reflected_gamma_mut_state);
      }
   }
   for (i=0; i<tot_param; i++)
   { 
      print_precise = 0;
      if ((i >=missing_mut_start_ind) && (i < missing_mut_start_ind + nmissing_mut)) continue;
      if ((i >=missing_fixed_start_ind) && (i < missing_fixed_start_ind + nmissing_fixed)) continue;
      if (i==mean_ind) fprintf(OUTFILE, "%s ", M_str);
      if (i==ve_ind)
      {
         fprintf(OUTFILE, "%s ", VE_str);
         print_precise = 1;
      }
      if (i==multi_level_variance_ind)
      {
         fprintf(OUTFILE, "%s ", multi_level_var_str);
      }
      if (model == normal_model)
      {
         if (i==v_dfe_ind) fprintf(OUTFILE, "%s ", VDFE_str);
      }
      else if ((model == gamma_model)||(model == refgamma_model))
      {
         if (i==alpha_ind) fprintf(OUTFILE, "%s ", alpha_str);
         if (i==beta_ind) fprintf(OUTFILE, "%s ", beta_str);
	 if (reflected_gamma_different_params_flag)
         {
            if (i==alpha_plus_ind) fprintf(OUTFILE, "%s ", alpha_plus_str);
            if (i==beta_plus_ind) fprintf(OUTFILE, "%s ", beta_plus_str);
         }
	 if (reflected_gamma_different_means_flag)
         {
            if (i==alpha_plus_ind) fprintf(OUTFILE, "%s ", alpha_plus_str);
         }
         if (model == refgamma_model)
         {
            if (i==pc_ind[1]) fprintf(OUTFILE, "%s%d ", PC_str, 1);   // +ve effect
            if (reflected_gamma_plus_zero_effect_flag)
            {
               if (i==pc_ind[2]) fprintf(OUTFILE, "Pzero "); // zero effect
            }
         }
      }
      else if (model >= 1)
      {
         for (j=1; j<=model; j++)
         {
            if (i==pc_ind[j]) fprintf(OUTFILE, "%s%d ", PC_str, j);
            if (i==ec_ind[j])
            {
               fprintf(OUTFILE, "%s%d ", EC_str, j);
               print_precise = 1;
            }
         }
      }
      if ((model >=1) && (i<nmut))
      {
         fprintf(OUTFILE, "%d ", (int)paramvec[i].param);
      }
      else
      {
         if (print_precise)
         {
            fprintf(OUTFILE, "%0.8lf ", paramvec[i].param);
            print_precise = 0;
         }
         else
         {
            x = paramvec[i].param;
            if (model == refgamma_model)
            {
              if (paramvec[i].reflected_gamma_mut_state == 1.0)
                 x = paramvec[i].reflected_gamma_pos_effect;
              else if (paramvec[i].reflected_gamma_mut_state == 2.0)
                 x = 0.0;
            }
            fprintf(OUTFILE, "%lf ", x);
         }
      }
   }
   if ((model == gamma_model)||(model == refgamma_model))
   {
      mean_dfe = paramvec[beta_ind].param/paramvec[alpha_ind].param;
      fprintf(OUTFILE, "%s %lf ", mean_gamma_str, mean_dfe);
      if (reflected_gamma_different_params_flag)
      {
         mean_dfe_plus = paramvec[beta_plus_ind].param/paramvec[alpha_plus_ind].param;
         fprintf(OUTFILE, "%s %lf ", mean_gamma_plus_str, mean_dfe_plus);
      }
      if (reflected_gamma_different_means_flag)
      {
         mean_dfe_plus = paramvec[beta_ind].param/paramvec[alpha_plus_ind].param;
         fprintf(OUTFILE, "%s %lf ", mean_gamma_plus_str, mean_dfe_plus);
      }
   }
   fprintf(OUTFILE, "%s %f\n", logL_str, logl);
   fflush(OUTFILE);
}


double generate_proposal(double *new_val, double var)
{
   double x;
   if (var <= 0.0) gabort("generate_proposal var <= 0.0", var);
   x = normal(0.0, sqrt(var));
//   printf("generate_proposal: var %lf previous value %lf x %lf ", var, *new_val, x);
   *new_val += x;
//   printf("new_val %lf\n", *new_val);
//   monitorinput();
   return(x);
}


double generate_discrete_proposal(double *new_val, int model)
{
   double ec1, ec2, ec3, existing_val;
   int c;
   existing_val = *new_val;
//   printf("generate_discrete_proposal: existing_val %lf\n", existing_val);
   ec1 = paramvec[ec_ind[1]].param;
   if (model == 1)
   {
      if (existing_val == 0.0)
      {
         *new_val = 1.0;
         return(ec1);
      }
      else if (existing_val == 1.0)
      {
         *new_val = 0.0;  
         return(-ec1);
      }
      else
      {
         printf("existing_val %lf\n", existing_val);
         gabort("generate_discrete_proposal: invalid value for existing_val", existing_val);
      }
   }
   else if (model == 2)
   {
      ec2 = paramvec[ec_ind[2]].param;
      c = cointoss();
      if (existing_val == 0.0)
      {
         if (c == 0)
         {
            *new_val = 1.0;
            return(ec1);
         }
         else if (c == 1)
         {
            *new_val = 2.0;
            return(ec2);
         }
      }
      else if (existing_val == 1.0)
      {
         if (c == 0)
         {
            *new_val = 0.0;
            return(-ec1);
         }
         else if (c == 1)
         {
            *new_val = 2.0;
            return(ec2-ec1);
         }
      }
      else if (existing_val == 2.0)
      {
         if (c == 0)
         {
            *new_val = 0.0;
            return(-ec2);
         }
         else if (c == 1)
         {
            *new_val = 1.0;
            return(ec1-ec2);
         }
      }
   }
   else if (model == 3)
   {
      ec2 = paramvec[ec_ind[2]].param;
      ec3 = paramvec[ec_ind[3]].param;
      c = discrete(model);
      if (existing_val == 0.0)
      {
         if (c == 1)
         {
            *new_val = 1.0;
            return(ec1);
         }
         else if (c == 2)
         {
            *new_val = 2.0;
            return(ec2);
         }
         else if (c == 3)
         {
            *new_val = 3.0;
            return(ec3);
         }
         else gabort("generate_discrete_proposal, invalid value for c", c);
      }
      else if (existing_val == 1.0)
      {
         if (c == 1)
         {
            *new_val = 0.0;
            return(-ec1);
         }
         else if (c == 2)
         {
            *new_val = 2.0;
            return(ec2-ec1);
         }
         else if (c == 3)
         {
            *new_val = 3.0;
            return(ec3-ec1);
         }
         else gabort("generate_discrete_proposal, invalid value for c", c);
      }
      else if (existing_val == 2.0)
      {
         if (c == 1)
         {
            *new_val = 0.0;
            return(-ec2);
         }
         else if (c == 2)
         {
            *new_val = 1.0;
            return(ec1-ec2);
         }
         else if (c == 3)
         {
            *new_val = 3.0;
            return(ec3-ec2);
         }
         else gabort("generate_discrete_proposal, invalid value for c", c);
      }
      else if (existing_val == 3.0)
      {
         if (c == 1)
         {
            *new_val = 0.0;
            return(-ec3);
         }
         else if (c == 2)
         {
            *new_val = 1.0;
            return(ec1-ec3);
         }
         else if (c == 3)
         {
            *new_val = 2.0;
            return(ec2-ec3);
         }
         else gabort("generate_discrete_proposal, invalid value for c", c);
      }
      else gabort("generate_discrete_proposal: invalid value for existing_val", existing_val);
   }
   else gabort("generate_discrete_proposal: invalid model", model);
}


double binomial_prob(double q, int tot, int x)
{
   double p, p1;
   if (tot <= 150)
   {
      if (((q==0.0)&&(x==0))||((q==1.0)&&(x==tot))) p = 1.0; else
      p = pow(q, (double)x)*pow(1.0 - q, (double)(tot - x));
//    printf("q %lf x %d, tot %d\n", q, x, tot);
//    printf("p %lf\n", p);
      p1 = bico(tot, x);
//    printf("p1 %lf\n", p1);
      p *= p1;
   }
   else
   {
      p = normal_approx_to_binomial(x, tot, q);
   }
   return(p);
}


double compute_multinomial_log_lik(int nmut, int model)
{
   int i, j, actual_model;
   double res = 0.0, sumpc;
   static double pc[maxcateg+1];
   static int nc[maxcateg+1];
   actual_model = model;
   if (model == refgamma_model)
   {
      if (reflected_gamma_plus_zero_effect_flag)
      {
         model = 2; // There are 2 mutation categories, -, + and zero 
      }
      else
      {
         model = 1; // There are 2 mutation categories, - and + 
      }
   }
   if (verbose) printf("compute_multinomial_log_lik: model %d actual_model %d\n",
      model, actual_model);
//   printf("compute_multinomial_log_lik------------------------------ model %d\n", model);
   for (i=1; i<=model; i++)
   {
      nc[i] = 0;
      pc[i] = paramvec[pc_ind[i]].param;
      if (verbose) printf("compute_multinomial_log_lik: pc[%d] %lf\n", i, pc[i]);
   }
   
   sumpc = 0.0;
   for (i=1; i<=model; i++)
   {
      if ((pc[i] <= 0.0)||(pc[i] >= 1.0))
      {
         if (verbose)
         {
             printf ("compute_multinomial_log_lik: pc[%d] <= 0.0 or pc[%d] > 1.0 returning %lf\n", i, i, -infty);
//            monitorinput();
         }
         return(-infty);
      }
      sumpc += pc[i];   
      if ((sumpc <= 0.0)||(sumpc >= 1.0))
      {
         if (verbose)
         {
            printf ("compute_multinomial_log_lik: sumpc <= 0.0 or sumpc > 1.0 returning %lf\n", -infty);
//            monitorinput();
         }
         return(-infty);
      }
   }
   if (model >= 1)
   {
      for (i=0; i<nmut; i++)
      {
         for (j=1; j<=model; j++)
         {
            if (actual_model == refgamma_model)
            {
               if ((int)paramvec[i].reflected_gamma_mut_state == j) (nc[j])++;  // Count the number of mutations in category j
            }
            else
            {
               if ((int)paramvec[i].param == j) (nc[j])++;  // Count the number of mutations in category j
            }
         }
//         printf("%d ", (int)paramvec[i].param);
      }
      pc[0] = 1.0;
      nc[0] = nmut;
      for (i=1; i<=model; i++)
      {
//         printf("nc[%d] %d\n", i, nc[i]);
         pc[0] -= pc[i];
         nc[0] -= nc[i];
      }
      if (verbose)
      {
         for (i=0; i<=model; i++)
         {
            printf("compute_multinomial_log_lik: nc[%d] %d pc[%d] %lf\n", i, nc[i], i, pc[i]);
         }
//         monitorinput();
      }
      if (pc[0] < 0.0) gabort("pc[0] < 0.0)", pc[0]);
      if (nc[0] < 0) gabort("nc[0] < 0)", nc[0]);
      res = gsl_ran_multinomial_pdf(model+1, pc, nc);
      res = log(res);
      return(res);
   }
   else gabort("compute_multinomial_log_lik: invalid model", model);
}


double compute_log_lik(int nmut, int model, int nobs, double *gvec,
   double *fixed_vec, double *multi_level_vec, int multi_level_flag,
   int n_multi_levels)
{
   int i, j, ind;
   double l, res = 0.0, e_val, v_dfe, m, v_e, sumpc, v_rand, alpha, beta, x, alpha_plus,
      beta_plus, logl_const, ve2;
   static double pc[maxcateg+1], ec[maxcateg+1];
   static int nc[maxcateg+1];
   m = paramvec[mean_ind].param;
   v_e = paramvec[ve_ind].param;
   if (v_e <= 0.0)
   {
      if (verbose)
      {
         printf ("compute_log_lik: v_e <= 0.0 returning %lf\n", -infty);
//         monitorinput();
      }
      return(-infty);
   }
   res = 0.0;
// The contribution from the mutational effects under the normal DFE model
   if (model == normal_model)
   {
      v_dfe = paramvec[v_dfe_ind].param;
      if (v_dfe <= 0.0)
      {
//       printf ("compute_log_lik: v_dfe <= 0.0 returning %lf\n", -infty);
         return(-infty);
      }
      for (i=0; i<nmut; i++)
      {
         l = normalheight(paramvec[i].param, 0.0, v_dfe);
         if (l == 0.0)
         {
//           printf ("compute_log_lik: l = 0.0 returning -infty\n", -infty);
            return(-infty);
         }
//         printf("mutation value = param[%d] %lf l %lf\n", i, paramvec[i].param, l);
         res += log(l);
      }
   }
// The contribution from the mutational effects under the gamma model
   if ((model == gamma_model)||(model == refgamma_model))
   {
      alpha = paramvec[alpha_ind].param;
      beta = paramvec[beta_ind].param;
//      printf("gamma_model: alpha %lf beta %lf\n", alpha, beta);
//      monitorinput();
      if (alpha <= 0.0)
      {
         if (verbose)
         {
            printf ("compute_log_lik: alpha <= 0.0 returning %lf\n", -infty);
            monitorinput();
         }
         return(-infty);
      }
      if (beta <= 0.0)
      {
         if (verbose)
         {
            printf ("compute_log_lik: beta <= 0.0 returning %lf\n", -infty);
            monitorinput();
         }
         return(-infty);
      }
      if (reflected_gamma_different_params_flag)
      {
         alpha_plus = paramvec[alpha_plus_ind].param;
         beta_plus = paramvec[beta_plus_ind].param;
//       printf("reflected gamma_model: alpha_plus %lf beta_plus %lf\n", alpha_plus, beta_plus);
//       monitorinput();
         if (alpha_plus <= 0.0)
         {
            if (verbose)
            {
               printf ("compute_log_lik: alpha_plus <= 0.0 returning %lf\n", -infty);
               monitorinput();
            }
            return(-infty);
         }
         if (beta_plus <= 0.0)
         {
            if (verbose)
            {
               printf ("compute_log_lik: beta_plus <= 0.0 returning %lf\n", -infty);
               monitorinput();
            }
            return(-infty);
         }
      }
      if (reflected_gamma_different_means_flag)
      {
         alpha_plus = paramvec[alpha_plus_ind].param;
//       printf("reflected gamma_model: alpha_plus %lf\n", alpha_plus);
//       monitorinput();
         if (alpha_plus <= 0.0)
         {
            if (verbose)
            {
               printf ("compute_log_lik: alpha_plus <= 0.0 returning %lf\n", -infty);
               monitorinput();
            }
            return(-infty);
         }
      }
      for (i=0; i<nmut; i++)
      {
         if (model == refgamma_model)
         {
            if (paramvec[i].reflected_gamma_mut_state == 0.0)
            {
               x = paramvec[i].param;
               alpha = paramvec[alpha_ind].param;   // Reassign because could be overwritten
               beta = paramvec[beta_ind].param;
            }
            else if (paramvec[i].reflected_gamma_mut_state == 1.0)
            {
               x = -paramvec[i].reflected_gamma_pos_effect;
               if (reflected_gamma_different_params_flag)
               {
                 alpha = paramvec[alpha_plus_ind].param;
                 beta = paramvec[beta_plus_ind].param;
               }
               if (reflected_gamma_different_means_flag)
               {
                 alpha = paramvec[alpha_plus_ind].param;
                 beta = paramvec[beta_ind].param;
               } 
            }
            else if (paramvec[i].reflected_gamma_mut_state == 2.0)
            {
               if (!reflected_gamma_plus_zero_effect_flag)
               {
	          printf("reflected_gamma_plus_zero_effect_flag %d i paramvec[%d].reflected_gamma_mut_state %lf\n", reflected_gamma_plus_zero_effect_flag, i, paramvec[i].reflected_gamma_mut_state);
                  gabort("Invalid value for paramvec[i].reflected_gamma_mut_state",
                     paramvec[i].reflected_gamma_mut_state);
               }
               continue;                           // logL = 0 for zero-effect mutations
            }
            else gabort("compute_log_lik: paramvec[i].reflected_gamma_mut_state!=0 or 1", 0);
         }
         else
         {
            x = paramvec[i].param;
         }
         if (verbose)
         {
//            printf("Mutation i %d -absolute effect x %lf alpha %lf beta %lf\n",
//               i, x, alpha, beta);
//            monitorinput();
         }
         if (x >= 0)
         {
            if (verbose)
            {
               printf ("compute_log_lik: x>=0 returning %lf\n", -infty);
//               monitorinput();
            }
            return(-infty);
         }
         l = gsl_ran_gamma_pdf(-x, beta, 1.0/alpha);  // Mutation effects now negative, but
         if (l == 0.0)		   	 	      // gsl routine expects +ve 
         {
            if (verbose)
            {
               printf ("compute_log_lik: l = 0.0 returning %lf\n", -infty);
//               monitorinput();
            }
            return(-infty);
         }
//         printf("mutation value = param[%d] %lf l %lf\n", i, x, l);
//         monitorinput();
         res += log(l);
      }
   }
// Contribution from the random effect (multi-level)
   if (multi_level_flag) 
   {
      v_rand = paramvec[multi_level_variance_ind].param;
//      printf("v_rand %lf\n", v_rand);
      if (v_rand <= 0.000000000000001)
      {
         if (verbose)
         {
            printf ("compute_log_lik: v_rand <= 0.0 returning %lf\n", -infty);
            monitorinput();
         }
         return(-infty);
      }
      for (i=1; i<=n_multi_levels; i++)
      {
         ind = multi_level_indices[i];
         l = normalheight(paramvec[ind].param, 0.0, v_rand);
         if (l == 0.0)
         {
            if (verbose)
            {
               printf ("compute_log_lik: l for random effect = 0.0 returning %lf\n", -infty);
               monitorinput();
            }
            return(-infty);
         }
//         printf("Random effect value = param[%d] %lf log(l) %lf\n", i, paramvec[ind].param, log(l));
         res += log(l);
      }
   }
// The contribution from the phenotypic effects
   logl_const = log(1.0/sqrt(2.0*pi*v_e));
   ve2 = 2.0*v_e;
   res += (double)nobs*logl_const;
   for (i=0; i<nobs; i++)
   {
      e_val = phen_data[i] - gvec[i] - fixed_vec[i] - multi_level_vec[i] - m;
//      l = normalheight(e_val, 0.0, v_e);
      res -= e_val*e_val/ve2;
//      printf("p_dat[%d] %lf gvec[%d] %lf fix_vec[%d] %lf multi_level_vec[%d] %lf m %lf e_val %lf l %lf\n", i, phen_data[i], i, gvec[i], i, fixed_vec[i], i, multi_level_vec[i], m, e_val, l);
//      monitorinput();
//      res += log(l);
   }
//   printf("Returning logL = %lf\n", res);
//   monitorinput();
   return(res);
}


set_up_gvec(double *gvec, int nmut, int nobs, int model, int tot_param)
{
   int i, j, m, x;
   double y;
//   printf("set_up_gvec\n");
   for (i=0; i<nobs; i++)
   {
      gvec[i] = 0.0;
      for (j=0; j<nmut; j++)
      {
         m = mut_data[i][j];
//         printf("set_up_gvec: i %d j %d m %d\n", i, j, m);
         if ((model == normal_model)||(model == gamma_model))
         {
            if (m == 1) gvec[i] += paramvec[j].param;
         }
         else if (model == refgamma_model)
         {
            if (m == 1)
            {
               x = (int)paramvec[j].reflected_gamma_mut_state;
               if (x == 0)
               {
	          y = paramvec[j].param;
               }
               else if (x == 1)
               {
	          y = paramvec[j].reflected_gamma_pos_effect;
               }
               else if (x == 2)
               {
	          y = 0.0;
               }
               else gabort("set_up_gvec: bad value for x", x);
//               printf("refgamma_model: x %d y %lf\n", x, y);
               gvec[i] += y;
	    }
         }
         else if (model >= 1)
         {
            if (m == 1)
            {
               x = (int)paramvec[j].param;
//               printf("x %d\n", x);
               if (x > 0)
               {
//                  printf("ec_ind[x] %d paramvec[ec_ind[x]].param %lf\n",
//                     ec_ind[x], paramvec[ec_ind[x]].param);
                  gvec[i] += paramvec[ec_ind[x]].param;
               }
            }
         }
      }
   }
}


dump_gvec(double *gvec, int nobs)
{
   int i;
   for (i=0; i<nobs; i++)
   {
      printf("gvec[%d] %lf\n", i, gvec[i]);
   }
}


set_up_fixed_vec(double *fixed_vec, int nfixed, int nobs)
{
   int i, j, f;
//   printf("set_up_fixed_vec fixed_start_ind %d\n", fixed_start_ind);
   for (i=0; i<nobs; i++)
   {
      fixed_vec[i] = 0.0;
      for (j=0; j<nfixed; j++)
      {
         f = fixed_data[i][j];
         if (f == 1) fixed_vec[i] += paramvec[fixed_start_ind+j].param;
      }
   }
}


dump_fixed_vec(double *fixed_vec, int nobs)
{
   int i;
   for (i=0; i<nobs; i++)
   {
      printf("fixed_vec[%d] %lf\n", i, fixed_vec[i]);
   }
}


set_up_multi_level_vec(double *multi_level_vec, int n_multi_levels, int nobs)
{
   int i, j, ind;
   double val;
   for (i=0; i<nobs; i++)
   {
      multi_level_vec[i] = 0.0;
      j = multi_level_data[i];
      if (j != 0)
      {
         ind = multi_level_indices[j];
         val = paramvec[ind].param;
//       printf("set_up_multi_level_vec obs %d level %d ind %d val %lf\n",
//            i, j, ind, val);
         multi_level_vec[i] += val;
      }
   }
}


dump_multi_level_vec(double *multi_level_vec, int nobs)
{
   int i;
   for (i=0; i<nobs; i++)
   {
      printf("multi_level_vec[%d] %lf\n", i, multi_level_vec[i]);
   }
}


dump_step_data(int tot_param, int nmut)
{
   int i;
   for (i=0; i<tot_param; i++)
   {
      if (i >= nmut)
      {
         printf("step_variance[%d] %lf acceptance_rate[%d][0] %d acceptance_rate[%d][1] %d\n",
            i, paramvec[i].step_variance, i, paramvec[i].acceptance_rate[0],
            i, paramvec[i].acceptance_rate[1]);
      }
   }
}


modify_step_variance(int tot_param)
{
   int i;
   double r;
   for (i=0; i<tot_param; i++)
   {
      r = (double)paramvec[i].acceptance_rate[0]/(double)paramvec[i].acceptance_rate[1];
      if (r < 0.234)
      {
         paramvec[i].step_variance /= 1.1;
      }
      else
      {
         paramvec[i].step_variance *= 1.1;
      }
//      printf("i %d r %lf\n", i, r);
   }
}


print_file_header_for_R(FILE *OUTFILE, long iterations, int nmut, int nfixed,
   int n_multi_levels, int model)
{
   int i;
   fprintf(OUTFILE, "Rep ");
   for (i=1; i<=nmut; i++)
   {
      fprintf(OUTFILE, "M%d ", i);
   }
   if (model == refgamma_model)
   {
      for (i=1; i<=nmut; i++)
      {
         fprintf(OUTFILE, "E%d ", i);
      }
   }
   for (i=1; i<=nfixed; i++)
   {
      fprintf(OUTFILE, "F%d ", i);
   }
   if (n_multi_levels > 0)
   {
      for (i=1; i<=n_multi_levels; i++)
      {
         fprintf(OUTFILE, "R%d ", i);
      }
   }
   fprintf(OUTFILE, "Mstr M VEstr VE ");
   if (n_multi_levels > 0)
   {
      fprintf(OUTFILE, "Vrandstr %s ", multi_level_var_str);
   }
   if (model == normal_model)
   {
      fprintf(OUTFILE, "VDFEstr VDFE ");
   }
   else if ((model == gamma_model)||(model == refgamma_model))
   {
      fprintf(OUTFILE, "alphastr %s betastr %s ", alpha_str, beta_str);
      if (reflected_gamma_different_params_flag)
      {
         fprintf(OUTFILE, "alphapstr %s betapstr %s ", alpha_plus_str, beta_plus_str);
      }
      if (reflected_gamma_different_means_flag)
      {
         fprintf(OUTFILE, "alphapstr %s ", alpha_plus_str);
      }
      if (model == refgamma_model)
      {
         fprintf(OUTFILE, "PC1str PC1 ");
         if (reflected_gamma_plus_zero_effect_flag)
         {
            fprintf(OUTFILE, "Pzerostr Pzero ");
         }
      }
   }
   else
   {
      for (i=1; i<=model; i++)
      {
         fprintf(OUTFILE, "PC%dstr PC%d EC%dstr EC%d ", i, i, i, i);
      }
   }
   if ((model == gamma_model)||(model == refgamma_model))
   {
      fprintf(OUTFILE, "meandfestr %s ", mean_gamma_str);
      if (reflected_gamma_different_params_flag)
      {
         fprintf(OUTFILE, "meandfepstr %s ", mean_gamma_plus_str);
      }
      if (reflected_gamma_different_means_flag)
      {
         fprintf(OUTFILE, "meandfepstr %s ", mean_gamma_plus_str);
      }
   }
   fprintf(OUTFILE, "logLstr logL\n");
}


generate_missing_mut_proposal(int ind, int model, double *gvec)
{
   int i, obs, mut, m, x, n;
   n = missing_mut_new[ind][0][0];
   if (n < 1) gabort("generate_missing_mut_proposal: n < 1", n);
//   printf("generate_missing_mut_proposal: ind %d n %d\n", ind, n);
//   monitorinput();
   obs = missing_mut_new[ind][1][0];
   mut = missing_mut_new[ind][1][1];
   m = mut_data[obs][mut];
   for (i=1; i<=n; i++)
   {
      obs = missing_mut_new[ind][i][0];
      mut = missing_mut_new[ind][i][1];
      if (mut_data[obs][mut] != m)
         gabort("generate_missing_mut_proposal: mut_data[obs][mut] != m", m);
      if (m == 0)
      {
         mut_data[obs][mut] = 1;
         if ((model == normal_model)||(model == gamma_model))
         {
            gvec[obs] += paramvec[mut].param;
         } 
         else if (model >= 1)
         {
             x = (int)paramvec[mut].param;
             if (x > 0)
             {
                gvec[obs] += paramvec[ec_ind[x]].param;
             }
         }
      }
      else if (m == 1)
      {
         mut_data[obs][mut] = 0;
         if ((model == normal_model)||(model == gamma_model))
         {
            gvec[obs] -= paramvec[mut].param;
         } 
         else if (model >= 1)
         {
             x = (int)paramvec[mut].param;
             if (x > 0)
             {
                gvec[obs] -= paramvec[ec_ind[x]].param;
             }
         }
      }
      else gabort("generate_missing_mut_proposal: invalid value for m", m);
   }
}


generate_missing_fixed_proposal(int ind, int model, double *fixed_vec)
{
   int i, obs, fixed, f, n;
   double x;
   n = missing_fixed_new[ind][0][0];
   if (n < 1) gabort("generate_missing_fixed_proposal: n < 1", n);
//   printf("generate_missing_fixed_proposal: ind %d n %d\n", ind, n);
//   monitorinput();
   obs = missing_fixed_new[ind][1][0];
   fixed = missing_fixed_new[ind][1][1];
   f = fixed_data[obs][fixed];
   x = paramvec[fixed+fixed_start_ind].param;
   for (i=1; i<=n; i++)
   {
      obs = missing_fixed_new[ind][i][0];
      fixed = missing_fixed_new[ind][i][1];
      if (fixed_data[obs][fixed] != f)
         gabort("generate_missing_fixed_proposal: fixed_data[obs][fixed] != f", f);
      if (f == 0)
      {
         fixed_data[obs][fixed] = 1;
         fixed_vec[obs] += x;
      }
      else if (f == 1)
      {
         fixed_data[obs][fixed] = 0;
         fixed_vec[obs] -= x;
      }
      else gabort("generate_missing_fixed_proposal: invalid value for f", f);
   }
}


dorepdot(long j, long reps, int howoften, char *str)
{
  if ((double)j/(double)howoften  - floor((double)j/(double)howoften) == 0.0)
  {
//     printf("dorepdot j %d reps %d\n", j, reps);
     printf("%s", str);
     if (j==reps) printf("\n");
     fflush(stdout);
  }
}


set_up_p_given_pc_and_state_vec(double *p_given_pc_and_state_vec, int model, int *pc_ind)
{
   int i, ind;
   p_given_pc_and_state_vec[0] = 1.0;
   for (i=1; i<=model; i++)
   {
      ind = pc_ind[i];
      p_given_pc_and_state_vec[0] -= paramvec[ind].param;
      p_given_pc_and_state_vec[i] = paramvec[ind].param;
   }
}


modify_gvec(double *gvec, int nobs, int model, int old_state, int new_state, int pind)
{
   int i;
   double old_x, new_x;
   for (i=0; i<nobs; i++)
   {
      if (old_state == 0) old_x = 0.0;
      else if (old_state == 1) old_x = paramvec[ec_ind[1]].param;
      else if (old_state == 2) old_x = paramvec[ec_ind[2]].param;
      else if (old_state == 3) old_x = paramvec[ec_ind[3]].param;
      if (new_state == 0) new_x = 0.0;
      else if (new_state == 1) new_x = paramvec[ec_ind[1]].param;
      else if (new_state == 2) new_x = paramvec[ec_ind[2]].param;
      else if (new_state == 3) new_x = paramvec[ec_ind[3]].param;
      if (mut_data[i][pind] == 1)
      {
         gvec[i] = gvec[i] + new_x - old_x;
      }
   }
}


modify_gvec_reflected_gamma(double *gvec, int nobs, int model, int old_state, int ind)
{
   int i;
   double old_x, new_x, new_state;
   new_state = paramvec[ind].reflected_gamma_mut_state;
   for (i=0; i<nobs; i++)
   {
      if (old_state == 0)      // Negative effects
      {
         old_x = paramvec[ind].param;
         if (new_state == 1)
         {
            new_x = paramvec[ind].reflected_gamma_pos_effect;
         }
         else if (new_state == 2)
         {
            new_x = 0;
         }
         else gabort("modify_gvec_reflected_gamma: invalid new_state", new_state);
      }
      else if (old_state == 1)  // Positive effects
      {
         old_x = paramvec[ind].reflected_gamma_pos_effect;
         if (new_state == 0)
         {
            new_x = paramvec[ind].param;
         }
         else if (new_state == 2)
         {
            new_x = 0;
         }
         else gabort("modify_gvec_reflected_gamma: invalid new_state", new_state);
      }
      else if (old_state == 2)
      {
         old_x = 0.0;
         if (new_state == 0)
         {
            new_x = paramvec[ind].param;
         }
         else if (new_state == 1)
         {
            new_x = paramvec[ind].reflected_gamma_pos_effect;
         }
         else gabort("modify_gvec_reflected_gamma: invalid new_state", new_state);
      }
      else gabort("modify_gvec_reflected_gamma: invalid value for old_state", old_state);
//      printf("Observation i old_x %lf new_x %lf\n", old_x, new_x);
      if (mut_data[i][ind] == 1)
      {
         gvec[i] = gvec[i] + new_x - old_x;
      }
   }
}

int metropolis_hastings_accept(double new_log_lik, double cur_log_lik)
{
   int accept;
   double u, pa;
   if (new_log_lik > cur_log_lik) // accept proposal according to Metropolis algorithm
   {
      accept = 1;
      if (verbose) printf("ACCEPT UNCONDITIONALLY-------------\n");
   }
   else
   {
      u = uniform();
      pa = exp(new_log_lik - cur_log_lik);
      if (u < pa)
      {
         accept = 1;
         if (verbose) printf("ACCEPT: pa = %lf > u %lf --------------\n", pa, u);
      }
      else
      {
         if (verbose) printf("REJECT--------------------\n");
         accept = 0;
      }
   }
   return accept;
}


end_iteration(FILE *OUTFILE, int *i2, int emit_every, long *i, long burn_iterations, int nmut,
   double cur_log_lik, int tot_param, int model, long iterations, int output_all)
{
   char rep_str[100];
   (*i2)++;
   if (*i2 >= emit_every)
   {
      *i2 = 0;
      if ((*i > burn_iterations)||(output_all))
         print_parameters(OUTFILE, "", *i, nmut, cur_log_lik, tot_param, model);
   }
   dorepdot(*i, iterations, iterations/100, ".");
   sprintf(rep_str, "%ld", *i);
   dorepdot(*i, iterations, iterations/10, rep_str);
   (*i)++;
}

adapt(long i, long burn_iterations, int tot_param, int nmut)
{
   double xstep;
   if (i <= burn_iterations) // Only adapt in burn-in (mcmc)
   {
      xstep =  i % (burn_iterations/100);
      if ((xstep == 0.0)&&(i != 0))
      {
//            printf("iteration %d change convergence criteria\n", i);
//            dump_step_data(tot_param, nmut);
            modify_step_variance(tot_param);
//            dump_step_data(tot_param, nmut);
//            monitorinput();
      }
   }

}


do_standard_proposal(int param_ind, long *iteration, long burn_iterations, int tot_param,
   int nmut, int model, int nobs, double *gvec, double *fixed_vec, double *multi_level_vec,
   int multi_level_flag, int n_multi_levels, int *i2, FILE *OUTFILE, int emit_every,
   long iterations, int output_all)
{
   double cur_log_lik, new_log_lik, proposal_dev;
   int accept;
   adapt(*iteration, burn_iterations, tot_param, nmut);
   cur_log_lik = compute_log_lik(nmut, model, nobs, gvec, fixed_vec,
      multi_level_vec, multi_level_flag, n_multi_levels);
   if (verbose) print_parameters(stdout, "", *iteration, nmut, cur_log_lik, tot_param, model);
   proposal_dev = generate_proposal(&(paramvec[param_ind].param),
         paramvec[param_ind].step_variance);
   new_log_lik = compute_log_lik(nmut, model, nobs, gvec, fixed_vec,
         multi_level_vec, multi_level_flag, n_multi_levels);
   if (verbose) print_parameters(stdout, "", *iteration, nmut, new_log_lik, tot_param, model);
// if (verbose) monitorinput();
   accept = metropolis_hastings_accept(new_log_lik, cur_log_lik);
   if (!accept)
   {
      paramvec[param_ind].param -= proposal_dev;
   }
   else
   {
      cur_log_lik = new_log_lik;
      (paramvec[param_ind].acceptance_rate[0])++;
   }
   (paramvec[param_ind].acceptance_rate[1])++;
   end_iteration(OUTFILE, i2, emit_every, iteration, burn_iterations, nmut, cur_log_lik,
       tot_param,model, iterations, output_all);
   if (verbose) monitorinput();
}


do_beta_proposal(int param_ind, long *iteration, long burn_iterations, int tot_param,
   int nmut, int model, int nobs, double *gvec, double *fixed_vec, double *multi_level_vec,
   int multi_level_flag, int n_multi_levels, int *i2, FILE *OUTFILE, int emit_every,
   long iterations, double lim_distrib_params, double alpha, int output_all)
{
   double cur_log_lik, new_log_lik, proposal_dev, new_beta_val, new_mdfe;
   int accept, lim_flag = 0;
   adapt(*iteration, burn_iterations, tot_param, nmut);
   cur_log_lik = compute_log_lik(nmut, model, nobs, gvec, fixed_vec,
      multi_level_vec, multi_level_flag, n_multi_levels);
   if (verbose) print_parameters(stdout, "", *iteration, nmut, cur_log_lik, tot_param, model);
//   if (verbose) monitorinput();
   proposal_dev = generate_proposal(&(paramvec[param_ind].param),
         paramvec[param_ind].step_variance);
   if (verbose) printf("proposal_dev %lf beta paramvec[param_ind].param %lf\n", proposal_dev, paramvec[param_ind].param);
   if (lim_distrib_params != -1)
   {
      new_beta_val = paramvec[param_ind].param;
      if (verbose) printf("new_beta_val %lf\n", new_beta_val);
      if ((new_beta_val < beta_lower_prior)||(new_beta_val > beta_upper_prior))
      {
         if (verbose) printf ("do_beta_proposal: beta = %lf outside limits %lf and %lf returning -infty\n", new_beta_val, beta_lower_prior, beta_upper_prior);
         new_log_lik = -infty;
         lim_flag = 1;
      }
      new_mdfe = new_beta_val/alpha;
      if (verbose) printf("new_mdfe %lf\n", new_mdfe);
      if (new_mdfe > lim_distrib_params)
      {
         if (verbose) printf ("do_beta_proposal: new_mdfe = %lf above limit %lf returning -in\
fty\n", new_mdfe, lim_distrib_params);
//         if (verbose) monitorinput();
         new_log_lik = -infty;
         lim_flag = 1;
      }
   }
   if (!lim_flag) new_log_lik = compute_log_lik(nmut, model, nobs, gvec, fixed_vec,
      multi_level_vec, multi_level_flag, n_multi_levels);
   if (verbose) print_parameters(stdout, "", *iteration, nmut, new_log_lik, tot_param, model);
//   if (verbose) monitorinput();
   accept = metropolis_hastings_accept(new_log_lik, cur_log_lik);
   if (!accept)
   {
      paramvec[param_ind].param -= proposal_dev;
   }
   else
   {
      cur_log_lik = new_log_lik;
      (paramvec[param_ind].acceptance_rate[0])++;
   }
   (paramvec[param_ind].acceptance_rate[1])++;
   end_iteration(OUTFILE, i2, emit_every, iteration, burn_iterations, nmut, cur_log_lik,
       tot_param,model, iterations, output_all);
   if (verbose) monitorinput();
}


do_alpha_proposal(int param_ind, long *iteration, int burn_iterations, int tot_param,
   int nmut, int model, int nobs, double *gvec, double *fixed_vec, double *multi_level_vec,
   int multi_level_flag, int n_multi_levels, int *i2, FILE *OUTFILE, int emit_every,
   int iterations, double lim_distrib_params, double beta, int output_all)
{
   double cur_log_lik, new_log_lik, proposal_dev, new_alpha_val, new_mdfe;
   int accept, lim_flag = 0;
   adapt(*iteration, burn_iterations, tot_param, nmut);
   cur_log_lik = compute_log_lik(nmut, model, nobs, gvec, fixed_vec,
      multi_level_vec, multi_level_flag, n_multi_levels);
   if (verbose) print_parameters(stdout, "", *iteration, nmut, cur_log_lik, tot_param, model);
//   if (verbose) monitorinput();
   proposal_dev = generate_proposal(&(paramvec[param_ind].param),
         paramvec[param_ind].step_variance);
   if (lim_distrib_params != -1)
   {
      new_alpha_val = paramvec[param_ind].param;
      new_mdfe = beta/new_alpha_val;
      if (new_mdfe > lim_distrib_params)
      {
         if (verbose) printf ("do_alpha_proposal: new_mdfe = %lf above limit %lf returning -infty\n", new_mdfe, lim_distrib_params);
         new_log_lik = -infty;
         lim_flag = 1;
      }
   }
   if (!lim_flag) new_log_lik = compute_log_lik(nmut, model, nobs, gvec, fixed_vec,
      multi_level_vec, multi_level_flag, n_multi_levels);
   if (verbose) print_parameters(stdout, "", *iteration, nmut, new_log_lik, tot_param, model);
//   if (verbose) monitorinput();
   accept = metropolis_hastings_accept(new_log_lik, cur_log_lik);
   if (!accept)
   {
      paramvec[param_ind].param -= proposal_dev;
   }
   else
   {
      cur_log_lik = new_log_lik;
      (paramvec[param_ind].acceptance_rate[0])++;
   }
   (paramvec[param_ind].acceptance_rate[1])++;
   end_iteration(OUTFILE, i2, emit_every, iteration, burn_iterations, nmut, cur_log_lik,
       tot_param,model, iterations, output_all);
   if (verbose) monitorinput();
}


do_pc_proposal(int param_ind, long *iteration, long burn_iterations, int tot_param,
   int nmut, int model, int nobs, double *gvec, double *fixed_vec, double *multi_level_vec,
   int multi_level_flag, int n_multi_levels, int *i2, FILE *OUTFILE, int emit_every,
   long iterations, int output_all)
{
   double cur_log_lik, new_log_lik, proposal_dev, old_pc, pc_dev;
   int accept, use_old_lik;
   adapt(*iteration, burn_iterations, tot_param, nmut);
   old_pc = paramvec[param_ind].param;
   cur_log_lik = compute_multinomial_log_lik(nmut, model);
   if (verbose) print_parameters(stdout, "", *iteration, nmut, cur_log_lik, tot_param, model);
   pc_dev = uniform()*paramvec[param_ind].step_variance;
   if (uniform() < 0.5) pc_dev = -pc_dev;
   paramvec[param_ind].param += pc_dev;
   new_log_lik = compute_multinomial_log_lik(nmut, model);
   if (verbose) print_parameters(stdout, "", *iteration, nmut, new_log_lik, tot_param, model);
//   if (verbose) monitorinput();
   accept = metropolis_hastings_accept(new_log_lik, cur_log_lik);
   if (!accept)
   {
      paramvec[param_ind].param = old_pc;
   }
   else
   {
      cur_log_lik = new_log_lik;
      (paramvec[param_ind].acceptance_rate[0])++;
   }
   (paramvec[param_ind].acceptance_rate[1])++;
   end_iteration(OUTFILE, i2, emit_every, iteration, burn_iterations, nmut, cur_log_lik,
      tot_param,model, iterations, output_all);
   if (verbose) monitorinput();
}


do_mcmc(int nmut, int nfixed, int n_multi_levels, int nobs,
   int tot_param, long iterations, long burn_iterations, char *output_file, int model,
   int emit_every, int multi_level_flag, double lim_distrib_params, int output_all)
{
   int j, k, accept, i2, ind, xind, lim_distrib_params_flag, use_old_log_lik;
   double new_log_lik, cur_log_lik = -infty, u, pa, xstep, proposal_dev, 
      old_state, new_state, p, x, sum, ec_val, old_log_lik, new_log_lik_sv;
   static double gvec[maxobs], fixed_vec[maxobs], multi_level_vec[maxobs],
      p_given_pc_and_state_vec[maxcateg+1];
   long i;
   FILE *OUTFILE;

//   dump_step_data(tot_param, nmut);

//   Initialise vectors
   if (verbose) dump_data(nmut, nfixed, nobs, multi_level_flag);
   set_up_gvec(gvec, nmut, nobs, model, tot_param);
   if (verbose) dump_gvec(gvec,nobs);
//   if (verbose) monitorinput();
   set_up_fixed_vec(fixed_vec, nfixed, nobs);
   if (verbose) dump_fixed_vec(fixed_vec, nobs);
   set_up_multi_level_vec(multi_level_vec, n_multi_levels, nobs);
   if (verbose) dump_multi_level_vec(multi_level_vec, nobs);
   OUTFILE = openforwritesilent(output_file, "w");
   print_file_header_for_R(OUTFILE, iterations, nmut, nfixed, n_multi_levels, model);
   i = 0;
   i2 = 0;
   while (i<iterations)
   {
      if (verbose) dump_data(nmut, nfixed, nobs, multi_level_flag);
      if (model >= 1)
      {
         for (j=0; j<nmut; j++)
         {
            adapt(i, burn_iterations, tot_param, nmut);
            if (j == 0)
            {
               set_up_p_given_pc_and_state_vec(p_given_pc_and_state_vec, model, pc_ind);
            }
//          printf("j %d\n", j);
//          set_up_gvec(gvec, nmut, nobs, model, tot_param);
//          if (verbose) dump_gvec(gvec, nobs);
            old_state = paramvec[j].param;
            cur_log_lik = compute_log_lik(nmut, model, nobs, gvec, fixed_vec,
               multi_level_vec, multi_level_flag, n_multi_levels);
            if (verbose) print_parameters(stdout, "", i, nmut, cur_log_lik, tot_param, model);
            p = p_given_pc_and_state_vec[(int)old_state];
            if (verbose) printf("p %lf\n", p);
            cur_log_lik += log(p);
            if (verbose) print_parameters(stdout, "", i, nmut, cur_log_lik, tot_param, model);
            proposal_dev = generate_discrete_proposal(&(paramvec[j].param), model);
            if (verbose) printf("j %d old_state %lf paramvec[j].param %lf\n",
              j, old_state, paramvec[j].param);
            modify_gvec(gvec, nobs, model, old_state, paramvec[j].param, j);
//          set_up_gvec(gvec, nmut, nobs, model, tot_param);
            if (verbose) dump_gvec(gvec, nobs);
            new_log_lik = compute_log_lik(nmut, model, nobs, gvec, fixed_vec,
               multi_level_vec, multi_level_flag, n_multi_levels);
            if (verbose) print_parameters(stdout, "", i, nmut, new_log_lik, tot_param, model);
            p = p_given_pc_and_state_vec[(int)paramvec[j].param];
            if (verbose) printf("p %lf\n", p);
            new_log_lik += log(p);
            if (verbose) print_parameters(stdout, "", i, nmut, new_log_lik, tot_param, model);
//          if (verbose) monitorinput();
            accept = metropolis_hastings_accept(new_log_lik, cur_log_lik);
            if (!accept)
            {
               paramvec[j].param = old_state;
               for (k=0; k<nobs; k++)
               {
                  if (mut_data[k][j] == 1)
                     gvec[k] -= proposal_dev;
               }
            }
            else
            {
               cur_log_lik = new_log_lik;
            }
            end_iteration(OUTFILE, &i2, emit_every, &i, burn_iterations, nmut, cur_log_lik,
               tot_param,model, iterations, output_all);
            if (verbose) monitorinput();
         }
      }
      else if ((model == normal_model)||(model == gamma_model))
      {
         for (j=0; j<nmut; j++)
         {
            if (verbose) printf("Proposal for %d model mutation %d\n", model, j);
            adapt(i, burn_iterations, tot_param, nmut);
            old_state = paramvec[j].param;
//            printf("old_state %lf\n", old_state);
            if (verbose) dump_gvec(gvec, nobs);
            cur_log_lik = compute_log_lik(nmut, model, nobs, gvec, fixed_vec,
               multi_level_vec, multi_level_flag, n_multi_levels);
            if (verbose) print_parameters(stdout, "", i, nmut, cur_log_lik, tot_param, model);
            proposal_dev = generate_proposal(&(paramvec[j].param),
                              paramvec[j].step_variance);
            if (verbose) printf("j %d old_state %lf paramvec[j].param %lf proposal_dev %lf\n",
              j, old_state, paramvec[j].param, proposal_dev);
            for (k=0; k<nobs; k++)
            {
               if (mut_data[k][j] == 1)
                  gvec[k] += proposal_dev;
            }
            if (verbose) dump_gvec(gvec, nobs);
            new_log_lik = compute_log_lik(nmut, model, nobs, gvec, fixed_vec,
               multi_level_vec, multi_level_flag, n_multi_levels);
            if (verbose) print_parameters(stdout, "", i, nmut, new_log_lik, tot_param, model);
            accept = metropolis_hastings_accept(new_log_lik, cur_log_lik);
            if (!accept)
            {
               paramvec[j].param -= proposal_dev;
               for (k=0; k<nobs; k++)
               {
                  if (mut_data[k][j] == 1)
                     gvec[k] -= proposal_dev;
               }
            }
            else
            {
               cur_log_lik = new_log_lik;
            }
            end_iteration(OUTFILE, &i2, emit_every, &i, burn_iterations, nmut, cur_log_lik,
               tot_param,model, iterations, output_all);
            if (verbose) monitorinput();
         }
      }
      else if (model == refgamma_model)
      {
// Proposals for the mutation states
         use_old_log_lik = 0;
         for (j=0; j<nmut; j++)
         {
            if (verbose) printf("refgamma_model: state change for mutation %d\n", j);
            if (verbose) dump_gvec(gvec, nobs);
//            adapt(i, burn_iterations, tot_param, nmut);
            x = paramvec[j].reflected_gamma_mut_state;
            old_state = x;
            if (!use_old_log_lik)
            {
               if (j!=0)
               {
                  cur_log_lik = new_log_lik_sv;
               }
               else
               {
                  cur_log_lik = compute_log_lik(nmut, model, nobs, gvec, fixed_vec,
                     multi_level_vec, 0, n_multi_levels);
               }
            }
            else
            {
               cur_log_lik = old_log_lik;
            }
            old_log_lik = cur_log_lik;
            if (verbose) print_parameters(stdout, "", i, nmut, cur_log_lik, tot_param, model);
            if (reflected_gamma_plus_zero_effect_flag)
            {
               if (x == 0.0)
               {
                  p = 1.0 - paramvec[pc_ind[1]].param  
                          - paramvec[pc_ind[2]].param;   // Frequency of neg muts
               }
               else if (x == 1.0)
               {
                  p = paramvec[pc_ind[1]].param;        // Frequency of pos muts
               }
               else if (x == 2.0)
               {
                  p = paramvec[pc_ind[2]].param;        // Frequency of zero effect muts
               }
               else gabort("Invalid value for x", x);
            }
            else
            {
               if (x == 0.0)
               {
                  p = 1.0 - paramvec[pc_ind[1]].param;   // Frequency of neg muts
               }
               else if (x == 1.0)
               {
                  p = paramvec[pc_ind[1]].param;        // Frequency of pos muts
               }
               else if (x == 2.0) gabort("mcmc: Invalid value for x", x);
            }
            if (verbose) printf("p %lf\n", p);
            cur_log_lik += log(p);
            if (verbose) print_parameters(stdout, "", i, nmut, cur_log_lik, tot_param, model);
            if (reflected_gamma_plus_zero_effect_flag)
            {
               u = uniform();
               if (x == 0.0)
               {
                  if (u < 0.5) new_state = 1.0; else new_state = 2.0;
               }
               else if (x == 1.0)
               {
                  if (u < 0.5) new_state = 0.0; else new_state = 2.0;
               }
               else if (x == 2.0)
               {
                  if (u < 0.5) new_state = 0.0; else new_state = 1.0;
               }
               else gabort("mcmc: invalid value for x", 0);
            }
            else
            {
               if (x == 0.0)
               {
                  new_state = 1.0;
               }
               else if (x == 1.0)
               {
                  new_state = 0.0;
               }
               else gabort("mcmc: invalid value for x", 0);
            }
            paramvec[j].reflected_gamma_mut_state = new_state;
            if (verbose) printf("j %d old_state %lf new_state %lf\n", j, old_state,new_state);
            modify_gvec_reflected_gamma(gvec, nobs, model, old_state, j);
            if (verbose) dump_gvec(gvec, nobs);
            new_log_lik = compute_log_lik(nmut, model, nobs, gvec, fixed_vec,
               multi_level_vec, 0, n_multi_levels);
            new_log_lik_sv = new_log_lik;
            if (verbose) print_parameters(stdout, "", i, nmut, new_log_lik, tot_param, model);
            if (reflected_gamma_plus_zero_effect_flag)
            {
               if (new_state == 0.0)
               {
                  p = 1.0 - paramvec[pc_ind[1]].param  
                          - paramvec[pc_ind[2]].param;   // Frequency of neg muts
               }
               else if (new_state == 1.0)
               {
                  p = paramvec[pc_ind[1]].param;        // Frequency of pos muts
               }
               else if (new_state == 2.0)
               {
                  p = paramvec[pc_ind[2]].param;        // Frequency of zero effect muts
               }
               else gabort("Invalid value for new_state", new_state);
            }
            else
            {
               if (new_state == 0.0)
               {
                  p = 1.0 - paramvec[pc_ind[1]].param;
               }
               else if (new_state == 1.0)
               {
                  p = paramvec[pc_ind[1]].param;
               }
	    }
            if (verbose) printf("p %lf\n", p);
            new_log_lik += log(p);
            if (verbose) print_parameters(stdout, "", i, nmut, new_log_lik, tot_param, model);
//            if (verbose) monitorinput();
            accept = metropolis_hastings_accept(new_log_lik, cur_log_lik);
            if (!accept)
            {
               paramvec[j].reflected_gamma_mut_state = old_state;
               modify_gvec_reflected_gamma(gvec, nobs, model, new_state, j);
               if (verbose) dump_gvec(gvec, nobs);
               use_old_log_lik = 1;
            }
            else
            {
               cur_log_lik = new_log_lik;
               use_old_log_lik = 0;
            }
            end_iteration(OUTFILE, &i2, emit_every, &i, burn_iterations, nmut, cur_log_lik,
               tot_param,model, iterations, output_all);
            if (verbose) monitorinput();
         }
// Proposals for the mutation effects
         use_old_log_lik = 0;
         for (j=0; j<nmut; j++)
         {
            if (verbose) printf("refgamma_model: effect change for mutation %d\n", j);
            if (verbose) dump_gvec(gvec, nobs);
            adapt(i, burn_iterations, tot_param, nmut);
            x = paramvec[j].reflected_gamma_mut_state;
            if (x == 0.0)
            {
               old_state = paramvec[j].param;
            }
            else if (x == 1.0)
            {
               old_state = paramvec[j].reflected_gamma_pos_effect;
            }
            else if (x == 2.0)
            {
               if (!reflected_gamma_plus_zero_effect_flag)
                  gabort("Invalid value for x", x);
               continue;                            // No proposal possible for zero effect
            }
            else gabort("Invalid value for x", x);
            if (!use_old_log_lik)
            {
               if (j!=0)
               {
                  cur_log_lik = new_log_lik;
               }
               else
               {
                  cur_log_lik = compute_log_lik(nmut, model, nobs, gvec, fixed_vec,
                     multi_level_vec, 0, n_multi_levels);
               }
            }
            else
            {
               cur_log_lik = old_log_lik;
            }
            old_log_lik = cur_log_lik;
            if (verbose) print_parameters(stdout, "", i, nmut, cur_log_lik, tot_param, model);
            if (x == 0.0)
            {
               proposal_dev = generate_proposal(&(paramvec[j].param),
                              paramvec[j].step_variance);
               new_state = paramvec[j].param;
            }
            else if (x == 1.0)
            {
               proposal_dev = generate_proposal(&(paramvec[j].reflected_gamma_pos_effect),
                              paramvec[j].step_variance);
               new_state = paramvec[j].reflected_gamma_pos_effect;
            }
            if (verbose) printf("j %d old_state %lf new_state %lf\n", j, old_state, new_state);
            for (k=0; k<nobs; k++)
            {
               if (mut_data[k][j] == 1)
               {
                  gvec[k] = gvec[k] + new_state - old_state;
               }
            }
            if (verbose) dump_gvec(gvec, nobs);
//            monitorinput();
            new_log_lik = compute_log_lik(nmut, model, nobs, gvec, fixed_vec,
               multi_level_vec, 0, n_multi_levels);
            if (verbose) print_parameters(stdout, "", i, nmut, new_log_lik, tot_param, model);
            accept = metropolis_hastings_accept(new_log_lik, cur_log_lik);
            if (!accept)
            {
               if (x == 0.0)
               {
                  paramvec[j].param = old_state;
               }
               else if (x == 1.0)
               {
                  paramvec[j].reflected_gamma_pos_effect = old_state;
               }
               for (k=0; k<nobs; k++)
               {
                  if (mut_data[k][j] == 1)
                  {
                     gvec[k] = gvec[k] + old_state - new_state;
                  }
               }
//               if (verbose) dump_gvec(gvec, nobs);
//               monitorinput();
               use_old_log_lik = 1;
            }
            else
            {
               (paramvec[j].acceptance_rate[0])++;
               cur_log_lik = new_log_lik;
               use_old_log_lik = 0;
            }
            (paramvec[j].acceptance_rate[1])++;
            end_iteration(OUTFILE, &i2, emit_every, &i, burn_iterations, nmut, cur_log_lik,
               tot_param,model, iterations, output_all);
            if (verbose) monitorinput();
         }
      }
      for (j=fixed_start_ind; j< fixed_start_ind + nfixed; j++)
      {
         adapt(i, burn_iterations, tot_param, nmut);
//         set_up_fixed_vec(fixed_vec, nfixed, nobs);
//         if (verbose) dump_fixed_vec(fixed_vec, nobs);
         cur_log_lik = compute_log_lik(nmut, model, nobs, gvec, fixed_vec,
            multi_level_vec, multi_level_flag, n_multi_levels);
         if (verbose) print_parameters(stdout, "", i, nmut, cur_log_lik, tot_param, model);
         proposal_dev = generate_proposal(&(paramvec[j].param),
            paramvec[j].step_variance);
         set_up_fixed_vec(fixed_vec, nfixed, nobs);
         if (verbose) dump_fixed_vec(fixed_vec, nobs);
         new_log_lik = compute_log_lik(nmut, model, nobs, gvec, fixed_vec,
            multi_level_vec, multi_level_flag, n_multi_levels);
         if (verbose) print_parameters(stdout, "", i, nmut, new_log_lik, tot_param, model);
//         if (verbose) monitorinput();
         accept = metropolis_hastings_accept(new_log_lik, cur_log_lik);
         if (!accept)
         {
            paramvec[j].param -= proposal_dev;
            for (k=0; k<nobs; k++)
            {
               if (fixed_data[k][j-nmut] == 1)
               fixed_vec[k] -= proposal_dev;
            }
         }
         else
         {
            cur_log_lik = new_log_lik;
            (paramvec[j].acceptance_rate[0])++;
         }
         (paramvec[j].acceptance_rate[1])++;
         end_iteration(OUTFILE, &i2, emit_every, &i, burn_iterations, nmut, cur_log_lik,
            tot_param,model, iterations, output_all);
         if (verbose) monitorinput();
      }
      for (j=multi_level_start_ind; j < multi_level_start_ind + n_multi_levels; j++)
      {
         adapt(i, burn_iterations, tot_param, nmut);
         set_up_multi_level_vec(multi_level_vec, n_multi_levels, nobs);
         if (verbose) dump_multi_level_vec(multi_level_vec, nobs);
         cur_log_lik = compute_log_lik(nmut, model, nobs, gvec, fixed_vec,
            multi_level_vec, multi_level_flag, n_multi_levels);
         if (verbose) print_parameters(stdout, "", i, nmut, cur_log_lik, tot_param, model);
         proposal_dev = generate_proposal(&(paramvec[j].param),
            paramvec[j].step_variance);
         set_up_multi_level_vec(multi_level_vec, n_multi_levels, nobs);
         if (verbose) dump_multi_level_vec(multi_level_vec, nobs);
         new_log_lik = compute_log_lik(nmut, model, nobs, gvec, fixed_vec,
            multi_level_vec, multi_level_flag, n_multi_levels);
         if (verbose) print_parameters(stdout, "", i, nmut, new_log_lik, tot_param, model);
         accept = metropolis_hastings_accept(new_log_lik, cur_log_lik);
         if (!accept)
         {
            paramvec[j].param -= proposal_dev;
            set_up_multi_level_vec(multi_level_vec, n_multi_levels, nobs);
         }
         else
         {
            cur_log_lik = new_log_lik;
            (paramvec[j].acceptance_rate[0])++;
         }
         (paramvec[j].acceptance_rate[1])++;
         end_iteration(OUTFILE, &i2, emit_every, &i, burn_iterations, nmut, cur_log_lik,
            tot_param,model, iterations, output_all);
         if (verbose) monitorinput();
      }
      for (j=missing_mut_start_ind; j< missing_mut_start_ind + nmissing_mut; j++)
      {
         adapt(i, burn_iterations, tot_param, nmut);
         cur_log_lik = compute_log_lik(nmut, model, nobs, gvec, fixed_vec,
            multi_level_vec, multi_level_flag, n_multi_levels);
         if (verbose) print_parameters(stdout, "", i, nmut, cur_log_lik, tot_param, model);
         if (verbose) dump_gvec(gvec, nobs);
         ind = j - missing_mut_start_ind;
         generate_missing_mut_proposal(ind, model, gvec);
         new_log_lik = compute_log_lik(nmut, model, nobs, gvec, fixed_vec,
            multi_level_vec, multi_level_flag, n_multi_levels);
         if (verbose) print_parameters(stdout, "", i, nmut, new_log_lik, tot_param, model);
         if (verbose) dump_data(nmut, nfixed, nobs, multi_level_flag);
         if (verbose) dump_gvec(gvec, nobs);
         accept = metropolis_hastings_accept(new_log_lik, cur_log_lik);
         if (!accept)
         {
//            dump_data(nmut, nfixed, nobs, multi_level_flag);
            generate_missing_mut_proposal(ind, model, gvec);  // This will revert proposal
//            dump_data(nmut, nfixed, nobs, multi_level_flag);
         }
         else
         {
            cur_log_lik = new_log_lik;
         }
         end_iteration(OUTFILE, &i2, emit_every, &i, burn_iterations, nmut, cur_log_lik,
            tot_param,model, iterations, output_all);
         if (verbose) monitorinput();
      }
      for (j=missing_fixed_start_ind; j< missing_fixed_start_ind + nmissing_fixed; j++)
      {
         adapt(i, burn_iterations, tot_param, nmut);
         cur_log_lik = compute_log_lik(nmut, model, nobs, gvec, fixed_vec,
            multi_level_vec, multi_level_flag, n_multi_levels);
         if (verbose) print_parameters(stdout, "", i, nmut, cur_log_lik, tot_param, model);
         if (verbose) dump_fixed_vec(fixed_vec, nobs);
         ind = j - missing_fixed_start_ind;
         generate_missing_fixed_proposal(ind, model, fixed_vec);
         new_log_lik = compute_log_lik(nmut, model, nobs, gvec, fixed_vec,
            multi_level_vec, multi_level_flag, n_multi_levels);
         if (verbose) print_parameters(stdout, "", i, nmut, new_log_lik, tot_param, model);
         if (verbose) dump_data(nmut, nfixed, nobs, multi_level_flag);
         if (verbose) dump_fixed_vec(fixed_vec, nobs);
         accept = metropolis_hastings_accept(new_log_lik, cur_log_lik);
         if (!accept)
         {
//            dump_data(nmut, nfixed, nobs, multi_level_flag);
            generate_missing_fixed_proposal(ind, model, fixed_vec);
//            dump_data(nmut, nfixed, nobs, multi_level_flag);
         }
         else
         {
            cur_log_lik = new_log_lik;
         }
         end_iteration(OUTFILE, &i2, emit_every, &i, burn_iterations, nmut, cur_log_lik,
            tot_param,model, iterations, output_all);
         if (verbose) monitorinput();
      }
//    Proposal for mean: mean_ind
//    ---------------------------
      do_standard_proposal(mean_ind, &i, burn_iterations, tot_param, nmut, model, nobs,
         gvec, fixed_vec, multi_level_vec, multi_level_flag, n_multi_levels, &i2,
         OUTFILE, emit_every, iterations, output_all);
//    Proposal for ve: ve_ind
//    ---------------------------
      do_standard_proposal(ve_ind, &i, burn_iterations, tot_param, nmut, model, nobs,
         gvec, fixed_vec, multi_level_vec, multi_level_flag, n_multi_levels, &i2,
         OUTFILE, emit_every, iterations, output_all);
//    Proposal for: multi_level_variance_ind
//    ---------------------------
      if (multi_level_flag)
      {
         do_standard_proposal(multi_level_variance_ind, &i, burn_iterations, tot_param,
            nmut, model, nobs, gvec, fixed_vec, multi_level_vec, multi_level_flag,
            n_multi_levels, &i2, OUTFILE, emit_every, iterations, output_all);
      }
//    Proposal for: v_dfe - normal DFE model
//    ---------------------------
      if (model==normal_model)
      {
         do_standard_proposal(v_dfe_ind, &i, burn_iterations, tot_param,
            nmut, model, nobs, gvec, fixed_vec, multi_level_vec, multi_level_flag,
            n_multi_levels, &i2, OUTFILE, emit_every, iterations, output_all);
      }

//    Proposals for: alpha and beta - gamma DFE model
//    ---------------------------
      if ((model==gamma_model)||(model==refgamma_model))
      {
         do_alpha_proposal(alpha_ind, &i, burn_iterations, tot_param,
            nmut, model, nobs, gvec, fixed_vec, multi_level_vec, multi_level_flag,
            n_multi_levels, &i2, OUTFILE, emit_every, iterations, lim_distrib_params,
            paramvec[beta_ind].param, output_all);
         do_beta_proposal(beta_ind, &i, burn_iterations, tot_param,
            nmut, model, nobs, gvec, fixed_vec, multi_level_vec, multi_level_flag,
            n_multi_levels, &i2, OUTFILE, emit_every, iterations, lim_distrib_params,
            paramvec[alpha_ind].param, output_all);
         if (reflected_gamma_different_params_flag)
         {
            do_alpha_proposal(alpha_plus_ind, &i, burn_iterations, tot_param,
               nmut, model, nobs, gvec, fixed_vec, multi_level_vec, multi_level_flag,
               n_multi_levels, &i2, OUTFILE, emit_every, iterations, lim_distrib_params,
               paramvec[beta_plus_ind].param, output_all);
//            printf("i %d beta p %lf\n", i, paramvec[beta_plus_ind].param);
//            verbose = 1;
            do_beta_proposal(beta_plus_ind, &i, burn_iterations, tot_param,
               nmut, model, nobs, gvec, fixed_vec, multi_level_vec, multi_level_flag,
               n_multi_levels, &i2, OUTFILE, emit_every, iterations, lim_distrib_params,
               paramvec[alpha_plus_ind].param, output_all);
//           verbose = 0;
         }
         if (reflected_gamma_different_means_flag)
         {
            do_alpha_proposal(alpha_plus_ind, &i, burn_iterations, tot_param,
               nmut, model, nobs, gvec, fixed_vec, multi_level_vec, multi_level_flag,
               n_multi_levels, &i2, OUTFILE, emit_every, iterations, lim_distrib_params,
               paramvec[beta_plus_ind].param, output_all);
//            printf("i %d beta p %lf\n", i, paramvec[beta_plus_ind].param);
//            verbose = 1;
         }
      }

//    Proposal for: pc
//    ---------------------------
      if (model==refgamma_model)
      {         
         ind = pc_ind[1];
//         if (reflected_gamma_plus_zero_effect_flag)
//              gabort("Not implemeted for model", model);
         do_pc_proposal(ind, &i, burn_iterations, tot_param,
            nmut, model, nobs, gvec, fixed_vec, multi_level_vec, multi_level_flag,
            n_multi_levels, &i2, OUTFILE, emit_every, iterations, output_all);
         if (reflected_gamma_plus_zero_effect_flag)
	 {
            ind = pc_ind[2];
            do_pc_proposal(ind, &i, burn_iterations, tot_param,
               nmut, model, nobs, gvec, fixed_vec, multi_level_vec, multi_level_flag,
               n_multi_levels, &i2, OUTFILE, emit_every, iterations, output_all);
         }
      }
      for (j=1; j<= model; j++)
      {
         ind = pc_ind[j];
         do_pc_proposal(ind, &i, burn_iterations, tot_param,
            nmut, model, nobs, gvec, fixed_vec, multi_level_vec, multi_level_flag,
            n_multi_levels, &i2, OUTFILE, emit_every, iterations, output_all);
//       Proposal for ec
//       ---------------------------
         adapt(i, burn_iterations, tot_param, nmut);
         ind = ec_ind[j];
         cur_log_lik = compute_log_lik(nmut, model, nobs, gvec, fixed_vec,
            multi_level_vec, multi_level_flag, n_multi_levels);
         if (verbose) print_parameters(stdout, "", i, nmut, cur_log_lik, tot_param, model);
//         printf("ind %d paramvec[ind].param %lf paramvec[ind].step_variance %lf\n", ind, paramvec[ind].param, paramvec[ind].step_variance);
         proposal_dev = generate_proposal(&(paramvec[ind].param),
              paramvec[ind].step_variance);
//         printf("proposal_dev %lf\n", proposal_dev);
         lim_distrib_params_flag = 0;
         if (lim_distrib_params != -1)
         {
            ec_val = paramvec[ind].param;
            if (ec_val < 0.0) ec_val = -ec_val;
            if (ec_val > lim_distrib_params)
            {
               lim_distrib_params_flag = 1;
            }
         }
         set_up_gvec(gvec, nmut, nobs, model, tot_param);
         if (verbose) dump_gvec(gvec, nobs);
         if (lim_distrib_params_flag)
         {
            new_log_lik = -infty;
         }
         else
         {
            new_log_lik = compute_log_lik(nmut, model, nobs, gvec, fixed_vec,
               multi_level_vec, multi_level_flag, n_multi_levels);
         }
         if (verbose) print_parameters(stdout, "", i, nmut, new_log_lik, tot_param, model);
//         if (verbose) monitorinput();
         accept = metropolis_hastings_accept(new_log_lik, cur_log_lik);
         if (!accept)
         {
            paramvec[ind].param -= proposal_dev;
            set_up_gvec(gvec, nmut, nobs, model, tot_param);
         }
         else
         {
            cur_log_lik = new_log_lik;
            (paramvec[ind].acceptance_rate[0])++;
         }
         (paramvec[ind].acceptance_rate[1])++;
         end_iteration(OUTFILE, &i2, emit_every, &i, burn_iterations, nmut, cur_log_lik,
            tot_param,model, iterations, output_all);
         if (verbose) monitorinput();
      }
   }
   printf("\n");
   print_parameters(stdout, "", iterations, nmut, cur_log_lik, tot_param, model);
   fclose(OUTFILE);
}


double compute_max_diff(int nobs, int nmut, double *starting_values)
{
   int i, j;
   struct acc a1, a0;
   static double diff[maxmut], max_diff = -99.99;
   for (i=0; i<nmut; i++)
   {
      initacc(&a1);
      initacc(&a0);
      for (j=0; j<nobs; j++)
      {
         if (mut_data[j][i] == 0) accum(&a0, phen_data[j]);
         else if (mut_data[j][i] == 1) accum(&a1, phen_data[j]);
      }
      if ((a1.n > 0) && (a0.n > 0))
      {
//         printf("i %d accmean(&a1) %lf accmean(&a0) %lf\n", i, accmean(&a1), accmean(&a0));
         diff[i] = accmean(&a1) - accmean(&a0);
         if (i == 0.0) max_diff = diff[i];
         else
         {
            if ((max_diff == -99.99)||(diff[i] > max_diff)) max_diff = diff[i];
         }
//      printf("mutation %d diff %lf\n", i, diff[i]);
      }
   }
   if (max_diff == -99.99) gabort("compute_max_diff: max_diff unassigned", max_diff);
//   for (i=0; i<nmut; i++)
//   {
//      if (diff[i] < 0.5*max_diff) starting_values[i] = 0; else starting_values[i] = 1;
//   }
//   printf("max_diff %lf\n", max_diff);
//   monitorinput();
   return(max_diff);
}


initialise_starting_values(int nobs, int nmut, int nfixed, int n_multi_levels,
   int tot_param, int model)
{
   static double starting_values[maxtotparam], starting_variance[maxtotparam];
   struct acc a1, a0;
   double max_diff, diff, m, v, alpha, beta, u;
   int i, j;
   for (i=0; i<tot_param; i++)
   {
      starting_values[i] = 0.5+(uniform()*0.1);
      starting_variance[i] = 0.01;
   }
   initacc(&a0);
   for (i=0; i<nobs; i++)
   {
      accum(&a0, phen_data[i]);
   }
   m = accmean(&a0);
   starting_values[mean_ind] = m;
   v = variance(&a0);
   starting_values[ve_ind] = v;
   starting_variance[ve_ind] = v/4.0;
   starting_variance[mean_ind] = starting_variance[ve_ind];
//   printf("multi_level_variance_ind %d v %lf\n", multi_level_variance_ind, v);
//   monitorinput();
   if (multi_level_variance_ind != -1)
   {
      starting_values[multi_level_variance_ind] = v;
      starting_variance[multi_level_variance_ind] = v/4.0;
   }
   if (model >= 1)      // discrete model, overwite mutation states
   {
      for (i=0; i<nmut; i++)
      {
         starting_values[i] = 0.0;   // Start with no mutation having effect 1
         starting_variance[i] = v/4.0;   // Start with no mutation having effect 1
      }
      max_diff = compute_max_diff(nobs, nmut, starting_values);
      if (max_diff < 0.0) max_diff = -max_diff;
//      printf("max_diff %lf\n", max_diff);
//      monitorinput();
      for (i=1; i<=model; i++)
      {
         starting_values[ec_ind[i]] = max_diff/(int)(model - i + 1);
         if (i==1)
         {
            if (starting_values[ec_ind[i]] > 0.0) starting_values[ec_ind[i]] = -starting_values[ec_ind[i]];
         }
         else if (i==2)
         {
            if (starting_values[ec_ind[i]] < 0.0) starting_values[ec_ind[i]] = -starting_values[ec_ind[i]];
         }
         starting_variance[ec_ind[i]] = v/4.0;
         starting_values[pc_ind[i]] = 1.0/((double)model + 1.0);
         starting_variance[pc_ind[i]] = 0.1;
      }
//      for (i=1; i<=model; i++)
//      {
//         printf("starting_values[ec_ind[%d]] %lf starting_values[pc_ind[%d]] %lf\n", i, starting_values[ec_ind[i]], i, starting_values[pc_ind[i]]);
//      }
//      monitorinput();
   }
   else if ((model == gamma_model)||(model == refgamma_model))
   {
      max_diff = compute_max_diff(nobs, nmut, starting_values);
      if (max_diff > 0.0) max_diff = -max_diff;
      for (i=0; i<nmut; i++)
      {
         starting_values[i] = max_diff/10.0;
         starting_variance[i] = v/4.0;   
      }
      if (model == refgamma_model)
      {
         starting_values[pc_ind[1]] = 0.3;   // Proportion of positive-effect mutations
         starting_variance[pc_ind[1]] = 0.1;
         if (reflected_gamma_plus_zero_effect_flag)
         {
            starting_values[pc_ind[2]] = 0.3;   // Proportion of zero-effect mutations
            starting_variance[pc_ind[2]] = 0.1;
         }
      }
      beta = 0.5;                  // Start off with a leptokurtic distribution
      starting_values[beta_ind] = beta;
      starting_variance[beta_ind] = beta/4.0;   
      alpha = beta/max_diff;
      if (alpha < 0.0) alpha = -alpha;
      starting_values[alpha_ind] = alpha;
      starting_variance[alpha_ind] = alpha/4.0;   
      if ((model == refgamma_model)&&(reflected_gamma_different_params_flag))
      {
         starting_values[beta_plus_ind] = beta*2.0;
         starting_variance[beta_plus_ind] = beta*2.0/4.0;
         starting_values[alpha_plus_ind] = alpha*2.0;
         starting_variance[alpha_plus_ind] = alpha*2.0/4.0;   
      }
      if ((model == refgamma_model)&&(reflected_gamma_different_means_flag))
      {
         starting_values[alpha_plus_ind] = alpha*2.0;
         starting_variance[alpha_plus_ind] = alpha*2.0/4.0;   
      }
   }
   for (i=0; i<nfixed; i++)
   {
      initacc(&a1);
      initacc(&a0);
      for (j=0; j<nobs; j++)
      {
         if (fixed_data[j][i] == 0) accum(&a0, phen_data[j]);
         else if (fixed_data[j][i] == 1) accum(&a1, phen_data[j]);
//         printf("fixed_data[%d][%d] %d\n", j, i, fixed_data[j][i]);
      }
      diff = accmean(&a1) - accmean(&a0);
//      printf("fixed %d diff %lf\n", i, diff);
//      starting_values[fixed_start_ind + i] = diff;
      starting_values[fixed_start_ind + i] = 0.0;
      starting_variance[fixed_start_ind + i] = v/4.0;
   }
   for (i = 0; i<n_multi_levels; i++)
   {
      starting_values[multi_level_start_ind + i] = 0.0;
//      starting_values[multi_level_start_ind + i] = uniform();
      starting_variance[multi_level_start_ind + i] = v/4.0;
   }
//   printf("Starting values\n");
   for (i=0; i<tot_param; i++)
   {
      paramvec[i].param = starting_values[i];
      paramvec[i].step_variance = starting_variance[i];
      paramvec[i].acceptance_rate[0] = 0;
      paramvec[i].acceptance_rate[1] = 0;
//      if (verbose) 
//         printf("paramvec[%d].param %lf paramvec[%d].step_variance %lf\n", i, paramvec[i].param, i,paramvec[i].step_variance);
   }
//   monitorinput();
   if (model == refgamma_model)
   {
      for (i=0; i<nmut; i++)
      {
         paramvec[i].reflected_gamma_pos_effect = -paramvec[i].param;
         paramvec[i].reflected_gamma_mut_state = 0.0;  // detault
         u = uniform();
         if (u < starting_values[pc_ind[1]])
            paramvec[i].reflected_gamma_mut_state = 1.0;  // positive effect mutation
         if (reflected_gamma_plus_zero_effect_flag)
         {
            u = uniform();
            if (u < starting_values[pc_ind[1]] + starting_values[pc_ind[2]])
               paramvec[i].reflected_gamma_mut_state = 2.0;    // zero effect mutation
         }
         if (verbose) printf("paramvec[%d].reflected_gamma_pos_effect %lf .reflected_gamma_mut_state %lf\n", i, paramvec[i].reflected_gamma_pos_effect, paramvec[i].reflected_gamma_mut_state);
      }
   }
//   if (verbose) monitorinput();
}


initialise_missing(int nmissing, int missing_mat[max_missing][max_missing_categ][2],
   int data[maxobs][maxmut])
{
// Set all missing mutations and fixed values in the data to 1 arbitrarily.
   int i, j, obs, x;
   for (i=0; i<nmissing; i++)
   {
      for (j=1; j<=missing_mat[i][0][0]; j++)
      {
         obs = missing_mat[i][j][0];
         x = missing_mat[i][j][1];
         data[obs][x] = 1;
      }
   }
}


set_up_multi_level_indices(int n_multi_levels, int multi_level_start_ind)
{
   int i, ind = multi_level_start_ind;
//   printf("set_up_multi_level_indices:\n");
   for (i=1; i<=n_multi_levels; i++)
   {
      multi_level_indices[i] = ind;
//      printf("Level i %d ind %d\n", i, ind);
      ind++;
   }
//   monitorinput();
}


// --------------------------------------------------------------------------
// MAIN PROGRAM -------------------------------------------------------------
// --------------------------------------------------------------------------

main(int argc, char *argv[])
{
   int i, nmut, nfixed, n_multi_levels, nobs, multi_level_flag,
      ok = 0, model, tot_param, emit_every, nextra, output_all;
   long iterations, burn_iterations;
   char input_file[1000], output_file[1000], seedfile[1000],
      verbose_str[100];
   double x, lim_distrib_params;

//   iterations = 10000;
   if (argc >= 10)
   {
      iterations =  atol(argv[1]);
      burn_iterations =  atol(argv[2]);
      emit_every =  atoi(argv[3]);
      model =  atoi(argv[4]);
      strcpy(input_file, argv[5]);
      strcpy(output_file, argv[6]);
      strcpy(seedfile, argv[7]);
      lim_distrib_params =  atof(argv[8]);
      output_all =  atoi(argv[9]);
      ok = 1;
   }
   if (argc == 11)
   {
      strcpy(verbose_str, argv[10]);
      ok = 1;
   }
   printf("argc %d verbose_str %s\n", argc, verbose_str);
//   monitorinput();
   if (ok == 0)
   {
      printf("USAGE: $ %s iterations burn_iterations emit_every_x_iterations model input_file output_file seed_file lim_distrib_params output_all -v[optional]\n", argv[0]);
      printf("Models:\n");
      printf("%d: reflected gamma, different means for +ve and -ve mutations plus zero effect mutations DFE\n",
         refgamma_diff_means_plus_zero_effect_model);
      printf("%d: reflected gamma, plus zero effect mutations DFE\n",
         refgamma_plus_zero_effect_model);
      printf("%d: reflected gamma, different means for +ve and -ve mutations DFE\n",
         refgamma_diff_means_model);
      printf("%d: reflected gamma, diff params for +ve and -ve mutations plus zero effect mutations DFE\n", refgamma_diff_params_plus_zero_effect_model);
      printf("%d: reflected gamma, different parameters for +ve and -ve mutations DFE\n",
        refgamma_diff_params_model);
      printf("%d: reflected gamma DFE\n", refgamma_model);
      printf("%d: gamma DFE\n", gamma_model);
      printf("%d: normal DFE\n", normal_model);
      printf("0: no mutational effects, 1: 1 category, 2: 2 categories etc\n");
      printf("output_all = output MCMC state from iteration 0\n");
      printf("0: no, 1: yes\n");
      printf("lim_distrib_params:\n");
      printf(" prior limit for mutation effect(s) +/- lim_distrib_params*SD, -1 for none\n");
      printf(" NOTE if (!=-1) under gamma distribution:\n");
      printf(" Prior limit for betas(s) are %f, %f\n", beta_lower_prior, beta_upper_prior);
      printf(" Prior limit for MDFEs are +/- lim_distrib_params*SD\n");
      exit(0);
   }
   if (strcmp(verbose_str, "-v")==0) verbose = 1; else verbose = 0;
   printf("Verbose %d\n", verbose);
   getseedquick(seedfile);
   if (burn_iterations >= iterations)
      gabort("burn_iterations >= iterations", burn_iterations);
   if ((model < refgamma_diff_means_plus_zero_effect_model)||(model > maxcateg))
      gabort("Invalid model", model);
   reflected_gamma_different_params_flag = 0;
   reflected_gamma_plus_zero_effect_flag = 0;
   reflected_gamma_different_means_flag = 0;
   if ((model <= refgamma_diff_params_model)&&
       (model >= refgamma_diff_means_plus_zero_effect_model))
   {
      if ((model == refgamma_diff_params_plus_zero_effect_model)||
          (model == refgamma_plus_zero_effect_model)||
          (model == refgamma_diff_means_plus_zero_effect_model))
      {
         reflected_gamma_plus_zero_effect_flag = 1;
      }
      if ((model == refgamma_diff_params_model)||
          (model == refgamma_diff_params_plus_zero_effect_model))
      {
         reflected_gamma_different_params_flag = 1;
      }
      if ((model == refgamma_diff_means_model)||
          (model == refgamma_diff_means_plus_zero_effect_model))
      {
         reflected_gamma_different_means_flag = 1;
      }
      model = refgamma_model;             // assign as refgamma model plus some flags
      if (verbose)
      {
         printf("Reassigned model: %d\n", model);
         monitorinput();
      }
   }
   printf("output_all %d\n", output_all);
   if (strcmp(verbose_str, "-v")==0) verbose = 1; else verbose = 0;
   printf("Verbose %d\n", verbose);
   printf("lim_distrib_params %lf\n", lim_distrib_params);
//   monitorinput();
   read_data_file(input_file, &nmut, &nfixed, &multi_level_flag, &n_multi_levels, &nobs);
   printf("multi_level_flag %d n_multi_levels %d\n", multi_level_flag, n_multi_levels);
//   monitorinput();
   process_missing(nmut, nobs, &nmissing_mut, missing_mut_new, mut_data);
//   dump_missing("Missing mutations\n", nmissing_mut, missing_mut_new);
//   monitorinput();
   process_missing(nfixed, nobs, &nmissing_fixed, missing_fixed_new, fixed_data);
//   dump_missing("Missing fixed\n", nmissing_fixed, missing_fixed_new);
//   monitorinput();
   printf("iterations %ld burn_iterations %ld model %d input_file %s output_file %s\n",
      iterations, burn_iterations, model, input_file, output_file);
//   monitorinput();
   if (refgamma_model)
   {
     printf("Model = %d reflected_gamma_different_params_flag %d\n",
        model, reflected_gamma_different_params_flag);
   }
   if (reflected_gamma_plus_zero_effect_flag)
   {
     printf("Model = %d reflected_gamma_plus_zero_effect_flag %d\n",
        model, reflected_gamma_plus_zero_effect_flag);
   }
   if (reflected_gamma_different_means_flag)
   {
     printf("Model = %d reflected_gamma_different_means_flag %d\n",
        model, reflected_gamma_different_means_flag);
   }

   printf("nmut %d nfixed %d obs %d\n", nmut, nfixed, nobs);
//   monitorinput();
// Set up indices of parameters of model
   if (model  == 0)
   {
      fixed_start_ind = 0;
      multi_level_start_ind = nfixed;
      tot_param = 0;
      nmissing_mut = 0;
      missing_mut_start_ind = nfixed + n_multi_levels;
   }
   else
   {
      fixed_start_ind = nmut;
      multi_level_start_ind = nmut+nfixed;
      tot_param = nmut;
      missing_mut_start_ind = nmut+nfixed+n_multi_levels;
      tot_param += nmissing_mut;
   }
   missing_fixed_start_ind = missing_mut_start_ind+nmissing_mut;
   tot_param += nmissing_fixed;
   tot_param += nfixed;
   tot_param += n_multi_levels;
   mean_ind = fixed_start_ind + nfixed + n_multi_levels + nmissing_mut + nmissing_fixed;
   ve_ind = mean_ind + 1;
   tot_param += 2;
   printf("fixed_start_ind %d multi_level_start_ind %d missing_mut_start_ind %d missing_fixed_start_ind %d mean_ind %d ve_ind %d ", fixed_start_ind, multi_level_start_ind, missing_mut_start_ind, missing_fixed_start_ind, mean_ind, ve_ind);
   multi_level_variance_ind = -1;
   if (multi_level_flag)
   {
      multi_level_variance_ind = ve_ind + 1;
      tot_param += 1;
      printf("multi_level_variance_ind %d\n", multi_level_variance_ind);
   }
   for (i=1; i<=maxcateg; i++)
   {
      pc_ind[i] = -1;
      ec_ind[i] = -1;
   }
   if (model == normal_model)
   {
      v_dfe_ind = ve_ind + 1 + multi_level_flag;
      printf("ve_dfe_ind %d ", v_dfe_ind);
      tot_param += 1;
   }
   else if ((model == gamma_model)||(model == refgamma_model))
   {
      alpha_ind = ve_ind + 1 + multi_level_flag;
      beta_ind = alpha_ind + 1;
      printf("alpha_ind %d beta_ind %d ", alpha_ind, beta_ind);
      tot_param += 2;
      if (model == refgamma_model)
      {
         nextra = 0;
         if (reflected_gamma_different_params_flag)
         {
           nextra = 2;
           alpha_plus_ind = beta_ind + 1;
           beta_plus_ind = alpha_plus_ind + 1;
           tot_param += nextra;
           printf("alpha_plus_ind %d beta_plus_ind %d ", alpha_plus_ind, beta_plus_ind);
         }
         if (reflected_gamma_different_means_flag)
         {
           nextra = 1;
           alpha_plus_ind = beta_ind + 1;
           tot_param += nextra;
           printf("alpha_plus_ind %d ", alpha_plus_ind);
         }
         pc_ind[1] = beta_ind + 1 + nextra;  // Contains proportion of positive effect muts
         printf("pc_ind[1] %d ", pc_ind[1]);
         tot_param += 1;
         if (reflected_gamma_plus_zero_effect_flag)
         {
            pc_ind[2] = pc_ind[1] + 1;       // Contains proportion of zero effect muts
            printf("pc_ind[2] %d ", pc_ind[2]);
            tot_param += 1;
         }
      }
   }
   else if (model >= 1)
   {
      for (i=1; i<=model; i++)
      {
         pc_ind[i] = ve_ind + 1 + 2*(i - 1) + multi_level_flag;
         ec_ind[i] = pc_ind[i] + 1;
         printf("pc_ind[%d] %d ec_ind[%d] %d\n", i, pc_ind[i], i, ec_ind[i]);
         tot_param += 2;
      }
   }
   printf("tot_param %d\n", tot_param);
   if (tot_param >= maxtotparam) gabort("tot_param >= maxtotparam", tot_param);
   if (verbose) monitorinput();
   if (model == 0) nmut = 0;                 // Just ignore the mutation part of the model
   set_up_multi_level_indices(n_multi_levels, multi_level_start_ind);
//   dump_data(nmut, nfixed, nobs, multi_level_flag);
//   monitorinput();
   initialise_missing(nmissing_mut, missing_mut_new, mut_data);
   initialise_missing(nmissing_fixed, missing_fixed_new, fixed_data);
   printf("Done initialise_missing\n");
//   dump_data(nmut, nfixed, nobs, multi_level_flag);
//   monitorinput();
   initialise_starting_values(nobs, nmut, nfixed, n_multi_levels, tot_param, model);
   printf("mean_ind %d\n", mean_ind);
   printf("M %lf\n", paramvec[mean_ind].param);
   printf("SD %lf\n", sqrt(paramvec[ve_ind].param));
//   monitorinput();
   if (lim_distrib_params != -1)
   {
      lim_distrib_params *= sqrt(paramvec[ve_ind].param);
   }
   printf("lim_distrib_params %lf\n", lim_distrib_params);
   if (verbose)
   {
      print_parameters(stdout, "Done initialise_starting_values\n", 0, nmut, -99, tot_param, model);
      monitorinput();
   }
   do_mcmc(nmut, nfixed, n_multi_levels, nobs, tot_param, iterations, burn_iterations,
      output_file, model, emit_every, multi_level_flag, lim_distrib_params, output_all);
//   printf("WRITESEED COMMENTED OUT\n");
   writeseed(seedfile);
   exit(0);
}
