# Supplementary material for: Inferring the distribution of fitness effects of spontaneous mutations in Chlamydomonas reinhardtii
Source: PLoS Biol. 2019 Jun 26;17(6):e3000192. doi: 10.1371/journal.pbio.3000192 (PMC6615632; doi:10.1371/journal.pbio.3000192)
Supplement: S4 Data — MCMC, Markov chain Monte Carlo. (GZ) [file pbio.3000192.s026.tar.gz › commands.sh]

# Two category model (including zero-effect)
mcmc 1000000000 100000000 10000 1 merged_input_final_different_means.txt OUTPUT_FILE1.TXT seedfile 0.5 1
# Three category model (including zero-effect)
mcmc 1000000000 100000000 10000 2 merged_input_final_different_means.txt OUTPUT_FILE2.TXT seedfile 0.5 1
# Two-sided gamma model, same means 
mcmc 6000000000 1000000000 10000 -3 merged_input_final_different_means.txt OUTPUT_FILE3.TXT seedfile 0.5 1
# Two-sided gamma model, different means 
mcmc 6000000000 1000000000 10000 -6 merged_input_final_different_means.txt OUTPUT_FILE4.TXT seedfile 0.5 1
