# Supplementary material for: Inferring the distribution of fitness effects of spontaneous mutations in Chlamydomonas reinhardtii
Source: PLoS Biol. 2019 Jun 26;17(6):e3000192. doi: 10.1371/journal.pbio.3000192 (PMC6615632; doi:10.1371/journal.pbio.3000192)
Supplement: S5 Data — Merged data set of 6 MA lines with mutation genotypes, fixed effects and growth rate, and input for MCMC analysis. MA, mutation accumulation; MCMC, Markov chain Monte Carlo. (GZ) [file pbio.3000192.s027.txt.gz]

Archive with 1 entries (1 files):
- SAG_data.txt
