# Supplementary material for: Inferring the distribution of fitness effects of spontaneous mutations in Chlamydomonas reinhardtii
Source: PLoS Biol. 2019 Jun 26;17(6):e3000192. doi: 10.1371/journal.pbio.3000192 (PMC6615632; doi:10.1371/journal.pbio.3000192)
Supplement: S6 Data — MCMC, Markov chain Monte Carlo. (GZ) [file pbio.3000192.s028.tar.gz]

Archive with 4 entries (4 files):
- home/eang33/genlib.c
- home/eang33/libhdr
- models.h
- simulate-data.c
