# Supplementary material for: Inferring the distribution of fitness effects of spontaneous mutations in Chlamydomonas reinhardtii
Source: PLoS Biol. 2019 Jun 26;17(6):e3000192. doi: 10.1371/journal.pbio.3000192 (PMC6615632; doi:10.1371/journal.pbio.3000192)
Supplement: S6 Data — MCMC, Markov chain Monte Carlo. (GZ) [file pbio.3000192.s028.tar.gz › models.h]

// Models -------------------------------------------------
#define normal_model -1
#define gamma_model -2
#define refgamma_model -3
#define refgamma_diff_params_model -4
#define refgamma_diff_params_plus_zero_effect_model -5
#define refgamma_diff_means_model -6
#define refgamma_plus_zero_effect_model -7
#define refgamma_diff_means_plus_zero_effect_model -8
#define fixed_mutation_effects_model -9
