# Supplementary material for: Inferring the distribution of fitness effects of spontaneous mutations in Chlamydomonas reinhardtii
Source: PLoS Biol. 2019 Jun 26;17(6):e3000192. doi: 10.1371/journal.pbio.3000192 (PMC6615632; doi:10.1371/journal.pbio.3000192)
Supplement: S6 Data — MCMC, Markov chain Monte Carlo. (GZ) [file pbio.3000192.s028.tar.gz › simulate-data.c]

#include "/home/eang33/libhdr"
#include "models.h"
/* Compile with
gcc -O2 -o simulate-data simulate-data.c /home/eang33/genlib.c -lm -lgsl -lgslcblas
*/

#define maxmut 1000
#define max_categ 5
#define maxfixed 100
#define max_levels 100

int simulate_data(int nbc, int bc_reps, int nmut, double vm, char *simdata, int model,
   int n_categ, double *prop_in_categ, int *n_in_categ, double *effect_in_categ, int nfixed,
   double *fixed_effects, int nmulti_level, int n_levels, double multi_level_var,
   double alpha, double beta, double pa, double alpha_plus, double beta_plus,
   int reflected_gamma_different_params_flag, double plus_zero_effect_flag, double pzero)
{
   static double mut_effect_vec[maxmut];     // Vector of mutational effects
   static double multi_level_vec[max_levels];
   static int mutstatevec[maxmut];           // Vector of mutational states
   static int fixedstatevec[maxmut];           // Vector of mutational states
   static int used[maxmut];
   static double cum_p_vec[max_categ+1];
   int i, j, k, ind, multi_level_int, positive_mutation;
   double xvec[maxmut], g, e, f, p, sum, u, multi_level_effect, alpha_save, beta_save;
   FILE *OUTFILE;
   struct acc a;
   initacc(&a);
//   printf("nmulti_level %d\n", nmulti_level);
   if (nmulti_level == 1)
   {
      if (n_levels >= max_levels) gabort("n_levels >= max_levels", n_levels);
      for (i=0; i<n_levels; i++)
      {
         multi_level_vec[i] = normal(0.0, sqrt(multi_level_var)); 
         printf("multi_level_vec[%d] %lf\n", i, multi_level_vec[i]);
      }
   }
///   monitorinput();
   if (nmut >=maxmut) gabort("simulate_data: nmut >=maxmut", nmut);
   if (model != normal_model)
   {
      sum = 0.0;
      for (i=0; i<n_categ; i++)
      {
         sum += prop_in_categ[i];
         cum_p_vec[i] = sum;
//         printf("cum_p_vec[%d] %lf\n", i, cum_p_vec[i]);
      }
//      monitorinput();
   }
   if (model == normal_model)
   {
      for (i = 0; i<nmut; i++)
      {
         xvec[i] = normal(0.0, sqrt(vm));           // Normal distribution model
      }
   }
   else if ((model == gamma_model)||(model == refgamma_model))
   {
      printf("nmut %d\n", nmut);
      alpha_save = alpha;
      beta_save = beta;
      n_categ = 0;
      if (model == refgamma_model)
      {
         cum_p_vec[n_categ] = pa;
         printf("cum_p_vec[%d] %lf\n", n_categ, cum_p_vec[n_categ]);
         n_categ++;
         if (plus_zero_effect_flag)
         {
            cum_p_vec[n_categ] = cum_p_vec[n_categ-1] + pzero;
//            printf("cum_p_vec[%d] %lf\n", n_categ, cum_p_vec[n_categ]);
            n_categ++;
         }
      }
      printf("n_categ %d\n", n_categ);
//      monitorinput();
      for (i = 0; i<nmut; i++)
      {
         if (model == refgamma_model)
         {
            u = uniform();
//            printf("u %lf\n", u);
            if (u < cum_p_vec[0])
            {
               positive_mutation = 1;
               if (reflected_gamma_different_params_flag)
               {
                  alpha = alpha_plus;
                  beta = beta_plus;
               }
//               printf("Positive mutation\n");
            }
            else if ((plus_zero_effect_flag)&&(u < cum_p_vec[1]))
            {
               positive_mutation = -1;         // Flag for zero effect mutation
//               printf("Zero effect mutation\n");
            }
            else
            {
               positive_mutation = 0;
               if (reflected_gamma_different_params_flag)
               {
                  alpha = alpha_save;
                  beta = beta_save;
               }
//               printf("Negative mutation\n");
            }
         }
         xvec[i] = gsl_ran_gamma(gsl_rng_r, beta, 1.0/alpha);     // Gamma distribution 
         if (model == gamma_model)
         {
            xvec[i] = -xvec[i];                                   // Everything deleterious
         }
         else  // reflected gamma
         {
            if (positive_mutation==1)
            {
               printf("Positive mutation %lf\n", xvec[i]);
               accum(&a, xvec[i]);
            }
            else if (positive_mutation==0)
            {
               xvec[i] = -xvec[i];
               printf("Negative mutation %lf\n", xvec[i]);
               accum(&a, xvec[i]);
            }
            else if (positive_mutation==-1)
            {
               xvec[i] = 0.0;
               printf("Zero effect mutation %lf\n", xvec[i]);
            }
         }
//         monitorinput();
      }
      printf("Mean of gamma distribution %lf\n", accmean(&a));
      printf("Variance of gamma distribution %lf\n", variance(&a));
   }
   else                                             // Discrete model
   {
      for (i = 0; i<nmut; i++)
      {
         xvec[i] = 0.0;
      }
      for (i = 0; i<nmut; i++) used[i] = 0;
      for (i=0; i<n_categ; i++)
      {
//         printf("n_in_categ[%d] %d\n", i, n_in_categ[i]);
         for (j = 0; j<n_in_categ[i]; j++)
         {
            do
            {
               ind = discrete(nmut - 1);
            }
            while (used[ind] == 1);
            xvec[ind] += effect_in_categ[i];
            used[ind] = 1;
         }
      }
//      monitorinput();
   }
   for (i = 0; i<nmut; i++)
   {
      mut_effect_vec[i] = xvec[i];
//      printf("mut_effect_vec[%d] %lf\n", i, mut_effect_vec[i]);
   }
//   monitorinput();
   OUTFILE = openforwritesilent(simdata, "w");
   fprintf(OUTFILE, "nmut %d\n", nmut);
   fprintf(OUTFILE, "nfixed %d\n", nfixed);
   fprintf(OUTFILE, "multi-level %d\n", nmulti_level);
   for (i = 0; i<nbc; i++)
   {
      g = 0.0;
      for (j = 0; j<nmut; j++)
      {
         k = cointoss();			// Random integer 0, 1
//         printf("%d ", k);
         mutstatevec[j] = k;
         if (k == 1) g += mut_effect_vec[j];     // Genotypic value
      }
//      printf("g %lf ", g);
      f = 0.0;
      for (j = 0; j<nfixed; j++)
      {
         k = cointoss();			// Random integer 0, 1
//         printf("%d ", k);
         fixedstatevec[j] = k;
         if (k == 1) f += fixed_effects[j];
      }
//      printf("f %lf ", f);
      multi_level_effect = 0.0;
      if (nmulti_level == 1)
      {
         multi_level_int = discrete(n_levels) - 1;
         multi_level_effect = multi_level_vec[multi_level_int];
//      printf("multi_level_int %d multi_level_effect %lf\n", multi_level_int, multi_level_effect);
//      monitorinput();
      }
      for (j = 0; j<bc_reps; j++)
      {
         e = normal(1.0, 1.0);
         p = e + g + f + multi_level_effect;
         for (k = 0; k<nmut; k++)
         {
            fprintf(OUTFILE, "%d ", mutstatevec[k]);
         }
         for (k = 0; k<nfixed; k++)
         {
            fprintf(OUTFILE, "%d ", fixedstatevec[k]);
         }
         if (nmulti_level == 1) fprintf(OUTFILE, "%d ", multi_level_int);
//         printf("e %lf p %f\n", e, p);
         fprintf(OUTFILE, "%lf\n", p);
      }
//      monitorinput();
   }
   fclose(OUTFILE);
   return(0);
}


get_int_parm(char *str, int *parm, FILE *fptr)
{
   int stat;
   char x[100];
   stat = fscanf(fptr, "%s %d", x, parm);
   if (stat != 2) gabort("Read error 1 get_int_parm", 0);
   stat = strcmp(x, str);
   if (stat != 0)
   {
      printf("Processing %s: ", str);
      gabort("failed to find string in config file", 0);
   }
}


get_double_parm(char *str, double *parm, FILE *fptr)
{
   int stat;
   char x[100];
   stat = fscanf(fptr, "%s %lf", x, parm);
   if (stat != 2) gabort("Read error 1 get_int_parm", 0);
   stat = strcmp(x, str);
   if (stat != 0)
   {
      printf("Processing %s: ", str);
      gabort("failed to find string in config file", 0);
   }
}

read_config_file(char *config_file, int *nbc, int *bc_reps, int *nmut, double *vm, int *model,
   int *n_categ, double *prop_in_categ, double *effect_in_categ, int *nfixed,
   double *fixed_effects, int *nmulti_level, int *n_levels, double *multi_level_var,
   double *alpha, double *beta, double *pa, double *alpha_plus, double *beta_plus,
       int *reflected_gamma_different_params_flag, int *plus_zero_effect_flag,
       double *pzero)
{
   FILE *inf;
   int stat, i;
   double tot = 0.0;
   inf = openforreadsilent(config_file);
   get_int_parm("nmut", nmut, inf);
   get_int_parm("nbc", nbc, inf);
   get_int_parm("bc_reps", bc_reps, inf);
   get_int_parm("model", model, inf);
   *reflected_gamma_different_params_flag = 0;
   if ((*model == refgamma_diff_params_model)||
       (*model == refgamma_diff_params_plus_zero_effect_model))
   {
      *model = refgamma_model;
      *reflected_gamma_different_params_flag = 1;
   }
   *plus_zero_effect_flag = 0;
   if ((*model == refgamma_plus_zero_effect_model)||
       (*model == refgamma_diff_params_plus_zero_effect_model))
   {
      *model = refgamma_model;
      *plus_zero_effect_flag = 1;
   }

   if (*model == normal_model)
   {
      get_double_parm("VM", vm, inf);
   }
   else if ((*model == gamma_model)||(*model == refgamma_model))
   {
      get_double_parm("alpha", alpha, inf);
      get_double_parm("beta", beta, inf);
      if (*reflected_gamma_different_params_flag)
      {
         get_double_parm("alpha-plus", alpha_plus, inf);
         get_double_parm("beta-plus", beta_plus, inf);
      }
      *pa = 0.0;
      if (*model == refgamma_model) get_double_parm("pa", pa, inf);
      if (*plus_zero_effect_flag)
      {
         get_double_parm("pzero", pzero, inf);
         if (*pa + *pzero > 1.0) gabort("pa + pzero > 1.0", 0.0);
      }
   }
   else 
   {
      *n_categ = *model;
      if (*n_categ >= max_categ) gabort("Too many mutation categories", n_categ);
      for (i=0; i<*n_categ; i++)
      {
         get_double_parm("prop_in_categ", &(prop_in_categ[i]), inf); 
         if ((prop_in_categ[i] < 0.0) || (prop_in_categ[i] > 1.0))
           gabort("prop_in_categ out of range", i);
         tot += prop_in_categ[i];
         if (tot > 1.0) gabort("read_config_file: tot > 1", i);
         get_double_parm("effect_in_categ", &(effect_in_categ[i]), inf); 
      }
   }
   get_int_parm("nfixed", nfixed, inf);
   if (*nfixed > maxfixed) gabort("nfixed > maxfixed", *nfixed);
   for (i=0; i<*nfixed; i++)
   {
      get_double_parm("fixed", &(fixed_effects[i]), inf);
   }
   get_int_parm("nmulti-level", nmulti_level, inf);
   if (*nmulti_level > maxfixed) gabort("nmulti_level > maxfixed", *nmulti_level);
   if ((*nmulti_level < 0) || (*nmulti_level > 1))
      gabort("nmulti-level must be 0 or 1", *nmulti_level);
   if (*nmulti_level == 1)
   {
      get_int_parm("n-levels", n_levels, inf);
      get_double_parm("multi-level-var", multi_level_var, inf);
   }
   fclose(inf);
}


// MAIN PROGRAM ----------------------------------------------------

main(int argc, char *argv[])
{
   char config_file[1000], output_file[1000], seedfile[1000];
   int ok = 0, res, reflected_gamma_different_params_flag, plus_zero_effect_flag;
   int nbc, bc_reps, nmut, model, n_categ = 0, i, nfixed, nmulti_level, n_levels;
   double vm = -1, multi_level_var, alpha, beta, pa, alpha_plus, beta_plus, pzero;
   static double prop_in_categ[max_categ], effect_in_categ[max_categ],
      fixed_effects[maxfixed];
   int n_in_categ[max_categ];
   if (argc == 4)
   {
      strcpy(config_file, argv[1]);
      strcpy(output_file, argv[2]);
      strcpy(seedfile, argv[3]);
      ok = 1;
   }
   if (ok == 0)
   {
      printf("USAGE: $ %s config_file output_file seed_file\n", argv[0]);
      exit(0);
   }
   getseedquick(seedfile);
   read_config_file(config_file, &nbc, &bc_reps, &nmut, &vm, &model, &n_categ,
      prop_in_categ, effect_in_categ, &nfixed, fixed_effects, &nmulti_level, &n_levels,
       &multi_level_var, &alpha, &beta, &pa, &alpha_plus, &beta_plus, 
       &reflected_gamma_different_params_flag, &plus_zero_effect_flag, &pzero);
   printf("nbc %d bc_reps %d nmut %d, nfixed %d model %d\n",
      nbc, bc_reps, nmut, nfixed, model);
   if (model == normal_model)
   {
      printf("vm %lf\n", vm);
   }
   else if ((model == gamma_model)||(model == refgamma_model))
   {
      printf("alpha %lf\n", alpha);
      printf("beta %lf\n", beta);
      if (reflected_gamma_different_params_flag)
      {
         printf("Different gamma parameters for +ve and -ve mutations\n");
         printf("alpha_plus %lf\n", alpha_plus);
         printf("beta_plus %lf\n", beta_plus);
      }
      if (model == refgamma_model) printf("pa %lf\n", pa);
      if (plus_zero_effect_flag)
      {
         printf("pzero %lf\n", pzero);
      }
   }
   else
   {
      printf("n_categ %d\n", n_categ);
      for (i=0; i<n_categ; i++)
      {
         n_in_categ[i] = (int)(prop_in_categ[i]*(double)nmut);
         printf("prop_in_categ[%d] %f n_in_categ[%d] %d effect_in_categ[%d] %lf\n",
            i, prop_in_categ[i], i, n_in_categ[i], i, effect_in_categ[i]);
         if (n_in_categ[i] < 1) gabort("n_in_categ[i] < 1", i);
      }
   }
   for (i=0; i<nfixed; i++)
   {
      printf("fixed_effects[%d] %lf\n", i, fixed_effects[i]);
   }
   printf("nmulti_level %d\n", nmulti_level);
   if (nmulti_level==1)
   {
      printf("n_levels %d multi_level_var %lf\n", n_levels, multi_level_var);
   }
//   monitorinput();
   do
   {
      res = simulate_data(nbc, bc_reps, nmut, vm, output_file, model, n_categ, prop_in_categ,
         n_in_categ, effect_in_categ, nfixed, fixed_effects, nmulti_level, n_levels,
         multi_level_var, alpha, beta, pa, alpha_plus, beta_plus,
         reflected_gamma_different_params_flag, plus_zero_effect_flag, pzero);
//      printf("res %d\n", res);
   }
   while (res == -1);
   writeseed(seedfile);
   exit(0);
}
