# Supplementary material for: Inferring the distribution of fitness effects of spontaneous mutations in Chlamydomonas reinhardtii
Source: PLoS Biol. 2019 Jun 26;17(6):e3000192. doi: 10.1371/journal.pbio.3000192 (PMC6615632; doi:10.1371/journal.pbio.3000192)
Supplement: S7 Data — (GZ) [file pbio.3000192.s029.tar.gz]

Archive with 6 entries (6 files):
- S1_Fig_inputfile1_L03_genotypes.txt
- S1_Fig_inputfile1_L06_genotypes.txt
- S1_Fig_inputfile1_L07_genotypes.txt
- S1_Fig_inputfile1_L09_genotypes.txt
- S1_Fig_inputfile1_L11_genotypes.txt
- S1_Fig_inputfile1_L14_genotypes.txt
