# Supplementary material for: Inferring the distribution of fitness effects of spontaneous mutations in Chlamydomonas reinhardtii
Source: PLoS Biol. 2019 Jun 26;17(6):e3000192. doi: 10.1371/journal.pbio.3000192 (PMC6615632; doi:10.1371/journal.pbio.3000192)
Supplement: S7 Data — (GZ) [file pbio.3000192.s029.tar.gz › S1_Fig_inputfile1_L03_genotypes.txt]

ancestral	missing	derived
0.8205128205	0	0.1794871795
0.7179487179	0	0.2820512821
0.6666666667	0	0.3333333333
0.5641025641	0	0.4358974359
0.5128205128	0	0.4871794872
0.4871794872	0	0.5128205128
0.6153846154	0	0.3846153846
0.4615384615	0	0.5384615385
0.4615384615	0.0256410256	0.5128205128
0.3846153846	0.0256410256	0.5897435897
0.6666666667	0	0.3333333333
0.4102564103	0	0.5897435897
0.4615384615	0	0.5384615385
0.4358974359	0	0.5641025641
0.2564102564	0	0.7435897436
0.358974359	0	0.641025641
0.1794871795	0	0.8205128205
0.7179487179	0	0.2820512821
0.1794871795	0	0.8205128205
0.3333333333	0	0.6666666667
0.6153846154	0	0.3846153846
0.4871794872	0.0256410256	0.4871794872
0.6666666667	0	0.3333333333
0.2820512821	0	0.7179487179
0.7435897436	0	0.2564102564
0.5384615385	0	0.4615384615
0.1538461538	0	0.8461538462
0.3333333333	0.0256410256	0.641025641
0.6923076923	0	0.3076923077
0.5128205128	0	0.4871794872
0.358974359	0	0.641025641
0.5641025641	0	0.4358974359
0.5128205128	0	0.4871794872
0.5128205128	0	0.4871794872
0.5897435897	0	0.4102564103
0.6923076923	0	0.3076923077
0.358974359	0	0.641025641
0.4358974359	0	0.5641025641
0.5641025641	0	0.4358974359
0.3076923077	0	0.6923076923
0.4358974359	0	0.5641025641
0.3846153846	0.0256410256	0.5897435897
0.4615384615	0	0.5384615385
0.5128205128	0	0.4871794872
0.4102564103	0	0.5897435897
0.4871794872	0	0.5128205128
0.4358974359	0	0.5641025641
0.641025641	0	0.358974359
0.5641025641	0.0512820513	0.3846153846
0.5897435897	0	0.4102564103
0.641025641	0.0256410256	0.3333333333
0.3846153846	0	0.6153846154
0.641025641	0	0.358974359
0.5897435897	0	0.4102564103
0.6923076923	0.0256410256	0.2820512821
0.7179487179	0	0.2820512821
0.6153846154	0	0.3846153846
0.5641025641	0	0.4358974359
0.5897435897	0	0.4102564103
0.4871794872	0.0512820513	0.4615384615
0.4102564103	0	0.5897435897
0.6153846154	0	0.3846153846
0.4871794872	0	0.5128205128
0.5897435897	0	0.4102564103
0.4358974359	0	0.5641025641
0.5128205128	0	0.4871794872
0.3846153846	0	0.6153846154
0.6153846154	0	0.3846153846
0.641025641	0.0256410256	0.3333333333
0.4358974359	0.0256410256	0.5384615385
0.5128205128	0	0.4871794872
0.4871794872	0	0.5128205128
0.3076923077	0	0.6923076923
0.6153846154	0	0.3846153846
0.6666666667	0.0256410256	0.3076923077
0.2820512821	0	0.7179487179
0.5384615385	0	0.4615384615
0.3846153846	0	0.6153846154
0.5384615385	0	0.4615384615
0.2820512821	0	0.7179487179
0.6923076923	0	0.3076923077
0.3846153846	0	0.6153846154
0.4358974359	0	0.5641025641
0.6153846154	0	0.3846153846
0.5128205128	0	0.4871794872
0.3846153846	0	0.6153846154
0.7179487179	0.0256410256	0.2564102564
0.4615384615	0	0.5384615385
0.5128205128	0	0.4871794872
0.5641025641	0	0.4358974359
0.4615384615	0	0.5384615385
0.6923076923	0	0.3076923077
0.5897435897	0	0.4102564103
0.4102564103	0	0.5897435897
0.2051282051	0	0.7948717949
0.4358974359	0	0.5641025641
0.6153846154	0	0.3846153846
0.5384615385	0	0.4615384615
0.7435897436	0	0.2564102564
0.3846153846	0	0.6153846154
0.3333333333	0	0.6666666667
0.4871794872	0	0.5128205128
0.5384615385	0	0.4615384615
0.6153846154	0	0.3846153846
0.5897435897	0.0256410256	0.3846153846
0.4615384615	0	0.5384615385
0.5641025641	0	0.4358974359
0.641025641	0	0.358974359
0.5128205128	0	0.4871794872
0.4358974359	0	0.5641025641
0.5384615385	0	0.4615384615
0.3076923077	0	0.6923076923
0.4871794872	0	0.5128205128
0.3846153846	0	0.6153846154
0.7692307692	0	0.2307692308
0.5641025641	0	0.4358974359
0.4871794872	0	0.5128205128
0.2307692308	0	0.7692307692
0.4871794872	0	0.5128205128
0.5384615385	0	0.4615384615
0.3846153846	0	0.6153846154
0.5384615385	0	0.4615384615
0.6666666667	0	0.3333333333
0.4871794872	0	0.5128205128
0.2051282051	0	0.7948717949
0.5897435897	0	0.4102564103
0.7948717949	0	0.2051282051
0.6153846154	0	0.3846153846
0.5641025641	0	0.4358974359
0.4615384615	0	0.5384615385
0.5384615385	0.0256410256	0.4358974359
0.358974359	0	0.641025641
0.7948717949	0	0.2051282051
0.6666666667	0	0.3333333333
0.4358974359	0	0.5641025641
0.5128205128	0	0.4871794872
0.2820512821	0	0.7179487179
0.4871794872	0	0.5128205128
0.7692307692	0	0.2307692308
0.5128205128	0	0.4871794872
0.4358974359	0.0256410256	0.5384615385
0.3846153846	0	0.6153846154
0.2051282051	0	0.7948717949
0.641025641	0	0.358974359
0.2564102564	0	0.7435897436
0.7179487179	0	0.2820512821
0.4871794872	0	0.5128205128
0.3846153846	0	0.6153846154
0.5897435897	0	0.4102564103
0.358974359	0	0.641025641
0.2564102564	0	0.7435897436
0.5897435897	0	0.4102564103
0.4358974359	0	0.5641025641
0.4615384615	0	0.5384615385
0.4358974359	0	0.5641025641
0.5384615385	0	0.4615384615
0.6666666667	0	0.3333333333
0.6923076923	0.0256410256	0.2820512821
0.5897435897	0	0.4102564103
0.4615384615	0	0.5384615385
0.5897435897	0	0.4102564103
0.3333333333	0.0256410256	0.641025641
0.5897435897	0	0.4102564103
0.3846153846	0	0.6153846154
0.4871794872	0	0.5128205128
0.2820512821	0	0.7179487179
0.4102564103	0	0.5897435897
0.7435897436	0	0.2564102564
0.5384615385	0.0256410256	0.4358974359
0.5384615385	0	0.4615384615
0.358974359	0	0.641025641
0.4358974359	0	0.5641025641
0.3846153846	0	0.6153846154
0.4102564103	0.0256410256	0.5641025641
0.2820512821	0	0.7179487179
0.4615384615	0	0.5384615385
0.6153846154	0	0.3846153846
0.8974358974	0	0.1025641026
0.641025641	0	0.358974359
0.5384615385	0	0.4615384615
0.641025641	0	0.358974359
0.7435897436	0	0.2564102564
0.4871794872	0	0.5128205128
0.5128205128	0.0256410256	0.4615384615
0.3846153846	0	0.6153846154
0.3846153846	0	0.6153846154
0.4102564103	0	0.5897435897
0.5128205128	0	0.4871794872
0.3333333333	0.0256410256	0.641025641
0.3846153846	0	0.6153846154
0.5897435897	0	0.4102564103
0.7435897436	0	0.2564102564
0.6153846154	0.0256410256	0.358974359
0.4871794872	0	0.5128205128
0.7179487179	0.0256410256	0.2564102564
0.4615384615	0.0256410256	0.5128205128
0.5897435897	0	0.4102564103
0.5641025641	0	0.4358974359
0.7948717949	0	0.2051282051
0.5128205128	0	0.4871794872
0.6666666667	0	0.3333333333
0.6153846154	0	0.3846153846
0.8205128205	0	0.1794871795
0.4871794872	0	0.5128205128
0.4102564103	0	0.5897435897
0.5128205128	0	0.4871794872
0.358974359	0	0.641025641
0.6666666667	0	0.3333333333
0.3333333333	0.0256410256	0.641025641
0.358974359	0	0.641025641
0.3076923077	0	0.6923076923
0.6666666667	0	0.3333333333
0.5128205128	0	0.4871794872
0.5897435897	0	0.4102564103
