# Supplementary material for: Inferring the distribution of fitness effects of spontaneous mutations in Chlamydomonas reinhardtii
Source: PLoS Biol. 2019 Jun 26;17(6):e3000192. doi: 10.1371/journal.pbio.3000192 (PMC6615632; doi:10.1371/journal.pbio.3000192)
Supplement: S7 Data — (GZ) [file pbio.3000192.s029.tar.gz › S1_Fig_inputfile1_L06_genotypes.txt]

ancestral	missing	derived
0.652173913	0	0.347826087
0.6376811594	0	0.3623188406
0.6376811594	0	0.3623188406
0.4637681159	0	0.5362318841
0.3188405797	0	0.6811594203
0.5217391304	0	0.4782608696
0.4637681159	0.0144927536	0.5217391304
0.2608695652	0.0724637681	0.6666666667
0.4057971014	0	0.5942028986
0.6086956522	0	0.3913043478
0.5362318841	0	0.4637681159
0.768115942	0	0.231884058
0.4492753623	0	0.5507246377
0.6231884058	0	0.3768115942
0.3768115942	0	0.6231884058
0.6231884058	0	0.3768115942
0.5652173913	0.0144927536	0.4202898551
0.5652173913	0	0.4347826087
0.5072463768	0	0.4927536232
0.3043478261	0	0.6956521739
0.6956521739	0	0.3043478261
0.5072463768	0	0.4927536232
0.5797101449	0	0.4202898551
0.5507246377	0	0.4492753623
0.4202898551	0.0289855072	0.5507246377
0.5072463768	0	0.4927536232
0.5507246377	0	0.4492753623
0.6666666667	0	0.3333333333
0.3333333333	0.0434782609	0.6231884058
0.4637681159	0	0.5362318841
0.5217391304	0.0144927536	0.4637681159
0.5507246377	0	0.4492753623
0.6086956522	0	0.3913043478
0.5072463768	0	0.4927536232
0.5797101449	0	0.4202898551
0.6231884058	0	0.3768115942
0.3333333333	0	0.6666666667
0.5942028986	0	0.4057971014
0.5507246377	0	0.4492753623
0.5217391304	0	0.4782608696
0.6956521739	0	0.3043478261
0.347826087	0	0.652173913
0.3768115942	0	0.6231884058
0.6666666667	0	0.3333333333
0.5507246377	0	0.4492753623
0.5072463768	0	0.4927536232
0.4202898551	0	0.5797101449
0.4782608696	0.0579710145	0.4637681159
0.768115942	0	0.231884058
0.652173913	0	0.347826087
0.5507246377	0	0.4492753623
0.4782608696	0	0.5217391304
0.6376811594	0.0144927536	0.347826087
0.4637681159	0	0.5362318841
0.4782608696	0	0.5217391304
0.4347826087	0	0.5652173913
0.5072463768	0	0.4927536232
0.5362318841	0	0.4637681159
0.5217391304	0	0.4782608696
0.3768115942	0	0.6231884058
0.4637681159	0	0.5362318841
0.6811594203	0	0.3188405797
0.4347826087	0	0.5652173913
0.5362318841	0	0.4637681159
0.4782608696	0.0289855072	0.4927536232
0.4927536232	0	0.5072463768
0.4927536232	0.0144927536	0.4927536232
0.6086956522	0	0.3913043478
0.4057971014	0	0.5942028986
0.3768115942	0	0.6231884058
0.652173913	0	0.347826087
0.4927536232	0	0.5072463768
0.4927536232	0	0.5072463768
0.5217391304	0	0.4782608696
0.3768115942	0	0.6231884058
0.2753623188	0.0144927536	0.7101449275
0.5507246377	0.0144927536	0.4347826087
0.6956521739	0	0.3043478261
0.7101449275	0	0.2898550725
0.4347826087	0	0.5652173913
0.6666666667	0	0.3333333333
0.4347826087	0	0.5652173913
0.4927536232	0	0.5072463768
0.4782608696	0	0.5217391304
0.5072463768	0	0.4927536232
0.4492753623	0	0.5507246377
0.4347826087	0	0.5652173913
0.5652173913	0	0.4347826087
0.4057971014	0.0289855072	0.5652173913
0.4927536232	0	0.5072463768
0.4202898551	0	0.5797101449
0.3768115942	0	0.6231884058
0.5072463768	0	0.4927536232
0.347826087	0	0.652173913
0.4347826087	0	0.5652173913
0.3623188406	0	0.6376811594
0.4492753623	0	0.5507246377
0.7536231884	0.0144927536	0.231884058
0.4347826087	0	0.5652173913
0.4492753623	0	0.5507246377
0.7101449275	0	0.2898550725
0.5942028986	0	0.4057971014
0.5797101449	0	0.4202898551
0.347826087	0	0.652173913
0.231884058	0	0.768115942
0.5217391304	0	0.4782608696
0.6666666667	0.0289855072	0.3043478261
0.3333333333	0	0.6666666667
0.5507246377	0	0.4492753623
