# Supplementary material for: Inferring the distribution of fitness effects of spontaneous mutations in Chlamydomonas reinhardtii
Source: PLoS Biol. 2019 Jun 26;17(6):e3000192. doi: 10.1371/journal.pbio.3000192 (PMC6615632; doi:10.1371/journal.pbio.3000192)
Supplement: S7 Data — (GZ) [file pbio.3000192.s029.tar.gz › S1_Fig_inputfile1_L07_genotypes.txt]

ancestral	missing	derived
0.6440677966	0	0.3559322034
0.5593220339	0	0.4406779661
0.4915254237	0	0.5084745763
0.3728813559	0	0.6271186441
0.3220338983	0	0.6779661017
0.5423728814	0	0.4576271186
0.2881355932	0	0.7118644068
0.3898305085	0	0.6101694915
0.7118644068	0	0.2881355932
0.5254237288	0.0169491525	0.4576271186
0.5084745763	0	0.4915254237
0.3559322034	0	0.6440677966
0.5762711864	0	0.4237288136
0.3050847458	0	0.6949152542
0.5762711864	0	0.4237288136
0.6949152542	0	0.3050847458
0.6779661017	0	0.3220338983
0.4745762712	0	0.5254237288
0.2881355932	0	0.7118644068
0.4915254237	0	0.5084745763
0.3898305085	0	0.6101694915
0.6271186441	0	0.3728813559
0.5084745763	0	0.4915254237
0.6101694915	0	0.3898305085
0.593220339	0	0.406779661
0.5254237288	0	0.4745762712
0.5423728814	0	0.4576271186
0.593220339	0	0.406779661
0.5423728814	0	0.4576271186
0.5254237288	0	0.4745762712
0.3389830508	0	0.6610169492
0.593220339	0	0.406779661
0.406779661	0	0.593220339
0.6271186441	0	0.3728813559
0.5254237288	0	0.4745762712
0.4576271186	0	0.5423728814
0.7457627119	0	0.2542372881
0.5423728814	0	0.4576271186
0.5593220339	0	0.4406779661
0.4237288136	0	0.5762711864
0.3728813559	0	0.6271186441
0.3728813559	0	0.6271186441
0.4745762712	0	0.5254237288
0.2711864407	0	0.7288135593
0.3898305085	0	0.6101694915
0.3728813559	0	0.6271186441
0.2881355932	0	0.7118644068
0.5762711864	0	0.4237288136
0.6949152542	0	0.3050847458
0.6779661017	0	0.3220338983
0.2711864407	0	0.7288135593
0.3389830508	0	0.6610169492
0.4406779661	0	0.5593220339
0.3050847458	0	0.6949152542
0.5762711864	0	0.4237288136
0.3220338983	0	0.6779661017
0.5084745763	0	0.4915254237
0.2881355932	0	0.7118644068
0.3559322034	0	0.6440677966
0.6271186441	0.0169491525	0.3559322034
0.3050847458	0	0.6949152542
0.5593220339	0	0.4406779661
0.3559322034	0	0.6440677966
0.4745762712	0	0.5254237288
0.5593220339	0	0.4406779661
0.4406779661	0	0.5593220339
0.7288135593	0	0.2711864407
0.4915254237	0	0.5084745763
0.5593220339	0	0.4406779661
