# Supplementary material for: Inferring the distribution of fitness effects of spontaneous mutations in Chlamydomonas reinhardtii
Source: PLoS Biol. 2019 Jun 26;17(6):e3000192. doi: 10.1371/journal.pbio.3000192 (PMC6615632; doi:10.1371/journal.pbio.3000192)
Supplement: S7 Data — (GZ) [file pbio.3000192.s029.tar.gz › S1_Fig_inputfile1_L09_genotypes.txt]

ancestral	missing	derived
0.6734693878	0	0.3265306122
0.3163265306	0	0.6836734694
0.6632653061	0	0.3367346939
0.612244898	0	0.387755102
0.693877551	0	0.306122449
0.3265306122	0	0.6734693878
0.6326530612	0	0.3673469388
0.5714285714	0	0.4285714286
0.3265306122	0	0.6734693878
0.3673469388	0	0.6326530612
0.4693877551	0	0.5306122449
0.4897959184	0	0.5102040816
0.5408163265	0	0.4591836735
0.6428571429	0	0.3571428571
0.6530612245	0	0.3469387755
0.5714285714	0	0.4285714286
0.4489795918	0	0.5510204082
0.387755102	0	0.612244898
0.3775510204	0	0.6224489796
0.4285714286	0.0102040816	0.5612244898
0.7653061224	0	0.2346938776
0.5612244898	0	0.4387755102
0.4183673469	0	0.5816326531
0.3265306122	0	0.6734693878
0.3775510204	0	0.6224489796
0.4183673469	0	0.5816326531
0.4693877551	0	0.5306122449
0.6020408163	0	0.3979591837
0.5102040816	0	0.4897959184
0.4795918367	0	0.5204081633
0.4897959184	0	0.5102040816
0.4285714286	0	0.5714285714
0.3775510204	0	0.6224489796
0.5204081633	0	0.4795918367
0.4387755102	0	0.5612244898
0.4285714286	0	0.5714285714
0.4489795918	0	0.5510204082
0.5306122449	0	0.4693877551
0.3571428571	0	0.6428571429
0.5612244898	0	0.4387755102
0.5510204082	0	0.4489795918
0.5	0	0.5
0.5306122449	0	0.4693877551
0.4183673469	0	0.5816326531
0.5510204082	0	0.4489795918
0.4795918367	0.0102040816	0.5102040816
0.6224489796	0.0204081633	0.3571428571
0.3265306122	0	0.6734693878
0.5	0	0.5
0.4285714286	0	0.5714285714
0.2551020408	0	0.7448979592
0.2653061224	0	0.7346938776
0.5510204082	0	0.4489795918
0.4693877551	0	0.5306122449
0.3775510204	0	0.6224489796
0.3979591837	0	0.6020408163
0.6020408163	0	0.3979591837
0.7244897959	0	0.2755102041
0.4897959184	0	0.5102040816
0.7040816327	0	0.2959183673
0.5	0	0.5
0.3775510204	0	0.6224489796
0.5102040816	0	0.4897959184
0.387755102	0	0.612244898
0.5102040816	0	0.4897959184
0.5918367347	0	0.4081632653
0.5714285714	0	0.4285714286
0.6224489796	0	0.3775510204
