# Supplementary material for: Inferring the distribution of fitness effects of spontaneous mutations in Chlamydomonas reinhardtii
Source: PLoS Biol. 2019 Jun 26;17(6):e3000192. doi: 10.1371/journal.pbio.3000192 (PMC6615632; doi:10.1371/journal.pbio.3000192)
Supplement: S7 Data — (GZ) [file pbio.3000192.s029.tar.gz › S1_Fig_inputfile1_L11_genotypes.txt]

ancestral	missing	derived
0.4393939394	0	0.5606060606
0.4545454545	0	0.5454545455
0.4696969697	0	0.5303030303
0.6060606061	0	0.3939393939
0.6666666667	0	0.3333333333
0.5757575758	0	0.4242424242
0.4242424242	0	0.5757575758
0.5	0	0.5
0.4545454545	0	0.5454545455
0.3787878788	0	0.6212121212
0.5454545455	0	0.4545454545
0.2878787879	0.0151515152	0.696969697
0.7121212121	0	0.2878787879
0.2878787879	0	0.7121212121
0.5757575758	0	0.4242424242
0.4393939394	0	0.5606060606
0.5909090909	0.0151515152	0.3939393939
0.5606060606	0	0.4393939394
0.6666666667	0	0.3333333333
0.5151515152	0	0.4848484848
0.5606060606	0	0.4393939394
0.3484848485	0	0.6515151515
0.3939393939	0	0.6060606061
0.6060606061	0	0.3939393939
0.4242424242	0	0.5757575758
0.4393939394	0.0151515152	0.5454545455
0.5606060606	0	0.4393939394
0.4090909091	0	0.5909090909
0.5909090909	0	0.4090909091
0.5151515152	0	0.4848484848
0.3939393939	0	0.6060606061
0.7424242424	0	0.2575757576
0.4090909091	0.0454545455	0.5454545455
0.5454545455	0	0.4545454545
0.4393939394	0	0.5606060606
0.5454545455	0	0.4545454545
0.4848484848	0	0.5151515152
0.3181818182	0	0.6818181818
0.5151515152	0	0.4848484848
0.4696969697	0	0.5303030303
0.5	0	0.5
0.5151515152	0	0.4848484848
0.5606060606	0	0.4393939394
0.4242424242	0	0.5757575758
0.4696969697	0	0.5303030303
0.5151515152	0	0.4848484848
0.4848484848	0	0.5151515152
0.7727272727	0	0.2272727273
0.6363636364	0	0.3636363636
0.4848484848	0	0.5151515152
0.3484848485	0	0.6515151515
0.2878787879	0	0.7121212121
0.4696969697	0	0.5303030303
0.3636363636	0	0.6363636364
0.5606060606	0	0.4393939394
0.4696969697	0	0.5303030303
0.6666666667	0	0.3333333333
0.6515151515	0	0.3484848485
0.5757575758	0	0.4242424242
0.5454545455	0.0151515152	0.4393939394
0.5606060606	0	0.4393939394
0.3636363636	0	0.6363636364
0.6666666667	0	0.3333333333
0.5606060606	0	0.4393939394
0.6363636364	0	0.3636363636
0.5909090909	0	0.4090909091
0.6060606061	0	0.3939393939
0.5151515152	0	0.4848484848
0.5606060606	0	0.4393939394
0.5303030303	0	0.4696969697
0.6666666667	0	0.3333333333
0.4393939394	0	0.5606060606
0.5606060606	0	0.4393939394
0.4848484848	0	0.5151515152
0.4848484848	0.0151515152	0.5
0.6515151515	0	0.3484848485
0.5454545455	0	0.4545454545
0.5606060606	0	0.4393939394
0.4090909091	0	0.5909090909
0.4090909091	0.0151515152	0.5757575758
0.803030303	0	0.196969697
0.5	0.0151515152	0.4848484848
0.3181818182	0.0303030303	0.6515151515
0.6060606061	0	0.3939393939
0.4090909091	0	0.5909090909
0.6818181818	0	0.3181818182
0.7272727273	0.0151515152	0.2575757576
0.5606060606	0	0.4393939394
0.6363636364	0	0.3636363636
0.4545454545	0	0.5454545455
0.4242424242	0	0.5757575758
0.5454545455	0	0.4545454545
0.6212121212	0	0.3787878788
0.6818181818	0	0.3181818182
0.6212121212	0	0.3787878788
0.5757575758	0	0.4242424242
0.5303030303	0.0454545455	0.4242424242
0.4242424242	0.0454545455	0.5303030303
0.5606060606	0	0.4393939394
0.5	0	0.5
0.6060606061	0	0.3939393939
0.6818181818	0	0.3181818182
0.5151515152	0.0151515152	0.4696969697
0.5757575758	0	0.4242424242
0.5454545455	0	0.4545454545
0.5151515152	0	0.4848484848
0.5	0	0.5
0.5303030303	0.0303030303	0.4393939394
0.4393939394	0	0.5606060606
0.6818181818	0	0.3181818182
0.4090909091	0	0.5909090909
0.4393939394	0	0.5606060606
0.5	0	0.5
0.6060606061	0	0.3939393939
0.5	0	0.5
0.5151515152	0	0.4848484848
0.5303030303	0	0.4696969697
0.3787878788	0	0.6212121212
0.2575757576	0	0.7424242424
0.2575757576	0	0.7424242424
0.4545454545	0.0151515152	0.5303030303
0.6060606061	0	0.3939393939
0.5	0	0.5
0.7121212121	0	0.2878787879
0.5151515152	0	0.4848484848
0.6212121212	0	0.3787878788
0.6666666667	0	0.3333333333
0.3787878788	0	0.6212121212
0.696969697	0	0.303030303
0.5303030303	0	0.4696969697
0.6060606061	0	0.3939393939
0.3939393939	0	0.6060606061
0.4242424242	0	0.5757575758
0.4848484848	0	0.5151515152
0.2878787879	0	0.7121212121
0.5454545455	0	0.4545454545
0.696969697	0	0.303030303
0.3787878788	0	0.6212121212
0.5	0	0.5
0.5757575758	0	0.4242424242
0.5454545455	0	0.4545454545
0.4696969697	0	0.5303030303
0.5909090909	0	0.4090909091
0.5	0	0.5
0.696969697	0	0.303030303
0.5454545455	0	0.4545454545
0.6666666667	0	0.3333333333
0.3787878788	0	0.6212121212
0.5606060606	0	0.4393939394
0.696969697	0	0.303030303
0.5757575758	0	0.4242424242
0.5757575758	0	0.4242424242
0.3333333333	0	0.6666666667
0.4696969697	0	0.5303030303
