# Supplementary material for: Inferring the distribution of fitness effects of spontaneous mutations in Chlamydomonas reinhardtii
Source: PLoS Biol. 2019 Jun 26;17(6):e3000192. doi: 10.1371/journal.pbio.3000192 (PMC6615632; doi:10.1371/journal.pbio.3000192)
Supplement: S7 Data — (GZ) [file pbio.3000192.s029.tar.gz › S1_Fig_inputfile1_L14_genotypes.txt]

ancestral	missing	derived
0.6181818182	0	0.3818181818
0.2545454545	0	0.7454545455
0.4	0	0.6
0.4909090909	0	0.5090909091
0.6363636364	0	0.3636363636
0.5454545455	0	0.4545454545
0.4909090909	0	0.5090909091
0.1454545455	0	0.8545454545
0.3818181818	0	0.6181818182
0.6727272727	0.0363636364	0.2909090909
0.5454545455	0.0181818182	0.4363636364
0.3272727273	0	0.6727272727
0.4363636364	0	0.5636363636
0.4	0	0.6
0.5272727273	0	0.4727272727
0.3636363636	0	0.6363636364
0.5454545455	0	0.4545454545
0.6727272727	0	0.3272727273
0.3818181818	0	0.6181818182
0.4545454545	0	0.5454545455
0.4727272727	0	0.5272727273
0.6	0	0.4
0.5272727273	0	0.4727272727
0.4727272727	0	0.5272727273
0.3090909091	0	0.6909090909
0.5818181818	0	0.4181818182
0.6	0.0363636364	0.3636363636
0.3454545455	0	0.6545454545
0.3454545455	0	0.6545454545
0.5818181818	0	0.4181818182
0.6363636364	0	0.3636363636
0.7272727273	0	0.2727272727
0.6727272727	0	0.3272727273
0.4363636364	0	0.5636363636
0.4545454545	0	0.5454545455
0.5090909091	0	0.4909090909
0.5272727273	0	0.4727272727
0.4727272727	0	0.5272727273
0.4727272727	0.0181818182	0.5090909091
0.6	0	0.4
0.3454545455	0	0.6545454545
0.2909090909	0	0.7090909091
0.3636363636	0	0.6363636364
0.3818181818	0	0.6181818182
0.5636363636	0	0.4363636364
0.7272727273	0	0.2727272727
0.4	0	0.6
0.4	0	0.6
0.5454545455	0	0.4545454545
0.7454545455	0	0.2545454545
0.3454545455	0	0.6545454545
0.5454545455	0	0.4545454545
0.4181818182	0	0.5818181818
0.2727272727	0	0.7272727273
0.3636363636	0	0.6363636364
0.4727272727	0	0.5272727273
0.6363636364	0	0.3636363636
0.4545454545	0	0.5454545455
0.6727272727	0	0.3272727273
0.5090909091	0	0.4909090909
0.5818181818	0	0.4181818182
0.5454545455	0	0.4545454545
0.5636363636	0	0.4363636364
0.5818181818	0	0.4181818182
0.5818181818	0	0.4181818182
0.7090909091	0	0.2909090909
0.5818181818	0	0.4181818182
