# Supplementary material for: Inferring the distribution of fitness effects of spontaneous mutations in Chlamydomonas reinhardtii
Source: PLoS Biol. 2019 Jun 26;17(6):e3000192. doi: 10.1371/journal.pbio.3000192 (PMC6615632; doi:10.1371/journal.pbio.3000192)
Supplement: S8 Data — (GZ) [file pbio.3000192.s030.tar.gz]

Archive with 8 entries (8 files):
- S9_Fig_inputfile1_Variants-to-CC2931-chromosome_4.txt
- S9_Fig_inputfile2_Variants-to-CC2931-chromosome_5.txt
- S9_Fig_inputfile3_Variants-to-CC2931-chromosome_6.txt
- S9_Fig_inputfile4_Variants-to-CC2931-chromosome_16.txt
- S9_Fig_inputfile5_Variants-to-donor-chromosome_4.txt
- S9_Fig_inputfile6_Variants-to-donor-chromosome_5.txt
- S9_Fig_inputfile7_Variants-to-donor-chromosome_6.txt
- S9_Fig_inputfile8_Variants-to-donor-chromosome_16.txt
