# Supplementary material for: Inferring the distribution of fitness effects of spontaneous mutations in Chlamydomonas reinhardtii
Source: PLoS Biol. 2019 Jun 26;17(6):e3000192. doi: 10.1371/journal.pbio.3000192 (PMC6615632; doi:10.1371/journal.pbio.3000192)
Supplement: S8 Data — (GZ) [file pbio.3000192.s030.tar.gz › S9_Fig_inputfile1_Variants-to-CC2931-chromosome_4.txt]

POS	freq	mut
0	0	0
40000	7.5e-05	6
80000	0.00025	20
120000	0.0003	24
160000	0.000275	22
200000	0.000225	18
240000	0.0001125	9
280000	7.5e-05	6
320000	8.75e-05	7
360000	0.009225	738
400000	0.0233625	1869
440000	0.018575	1486
480000	0.0202375	1619
520000	0.0201375	1611
560000	0.005425	434
600000	0.009125	730
640000	0.019525	1562
680000	0.0215	1720
720000	0.01	800
760000	3.75e-05	3
800000	5e-05	4
840000	0.000125	10
880000	7.5e-05	6
920000	1.25e-05	1
960000	1.25e-05	1
1000000	0	0
1040000	0.003175	254
1080000	0.0076125	609
1120000	0.0169875	1359
1160000	0.031625	2530
1200000	0.033675	2694
1240000	0.030025	2402
1280000	0.0299875	2399
1320000	0.0247125	1977
1360000	0.0228125	1825
1400000	0.022625	1810
1440000	0.023625	1890
1480000	0.0302625	2421
1520000	0.0302625	2421
1560000	0.0273125	2185
1600000	0.01755	1404
1640000	0.011425	914
1680000	0.0219	1752
1720000	0.028575	2286
1760000	0.0272625	2181
1800000	0.0294375	2355
1840000	0.024275	1942
1880000	0.0233	1864
1920000	0.0277625	2221
1960000	0.0265625	2125
2000000	0.02585	2068
2040000	0.029975	2398
2080000	0.0345	2760
2120000	0.03005	2404
2160000	0.0242	1936
2200000	0.02235	1788
2240000	0.0246125	1969
2280000	0.024075	1926
2320000	0.02985	2388
2360000	0.03355	2684
2400000	0.0313125	2505
2440000	0.03065	2452
2480000	0.029925	2394
2520000	0.0198	1584
2560000	0.0160875	1287
2600000	0.0210125	1681
2640000	0.0230875	1847
2680000	0.0320875	2567
2720000	0.03505	2804
2760000	0.0337	2696
2800000	0.029825	2386
2840000	0.02925	2340
2880000	0.03145	2516
2920000	0.0279875	2239
2960000	0.015725	1258
3000000	0.0142125	1137
3040000	0.02135	1708
3080000	0.023	1840
3120000	0.0248875	1991
3160000	0.0191875	1535
3200000	0.0196	1568
3240000	0.025275	2022
3280000	0.02535	2028
3320000	0.0220875	1767
3360000	0.02515	2012
3400000	0.028	2240
3440000	0.021625	1730
3480000	0.0199875	1599
3520000	0.0213125	1705
3560000	0.0183125	1465
3600000	0.0179625	1437
3640000	0.0223	1784
3680000	0.01925	1540
3720000	0.0135625	1085
3760000	0.01145	916
3800000	0.010625	850
3840000	0.0148875	1191
3880000	0.01465	1172
3920000	0.0172875	1383
3960000	0.023275	1862
4000000	0.018075	1446
4040000	0.0189875	1519
4080000	0.0137	1096
