# Supplementary material for: Inferring the distribution of fitness effects of spontaneous mutations in Chlamydomonas reinhardtii
Source: PLoS Biol. 2019 Jun 26;17(6):e3000192. doi: 10.1371/journal.pbio.3000192 (PMC6615632; doi:10.1371/journal.pbio.3000192)
Supplement: S8 Data — (GZ) [file pbio.3000192.s030.tar.gz › S9_Fig_inputfile2_Variants-to-CC2931-chromosome_5.txt]

POS	freq	mut
0	1.25e-05	1
40000	1.25e-05	1
80000	0	0
120000	0	0
160000	0.0098375	787
200000	0.0295	2360
240000	0.0351125	2809
280000	0.0295625	2365
320000	0.0248875	1991
360000	0.0219	1752
400000	0.022675	1814
440000	0.0221875	1775
480000	0.0127875	1023
520000	0.002175	174
560000	0.010475	838
600000	0.022675	1814
640000	0.026925	2154
680000	0.02235	1788
720000	0.0076625	613
760000	6.25e-05	5
800000	0.00015	12
840000	0.0001375	11
880000	0.0001	8
920000	0.0001875	15
960000	0.00015	12
1000000	6.25e-05	5
1040000	0.0001625	13
1080000	0.0002125	17
1120000	0.0002125	17
1160000	0.000225	18
1200000	0.000125	10
1240000	5e-05	4
1280000	7.5e-05	6
1320000	8.75e-05	7
1360000	0.0001125	9
1400000	0.0001125	9
1440000	0.0001375	11
1480000	0.000125	10
1520000	0.0001375	11
1560000	0.000175	14
1600000	0.0001375	11
1640000	0.0002	16
1680000	0.000225	18
1720000	0.000125	10
1760000	0.00015	12
1800000	0.0001375	11
1840000	0.000125	10
1880000	0.0001875	15
1920000	0.0001875	15
1960000	0.0002375	19
2000000	0.000125	10
2040000	8.75e-05	7
2080000	0.0002	16
2120000	0.0001625	13
2160000	0.0001	8
2200000	0.0001	8
2240000	0.000175	14
2280000	0.000125	10
2320000	3.75e-05	3
2360000	0.0001125	9
2400000	0.0004125	33
2440000	0.0003875	31
2480000	8.75e-05	7
2520000	0.000125	10
2560000	0.0001	8
2600000	7.5e-05	6
2640000	0.0001375	11
2680000	0.0001875	15
2720000	0.0002125	17
2760000	0.0001875	15
2800000	0.0001375	11
2840000	0.000175	14
2880000	0.0003125	25
2920000	0.000225	18
2960000	0.0001125	9
3000000	0.0001125	9
3040000	7.5e-05	6
3080000	0.0001375	11
3120000	0.0001375	11
3160000	0.0195625	1565
3200000	0.0348875	2791
3240000	0.0255	2040
3280000	0.0128125	1025
3320000	0.0138125	1105
3360000	0.025375	2030
3400000	0.02535	2028
3440000	0.0233375	1867
3480000	0.0131125	1049
