# Supplementary material for: Inferring the distribution of fitness effects of spontaneous mutations in Chlamydomonas reinhardtii
Source: PLoS Biol. 2019 Jun 26;17(6):e3000192. doi: 10.1371/journal.pbio.3000192 (PMC6615632; doi:10.1371/journal.pbio.3000192)
Supplement: S8 Data — (GZ) [file pbio.3000192.s030.tar.gz › S9_Fig_inputfile3_Variants-to-CC2931-chromosome_6.txt]

POS	freq	mut
0	0.003075	246
40000	0.0075625	605
80000	0.0131625	1053
120000	0.0216	1728
160000	0.021875	1750
200000	0.013	1040
240000	0.0116875	935
280000	0.01295	1036
320000	0.0137625	1101
360000	0.01445	1156
400000	0.0077	616
440000	0.0028	224
480000	0.0025125	201
520000	0.003275	262
560000	0.002675	214
600000	0.000925	74
640000	0.00015	12
680000	3.75e-05	3
720000	0	0
760000	0.000525	42
800000	0.005	400
840000	0.0172625	1381
880000	0.0233375	1867
920000	0.0247375	1979
960000	0.017825	1426
1000000	0.0192625	1541
1040000	0.0295375	2363
1080000	0.024675	1974
1120000	0.0232125	1857
1160000	0.023925	1914
1200000	0.0303375	2427
1240000	0.034	2720
1280000	0.0352625	2821
1320000	0.031325	2506
1360000	0.0113375	907
1400000	0.0001625	13
1440000	0.000175	14
1480000	0.0001875	15
1520000	7.5e-05	6
1560000	5e-05	4
1600000	1.25e-05	1
1640000	6.25e-05	5
1680000	0.0001125	9
1720000	6.25e-05	5
1760000	8.75e-05	7
1800000	0.0002375	19
1840000	0.0002625	21
1880000	0.0001	8
1920000	0.00015	12
1960000	0.0002	16
2000000	7.5e-05	6
2040000	0.00025	20
2080000	0.00055	44
2120000	0.0004125	33
2160000	0.0001375	11
2200000	0.0003375	27
2240000	0.0003	24
2280000	7.5e-05	6
2320000	6.25e-05	5
2360000	0.0001	8
2400000	0.000175	14
2440000	0.000125	10
2480000	0.0001125	9
2520000	0.0001125	9
2560000	8.75e-05	7
2600000	5e-05	4
2640000	7.5e-05	6
2680000	7.5e-05	6
2720000	0.000125	10
2760000	0.0001875	15
2800000	8.75e-05	7
2840000	2.5e-05	2
2880000	3.75e-05	3
2920000	2.5e-05	2
2960000	3.75e-05	3
3000000	0.0001625	13
3040000	0.0003375	27
3080000	0.0003125	25
3120000	0.000125	10
3160000	0.0002125	17
3200000	0.0002375	19
3240000	5e-05	4
3280000	0.000125	10
3320000	0.0002625	21
3360000	0.0001875	15
3400000	0.0001375	11
3440000	0.0001	8
3480000	2.5e-05	2
3520000	0.0001125	9
3560000	0.0001625	13
3600000	7.5e-05	6
3640000	6.25e-05	5
3680000	6.25e-05	5
3720000	2.5e-05	2
3760000	3.75e-05	3
3800000	0.0001375	11
3840000	0.0001375	11
3880000	0.000125	10
3920000	0.00035	28
3960000	0.0002875	23
4000000	0.0001375	11
4040000	0.0001	8
4080000	5e-05	4
4120000	7.5e-05	6
4160000	5e-05	4
4200000	5e-05	4
4240000	8.75e-05	7
4280000	7.5e-05	6
4320000	0.00015	12
4360000	0.000175	14
4400000	3.75e-05	3
4440000	0	0
4480000	0	0
4520000	0	0
4560000	0	0
4600000	0	0
4640000	6.25e-05	5
4680000	6.25e-05	5
4720000	0	0
4760000	3.75e-05	3
4800000	5e-05	4
4840000	1.25e-05	1
4880000	3.75e-05	3
4920000	8.75e-05	7
4960000	6.25e-05	5
5000000	2.5e-05	2
5040000	1.25e-05	1
5080000	0	0
5120000	7.5e-05	6
5160000	8.75e-05	7
5200000	5e-05	4
5240000	0.000125	10
5280000	8.75e-05	7
5320000	0	0
5360000	1.25e-05	1
5400000	6.25e-05	5
5440000	0.0001125	9
5480000	0.0001125	9
5520000	7.5e-05	6
5560000	3.75e-05	3
5600000	8.75e-05	7
5640000	0.000125	10
5680000	5e-05	4
5720000	5e-05	4
5760000	8.75e-05	7
5800000	3.75e-05	3
5840000	3.75e-05	3
5880000	5e-05	4
5920000	2.5e-05	2
5960000	0.0001125	9
6000000	0.0002	16
6040000	0.00015	12
6080000	0.000175	14
6120000	0.0001875	15
6160000	6.25e-05	5
6200000	6.25e-05	5
6240000	0.0001125	9
6280000	0.000125	10
6320000	0.0003	24
6360000	0.0004	32
6400000	0.0002375	19
6440000	8.75e-05	7
6480000	0.00015	12
6520000	0.0002625	21
6560000	0.0002	16
6600000	6.25e-05	5
6640000	7.5e-05	6
6680000	7.5e-05	6
6720000	1.25e-05	1
6760000	6.25e-05	5
6800000	0.000125	10
6840000	0.00015	12
6880000	0.0001	8
6920000	6.25e-05	5
6960000	0.0001	8
7000000	8.75e-05	7
7040000	0.00015	12
7080000	0.0002625	21
7120000	0.000175	14
7160000	6.25e-05	5
7200000	8.75e-05	7
7240000	0.0001625	13
7280000	0.0001	8
7320000	0.0001125	9
7360000	0.000175	14
7400000	0.0001	8
7440000	6.25e-05	5
7480000	7.5e-05	6
7520000	5e-05	4
7560000	6.25e-05	5
7600000	6.25e-05	5
7640000	0	0
7680000	0.00015	12
7720000	0.00015	12
7760000	0	0
7800000	0	0
7840000	0	0
7880000	5e-05	4
7920000	7.5e-05	6
7960000	5e-05	4
8000000	7.5e-05	6
8040000	6.25e-05	5
8080000	2.5e-05	2
8120000	2.5e-05	2
8160000	0.0001125	9
8200000	0.0001125	9
8240000	2.5e-05	2
8280000	6.25e-05	5
8320000	8.75e-05	7
8360000	0.0001375	11
8400000	0.0001875	15
8440000	0.00015	12
8480000	0.0001625	13
8520000	0.00015	12
8560000	6.25e-05	5
8600000	5e-05	4
8640000	0.0001	8
8680000	0.000125	10
8720000	0.0001375	11
8760000	0.0001875	15
8800000	0.000175	14
8840000	6.25e-05	5
8880000	1.25e-05	1
8920000	0.000125	10
8960000	0.000125	10
9000000	2.5e-05	2
