# Supplementary material for: Inferring the distribution of fitness effects of spontaneous mutations in Chlamydomonas reinhardtii
Source: PLoS Biol. 2019 Jun 26;17(6):e3000192. doi: 10.1371/journal.pbio.3000192 (PMC6615632; doi:10.1371/journal.pbio.3000192)
Supplement: S8 Data — (GZ) [file pbio.3000192.s030.tar.gz › S9_Fig_inputfile4_Variants-to-CC2931-chromosome_16.txt]

POS	freq	mut
0	3.75e-05	3
40000	5e-05	4
80000	1.25e-05	1
120000	0.0002125	17
160000	0.0003625	29
200000	0.0001875	15
240000	0.00015	12
280000	0.0002125	17
320000	0.000175	14
360000	8.75e-05	7
400000	6.25e-05	5
440000	5e-05	4
480000	8.75e-05	7
520000	0.000175	14
560000	0.000275	22
600000	0.0002	16
640000	6.25e-05	5
680000	0.0001	8
720000	7.5e-05	6
760000	8.75e-05	7
800000	0.00015	12
840000	0.000175	14
880000	0.000225	18
920000	0.00025	20
960000	0.00015	12
1000000	0.000125	10
1040000	0.000175	14
1080000	0.000125	10
1120000	3.75e-05	3
1160000	1.25e-05	1
1200000	2.5e-05	2
1240000	3.75e-05	3
1280000	0.0003	24
1320000	0.0004875	39
1360000	0.000275	22
1400000	0.0001375	11
1440000	0.000125	10
1480000	0.00015	12
1520000	0.00015	12
1560000	7.5e-05	6
1600000	2.5e-05	2
1640000	3.75e-05	3
1680000	6.25e-05	5
1720000	7.5e-05	6
1760000	0.0001	8
1800000	0.00015	12
1840000	0.0001	8
1880000	0	0
1920000	5e-05	4
1960000	5e-05	4
2000000	5e-05	4
2040000	7.5e-05	6
2080000	7.5e-05	6
2120000	8.75e-05	7
2160000	0.00015	12
2200000	0.0002625	21
2240000	0.0002875	23
2280000	0.0002375	19
2320000	0.000125	10
2360000	0.0001125	9
2400000	0.00015	12
2440000	0.000175	14
2480000	0.0001375	11
2520000	5e-05	4
2560000	0.0001	8
2600000	0.0002375	19
2640000	0.0002125	17
2680000	0.0001875	15
2720000	0.000175	14
2760000	0.0001	8
2800000	0.0001125	9
2840000	0.00015	12
2880000	0.0001125	9
2920000	6.25e-05	5
2960000	6.25e-05	5
3000000	1.25e-05	1
3040000	0	0
3080000	2.5e-05	2
3120000	5e-05	4
3160000	6.25e-05	5
3200000	5e-05	4
3240000	1.25e-05	1
3280000	2.5e-05	2
3320000	3.75e-05	3
3360000	1.25e-05	1
3400000	0	0
3440000	3.75e-05	3
3480000	0.0001875	15
3520000	0.0002375	19
3560000	0.0001125	9
3600000	6.25e-05	5
3640000	0.0001125	9
3680000	0.0001	8
3720000	8.75e-05	7
3760000	0.000225	18
3800000	0.0003875	31
3840000	0.0002625	21
3880000	6.25e-05	5
3920000	0.000125	10
3960000	0.0002	16
4000000	0.000125	10
4040000	0.0002	16
4080000	0.0003	24
4120000	0.0001375	11
4160000	0.0001625	13
4200000	0.000275	22
4240000	0.00015	12
4280000	0.0001125	9
4320000	0.000225	18
4360000	0.00025	20
4400000	0.0001625	13
4440000	0.00015	12
4480000	0.0001875	15
4520000	0.0001875	15
4560000	0.0001125	9
4600000	2.5e-05	2
4640000	6.25e-05	5
4680000	0.000175	14
4720000	0.000175	14
4760000	0.0001	8
4800000	0.0001375	11
4840000	0.00015	12
4880000	0.0001875	15
4920000	0.0001875	15
4960000	0.0001875	15
5000000	0.0001875	15
5040000	6.25e-05	5
5080000	1.25e-05	1
5120000	2.5e-05	2
5160000	0.0001	8
5200000	0.0001125	9
5240000	3.75e-05	3
5280000	1.25e-05	1
5320000	1.25e-05	1
5360000	3.75e-05	3
5400000	5e-05	4
5440000	7.5e-05	6
5480000	6.25e-05	5
5520000	3.75e-05	3
5560000	6.25e-05	5
5600000	6.25e-05	5
5640000	0.00985	788
5680000	0.010725	858
5720000	0.0147875	1183
5760000	0.0240625	1925
5800000	0.0261	2088
5840000	0.033075	2646
5880000	0.0316625	2533
5920000	0.0154875	1239
5960000	0.016825	1346
6000000	0.0255	2040
6040000	0.023275	1862
6080000	0.02935	2348
6120000	0.0331125	2649
6160000	0.0289375	2315
6200000	0.026325	2106
6240000	0.0309625	2477
6280000	0.0270875	2167
6320000	0.0286125	2289
6360000	0.0257625	2061
6400000	0.0214375	1715
6440000	0.0246375	1971
6480000	0.029375	2350
6520000	0.0298125	2385
6560000	0.0297125	2377
6600000	0.034375	2750
6640000	0.0256875	2055
6680000	0.025375	2030
6720000	0.0287875	2303
6760000	0.028275	2262
6800000	0.03265	2612
6840000	0.0367125	2937
6880000	0.0373	2984
6920000	0.036	2880
6960000	0.023575	1886
7000000	0.0177625	1421
7040000	0.0232	1856
7080000	0.030475	2438
7120000	0.0369	2952
7160000	0.030625	2450
7200000	0.0322625	2581
7240000	0.03405	2724
7280000	0.0357625	2861
7320000	0.0383625	3069
7360000	0.0337	2696
7400000	0.0254375	2035
7440000	0.0233	1864
7480000	0.02725	2180
7520000	0.03035	2428
7560000	0.0273625	2189
7600000	0.019275	1542
7640000	0.022	1760
7680000	0.0249875	1999
7720000	0.01995	1596
7760000	0.0134625	1077
