# Supplementary material for: Inferring the distribution of fitness effects of spontaneous mutations in Chlamydomonas reinhardtii
Source: PLoS Biol. 2019 Jun 26;17(6):e3000192. doi: 10.1371/journal.pbio.3000192 (PMC6615632; doi:10.1371/journal.pbio.3000192)
Supplement: S8 Data — (GZ) [file pbio.3000192.s030.tar.gz › S9_Fig_inputfile5_Variants-to-donor-chromosome_4.txt]

POS	freq	mut
0	0.008	640
40000	0.0198625	1589
80000	0.0252875	2023
120000	0.026375	2110
160000	0.025675	2054
200000	0.021375	1710
240000	0.016775	1342
280000	0.0152625	1221
320000	0.0145875	1167
360000	0.0107375	859
400000	0.00335	268
440000	0.00025	20
480000	0.0003	24
520000	0.000175	14
560000	0.001025	82
600000	0.0010375	83
640000	0.000325	26
680000	0.0003875	31
720000	0.0001875	15
760000	5e-05	4
800000	0.000525	42
840000	0.000825	66
880000	0.000325	26
920000	0.000125	10
960000	0.0001	8
1000000	0	0
1040000	1.25e-05	1
1080000	1.25e-05	1
1120000	0	0
1160000	3.75e-05	3
1200000	0.0001125	9
1240000	0.0001375	11
1280000	0.00015	12
1320000	0.0002	16
1360000	0.0001125	9
1400000	3.75e-05	3
1440000	0.0001	8
1480000	0.0001375	11
1520000	0.0001	8
1560000	0.00015	12
1600000	0.0001625	13
1640000	0.0002125	17
1680000	0.0002375	19
1720000	0.000125	10
1760000	0.00025	20
1800000	0.000275	22
1840000	0.0001125	9
1880000	8.75e-05	7
1920000	0.0001375	11
1960000	0.0003125	25
2000000	0.00025	20
2040000	2.5e-05	2
2080000	8.75e-05	7
2120000	0.000175	14
2160000	0.0001375	11
2200000	0.000175	14
2240000	0.0001875	15
2280000	0.000225	18
2320000	0.0001875	15
2360000	5e-05	4
2400000	5e-05	4
2440000	1.25e-05	1
2480000	6.25e-05	5
2520000	0.000275	22
2560000	0.0003	24
2600000	0.000125	10
2640000	8.75e-05	7
2680000	0.0001	8
2720000	7.5e-05	6
2760000	6.25e-05	5
2800000	8.75e-05	7
2840000	7.5e-05	6
2880000	6.25e-05	5
2920000	7.5e-05	6
2960000	0.0001625	13
3000000	0.0001375	11
3040000	6.25e-05	5
3080000	8.75e-05	7
3120000	0.0002125	17
3160000	0.0002375	19
3200000	0.0001	8
3240000	3.75e-05	3
3280000	0	0
3320000	2.5e-05	2
3360000	7.5e-05	6
3400000	0.000125	10
3440000	0.0001	8
3480000	0.0001375	11
3520000	0.0001875	15
3560000	0.0001375	11
3600000	0.0003125	25
3640000	0.000525	42
3680000	0.0005375	43
3720000	0.0003	24
3760000	0.0001	8
3800000	0.0001125	9
3840000	0.0001125	9
3880000	0.0002125	17
3920000	0.000225	18
3960000	0.0002625	21
4000000	0.0002375	19
4040000	6.25e-05	5
4080000	2.5e-05	2
