# Supplementary material for: Inferring the distribution of fitness effects of spontaneous mutations in Chlamydomonas reinhardtii
Source: PLoS Biol. 2019 Jun 26;17(6):e3000192. doi: 10.1371/journal.pbio.3000192 (PMC6615632; doi:10.1371/journal.pbio.3000192)
Supplement: S8 Data — (GZ) [file pbio.3000192.s030.tar.gz › S9_Fig_inputfile6_Variants-to-donor-chromosome_5.txt]

POS	freq	mut
0	0.00025	20
40000	0.00065	52
80000	0.0004	32
120000	0	0
160000	0.0001125	9
200000	0.0001125	9
240000	1.25e-05	1
280000	0.0001125	9
320000	0.0001625	13
360000	0.0001625	13
400000	0.0001875	15
440000	0.0001375	11
480000	0.0001	8
520000	5e-05	4
560000	6.25e-05	5
600000	0.0001	8
640000	0.0001	8
680000	0.00015	12
720000	0.0072625	581
760000	0.0203625	1629
800000	0.0253875	2031
840000	0.0257375	2059
880000	0.027675	2214
920000	0.0258375	2067
960000	0.0246875	1975
1000000	0.0242	1936
1040000	0.0304	2432
1080000	0.0292	2336
1120000	0.0200625	1605
1160000	0.021025	1682
1200000	0.0265375	2123
1240000	0.0296375	2371
1280000	0.031525	2522
1320000	0.0243875	1951
1360000	0.020725	1658
1400000	0.027125	2170
1440000	0.024975	1998
1480000	0.02245	1796
1520000	0.0127875	1023
1560000	0.0128875	1031
1600000	0.0166	1328
1640000	0.017775	1422
1680000	0.0226125	1809
1720000	0.0189625	1517
1760000	0.013025	1042
1800000	0.0171625	1373
1840000	0.0196	1568
1880000	0.01105	884
1920000	0.0151875	1215
1960000	0.014425	1154
2000000	0.0033625	269
2040000	0.0067375	539
2080000	0.0189625	1517
2120000	0.026975	2158
2160000	0.0277625	2221
2200000	0.0246625	1973
2240000	0.0208875	1671
2280000	0.0154625	1237
2320000	0.0077875	623
2360000	0.0018625	149
2400000	0.001675	134
2440000	0.0075875	607
2480000	0.014275	1142
2520000	0.0255	2040
2560000	0.035	2800
2600000	0.0326625	2613
2640000	0.0221625	1773
2680000	0.02245	1796
2720000	0.0313	2504
2760000	0.0289375	2315
2800000	0.0217	1736
2840000	0.014525	1162
2880000	0.0178875	1431
2920000	0.0250875	2007
2960000	0.026325	2106
3000000	0.029325	2346
3040000	0.0308875	2471
3080000	0.0228625	1829
3120000	0.0215875	1727
3160000	0.014575	1166
3200000	0.001	80
3240000	0.0001	8
3280000	1.25e-05	1
3320000	0.0001125	9
3360000	0.0001375	11
3400000	0.000125	10
3440000	0.0001875	15
3480000	0.0001	8
