# Supplementary material for: Inferring the distribution of fitness effects of spontaneous mutations in Chlamydomonas reinhardtii
Source: PLoS Biol. 2019 Jun 26;17(6):e3000192. doi: 10.1371/journal.pbio.3000192 (PMC6615632; doi:10.1371/journal.pbio.3000192)
Supplement: S8 Data — (GZ) [file pbio.3000192.s030.tar.gz › S9_Fig_inputfile7_Variants-to-donor-chromosome_6.txt]

POS	freq	mut
0	3.75e-05	3
40000	3.75e-05	3
80000	1.25e-05	1
120000	5e-05	4
160000	0.0001625	13
200000	0.0001625	13
240000	3.75e-05	3
280000	3.75e-05	3
320000	5e-05	4
360000	1.25e-05	1
400000	0	0
440000	0	0
480000	0.000125	10
520000	0.000275	22
560000	0.0002875	23
600000	0.0001375	11
640000	0.000125	10
680000	0.000125	10
720000	0	0
760000	0.0001	8
800000	0.0006625	53
840000	0.000575	46
880000	1.25e-05	1
920000	2.5e-05	2
960000	2.5e-05	2
1000000	2.5e-05	2
1040000	8.75e-05	7
1080000	0.000375	30
1120000	0.00035	28
1160000	6.25e-05	5
1200000	5e-05	4
1240000	2.5e-05	2
1280000	1.25e-05	1
1320000	0.00125	100
1360000	0.012125	970
1400000	0.02605	2084
1440000	0.030475	2438
1480000	0.030075	2406
1520000	0.0277875	2223
1560000	0.027075	2166
1600000	0.0298	2384
1640000	0.024625	1970
1680000	0.0237625	1901
1720000	0.0314125	2513
1760000	0.0297875	2383
1800000	0.02675	2140
1840000	0.030075	2406
1880000	0.0280875	2247
1920000	0.0255375	2043
1960000	0.0326	2608
2000000	0.036225	2898
2040000	0.028375	2270
2080000	0.0211	1688
2120000	0.0286125	2289
2160000	0.0294	2352
2200000	0.0140875	1127
2240000	0.0102375	819
2280000	0.0184375	1475
2320000	0.0282125	2257
2360000	0.03465	2772
2400000	0.02985	2388
2440000	0.0251	2008
2480000	0.0298125	2385
2520000	0.0242625	1941
2560000	0.018425	1474
2600000	0.0231	1848
2640000	0.0302	2416
2680000	0.0340375	2723
2720000	0.0297375	2379
2760000	0.0338375	2707
2800000	0.0351125	2809
2840000	0.0316875	2535
2880000	0.0318375	2547
2920000	0.0235625	1885
2960000	0.023625	1890
3000000	0.0328875	2631
3040000	0.0338125	2705
3080000	0.0313125	2505
3120000	0.0321625	2573
3160000	0.0307625	2461
3200000	0.0224	1792
3240000	0.012975	1038
3280000	0.0167375	1339
3320000	0.0237625	1901
3360000	0.019275	1542
3400000	0.0178875	1431
3440000	0.0230375	1843
3480000	0.0258375	2067
3520000	0.0289875	2319
3560000	0.026125	2090
3600000	0.0210125	1681
3640000	0.02365	1892
3680000	0.0251125	2009
3720000	0.028825	2306
3760000	0.034325	2746
3800000	0.038775	3102
3840000	0.036025	2882
3880000	0.028325	2266
3920000	0.0241125	1929
3960000	0.0267875	2143
4000000	0.026725	2138
4040000	0.0247125	1977
4080000	0.0249875	1999
4120000	0.029275	2342
4160000	0.02975	2380
4200000	0.0278125	2225
4240000	0.030625	2450
4280000	0.0307625	2461
4320000	0.034525	2762
4360000	0.0247	1976
4400000	0.0061125	489
4440000	1.25e-05	1
4480000	0	0
4520000	0	0
4560000	1.25e-05	1
4600000	1.25e-05	1
4640000	0.0001125	9
4680000	0.0001625	13
4720000	7.5e-05	6
4760000	0.000175	14
4800000	0.011075	886
4840000	0.0259625	2077
4880000	0.0316	2528
4920000	0.0270125	2161
4960000	0.0191	1528
5000000	0.0230875	1847
5040000	0.029875	2390
5080000	0.0305125	2441
5120000	0.033275	2662
5160000	0.036725	2938
5200000	0.031725	2538
5240000	0.0270625	2165
5280000	0.0305875	2447
5320000	0.031125	2490
5360000	0.03065	2452
5400000	0.0285625	2285
5440000	0.021175	1694
5480000	0.0216875	1735
5520000	0.0269125	2153
5560000	0.02885	2308
5600000	0.030275	2422
5640000	0.03225	2580
5680000	0.0329375	2635
5720000	0.03435	2748
5760000	0.03625	2900
5800000	0.0308375	2467
5840000	0.029475	2358
5880000	0.0328	2624
5920000	0.032875	2630
5960000	0.0343125	2745
6000000	0.035475	2838
6040000	0.0321	2568
6080000	0.0303375	2427
6120000	0.0314625	2517
6160000	0.0287375	2299
6200000	0.0220125	1761
6240000	0.0235	1880
6280000	0.0314625	2517
6320000	0.0322	2576
6360000	0.0247375	1979
6400000	0.0214625	1717
6440000	0.0281625	2253
6480000	0.024475	1958
6520000	0.0207375	1659
6560000	0.0158875	1271
6600000	0.0173	1384
6640000	0.031025	2482
6680000	0.01945	1556
6720000	0.0196125	1569
6760000	0.0308125	2465
6800000	0.0274125	2193
6840000	0.0251625	2013
6880000	0.0240875	1927
6920000	0.02955	2364
6960000	0.0325625	2605
7000000	0.0312375	2499
7040000	0.0244375	1955
7080000	0.020475	1638
7120000	0.0250375	2003
7160000	0.0291625	2333
7200000	0.0258625	2069
7240000	0.0213375	1707
7280000	0.02705	2164
7320000	0.0281875	2255
7360000	0.0246375	1971
7400000	0.0299125	2393
7440000	0.0290125	2321
7480000	0.0239	1912
7520000	0.0254125	2033
7560000	0.02195	1756
7600000	0.0111875	895
7640000	0.0094375	755
7680000	0.0140125	1121
7720000	0.015625	1250
7760000	0.0112625	901
7800000	0.0122125	977
7840000	0.0197125	1577
7880000	0.02405	1924
7920000	0.0322	2576
7960000	0.035975	2878
8000000	0.033775	2702
8040000	0.026475	2118
8080000	0.0232625	1861
8120000	0.0256875	2055
8160000	0.0292375	2339
8200000	0.0269375	2155
8240000	0.0124375	995
8280000	0.0034	272
8320000	0.0157875	1263
8360000	0.0288	2304
8400000	0.028275	2262
8440000	0.02895	2316
8480000	0.0279625	2237
8520000	0.0249875	1999
8560000	0.024925	1994
8600000	0.022025	1762
8640000	0.0278375	2227
8680000	0.0333	2664
8720000	0.0240625	1925
8760000	0.019375	1550
8800000	0.0192	1536
8840000	0.0181	1448
8880000	0.021325	1706
8920000	0.0234	1872
8960000	0.0148375	1187
9000000	0.0080375	643
