# Supplementary material for: Inferring the distribution of fitness effects of spontaneous mutations in Chlamydomonas reinhardtii
Source: PLoS Biol. 2019 Jun 26;17(6):e3000192. doi: 10.1371/journal.pbio.3000192 (PMC6615632; doi:10.1371/journal.pbio.3000192)
Supplement: S8 Data — (GZ) [file pbio.3000192.s030.tar.gz › S9_Fig_inputfile8_Variants-to-donor-chromosome_16.txt]

POS	freq	mut
0	0.0011375	91
40000	0.00795	636
80000	0.01775	1420
120000	0.0202	1616
160000	0.0174	1392
200000	0.02285	1828
240000	0.0282	2256
280000	0.0242125	1937
320000	0.0192625	1541
360000	0.020275	1622
400000	0.0280375	2243
440000	0.0191625	1533
480000	0.014	1120
520000	0.0235125	1881
560000	0.0280125	2241
600000	0.0309125	2473
640000	0.0211375	1691
680000	0.01395	1116
720000	0.020025	1602
760000	0.018375	1470
800000	0.0178625	1429
840000	0.0253875	2031
880000	0.0298875	2391
920000	0.0265125	2121
960000	0.0242875	1943
1000000	0.0336375	2691
1040000	0.0312	2496
1080000	0.0276125	2209
1120000	0.0317625	2541
1160000	0.024875	1990
1200000	0.02035	1628
1240000	0.0237	1896
1280000	0.0229125	1833
1320000	0.020825	1666
1360000	0.027725	2218
1400000	0.0302375	2419
1440000	0.0351875	2815
1480000	0.0422125	3377
1520000	0.037875	3030
1560000	0.032725	2618
1600000	0.0245	1960
1640000	0.024325	1946
1680000	0.0320875	2567
1720000	0.032025	2562
1760000	0.028275	2262
1800000	0.0222	1776
1840000	0.020625	1650
1880000	0.0254	2032
1920000	0.0288	2304
1960000	0.0305875	2447
2000000	0.0315625	2525
2040000	0.031875	2550
2080000	0.0328125	2625
2120000	0.030275	2422
2160000	0.027	2160
2200000	0.033875	2710
2240000	0.03525	2820
2280000	0.0327	2616
2320000	0.0292625	2341
2360000	0.0314375	2515
2400000	0.0324625	2597
2440000	0.0208375	1667
2480000	0.0238375	1907
2520000	0.03235	2588
2560000	0.030925	2474
2600000	0.02655	2124
2640000	0.0253	2024
2680000	0.02345	1876
2720000	0.022975	1838
2760000	0.0253875	2031
2800000	0.0251625	2013
2840000	0.017175	1374
2880000	0.0204375	1635
2920000	0.0307875	2463
2960000	0.0279375	2235
3000000	0.0247	1976
3040000	0.02875	2300
3080000	0.02895	2316
3120000	0.024825	1986
3160000	0.0195625	1565
3200000	0.01175	940
3240000	0.004975	398
3280000	0.0001	8
3320000	0.0001	8
3360000	0	0
3400000	0.00065	52
3440000	0.0082	656
3480000	0.0152	1216
3520000	0.022175	1774
3560000	0.030825	2466
3600000	0.0317125	2537
3640000	0.025	2000
3680000	0.0272	2176
3720000	0.0302625	2421
3760000	0.0235125	1881
3800000	0.0197375	1579
3840000	0.0227875	1823
3880000	0.0244625	1957
3920000	0.0116875	935
3960000	0.0045625	365
4000000	0.015025	1202
4040000	0.019725	1578
4080000	0.0190125	1521
4120000	0.012125	970
4160000	0.0150875	1207
4200000	0.025225	2018
4240000	0.0295125	2361
4280000	0.0346875	2775
4320000	0.0228625	1829
4360000	0.0204875	1639
4400000	0.0280375	2243
4440000	0.0284625	2277
4480000	0.02475	1980
4520000	0.017975	1438
4560000	0.0184625	1477
4600000	0.0247625	1981
4640000	0.0227375	1819
4680000	0.0239625	1917
4720000	0.032425	2594
4760000	0.03015	2412
4800000	0.023875	1910
4840000	0.021	1680
4880000	0.022625	1810
4920000	0.0268875	2151
4960000	0.034275	2742
5000000	0.038925	3114
5040000	0.0375375	3003
5080000	0.0355625	2845
5120000	0.0352125	2817
5160000	0.0351375	2811
5200000	0.0319125	2553
5240000	0.03585	2868
5280000	0.0338375	2707
5320000	0.0286375	2291
5360000	0.028525	2282
5400000	0.017325	1386
5440000	0.008125	650
5480000	0.0149625	1197
5520000	0.0267375	2139
5560000	0.028925	2314
5600000	0.0327625	2621
5640000	0.0243875	1951
5680000	0.0053375	427
5720000	0.00015	12
5760000	8.75e-05	7
5800000	0.0001	8
5840000	0.000125	10
5880000	0.000125	10
5920000	0.0001875	15
5960000	0.0001375	11
6000000	8.75e-05	7
6040000	0.00015	12
6080000	0.0001375	11
6120000	8.75e-05	7
6160000	8.75e-05	7
6200000	5e-05	4
6240000	5e-05	4
6280000	0.0001	8
6320000	0.000125	10
6360000	0.000125	10
6400000	7.5e-05	6
6440000	0.0002125	17
6480000	0.0002	16
6520000	2.5e-05	2
6560000	0.0001	8
6600000	0.0001125	9
6640000	7.5e-05	6
6680000	6.25e-05	5
6720000	0.000175	14
6760000	0.0001625	13
6800000	0.00025	20
6840000	0.000325	26
6880000	0.0001375	11
6920000	6.25e-05	5
6960000	0.000225	18
7000000	0.0003625	29
7040000	0.00015	12
7080000	0.0001	8
7120000	0.0001125	9
7160000	5e-05	4
7200000	5e-05	4
7240000	5e-05	4
7280000	2.5e-05	2
7320000	6.25e-05	5
7360000	0.0001	8
7400000	0.0001875	15
7440000	0.0001875	15
7480000	5e-05	4
7520000	1.25e-05	1
7560000	5e-05	4
7600000	8.75e-05	7
7640000	0.00015	12
7680000	0.0001125	9
7720000	0	0
7760000	0.00015	12
