# Supplementary material for: Inferring the distribution of fitness effects of spontaneous mutations in Chlamydomonas reinhardtii
Source: PLoS Biol. 2019 Jun 26;17(6):e3000192. doi: 10.1371/journal.pbio.3000192 (PMC6615632; doi:10.1371/journal.pbio.3000192)
Supplement: S9 Data — (GZ) [file pbio.3000192.s031.tar.gz]

Archive with 26 entries (26 files):
- S10_Fig_inputfile10_Variants-to-CC2931-chromosome_13.txt
- S10_Fig_inputfile11_Variants-to-CC2931-chromosome_14.txt
- S10_Fig_inputfile12_Variants-to-CC2931-chromosome_15.txt
- S10_Fig_inputfile13_Variants-to-CC2931-chromosome_17.txt
- S10_Fig_inputfile14_Variants-to-donor-chromosome_1.txt
- S10_Fig_inputfile15_Variants-to-donor-chromosome_2.txt
- S10_Fig_inputfile16_Variants-to-donor-chromosome_3.txt
- S10_Fig_inputfile17_Variants-to-donor-chromosome_7.txt
- S10_Fig_inputfile18_Variants-to-donor-chromosome_8.txt
- S10_Fig_inputfile19_Variants-to-donor-chromosome_9.txt
- S10_Fig_inputfile1_Variants-to-CC2931-chromosome_1.txt
- S10_Fig_inputfile20_Variants-to-donor-chromosome_10.txt
- S10_Fig_inputfile21_Variants-to-donor-chromosome_11.txt
- S10_Fig_inputfile22_Variants-to-donor-chromosome_12.txt
- S10_Fig_inputfile23_Variants-to-donor-chromosome_13.txt
- S10_Fig_inputfile24_Variants-to-donor-chromosome_14.txt
- S10_Fig_inputfile25_Variants-to-donor-chromosome_15.txt
- S10_Fig_inputfile26_Variants-to-donor-chromosome_17.txt
- S10_Fig_inputfile2_Variants-to-CC2931-chromosome_2.txt
- S10_Fig_inputfile3_Variants-to-CC2931-chromosome_3.txt
- S10_Fig_inputfile4_Variants-to-CC2931-chromosome_7.txt
- S10_Fig_inputfile5_Variants-to-CC2931-chromosome_8.txt
- S10_Fig_inputfile6_Variants-to-CC2931-chromosome_9.txt
- S10_Fig_inputfile7_Variants-to-CC2931-chromosome_10.txt
- S10_Fig_inputfile8_Variants-to-CC2931-chromosome_11.txt
- S10_Fig_inputfile9_Variants-to-CC2931-chromosome_12.txt
