# Supplementary material for: Inferring the distribution of fitness effects of spontaneous mutations in Chlamydomonas reinhardtii
Source: PLoS Biol. 2019 Jun 26;17(6):e3000192. doi: 10.1371/journal.pbio.3000192 (PMC6615632; doi:10.1371/journal.pbio.3000192)
Supplement: S9 Data — (GZ) [file pbio.3000192.s031.tar.gz › S10_Fig_inputfile10_Variants-to-CC2931-chromosome_13.txt]

POS	freq	mut
0	6.25e-05	5
40000	0.0001125	9
80000	8.75e-05	7
120000	0.0001375	11
160000	0.0002	16
200000	0.000175	14
240000	0.0001875	15
280000	0.000225	18
320000	0.0001375	11
360000	2.5e-05	2
400000	7.5e-05	6
440000	0.00015	12
480000	0.000125	10
520000	5e-05	4
560000	2.5e-05	2
600000	5e-05	4
640000	0.0001375	11
680000	0.0001875	15
720000	0.000125	10
760000	7.5e-05	6
800000	0.0001	8
840000	0.0001125	9
880000	7.5e-05	6
920000	6.25e-05	5
960000	0.000125	10
1000000	0.0001375	11
1040000	0.0001	8
1080000	7.5e-05	6
1120000	2.5e-05	2
1160000	0.0001	8
1200000	0.000175	14
1240000	0.0001	8
1280000	8.75e-05	7
1320000	0.0001375	11
1360000	8.75e-05	7
1400000	7.5e-05	6
1440000	5e-05	4
1480000	2.5e-05	2
1520000	5e-05	4
1560000	0.0001125	9
1600000	0.000125	10
1640000	0.0001	8
1680000	0.000175	14
1720000	0.0001625	13
1760000	5e-05	4
1800000	5e-05	4
1840000	0.0001	8
1880000	0.0001625	13
1920000	0.000175	14
1960000	0.00015	12
2000000	0.000225	18
2040000	0.0002375	19
2080000	0.0001125	9
2120000	7.5e-05	6
2160000	0.0001875	15
2200000	0.0002125	17
2240000	0.0001375	11
2280000	0.0001875	15
2320000	0.000275	22
2360000	0.000325	26
2400000	0.0002375	19
2440000	0.0001625	13
2480000	0.000125	10
2520000	0.0001375	11
2560000	0.000125	10
2600000	0.000125	10
2640000	0.000175	14
2680000	0.0001125	9
2720000	8.75e-05	7
2760000	7.5e-05	6
2800000	6.25e-05	5
2840000	5e-05	4
2880000	8.75e-05	7
2920000	8.75e-05	7
2960000	8.75e-05	7
3000000	0.000125	10
3040000	8.75e-05	7
3080000	6.25e-05	5
3120000	0.0001375	11
3160000	0.0001875	15
3200000	0.0001625	13
3240000	0.00015	12
3280000	0.000175	14
3320000	0.0001125	9
3360000	6.25e-05	5
3400000	3.75e-05	3
3440000	0.0001	8
3480000	0.0002875	23
3520000	0.000275	22
3560000	0.00015	12
3600000	0.0001125	9
3640000	6.25e-05	5
3680000	7.5e-05	6
3720000	0.0001	8
3760000	0.0001375	11
3800000	0.0001375	11
3840000	0.0001875	15
3880000	0.0001625	13
3920000	7.5e-05	6
3960000	8.75e-05	7
4000000	7.5e-05	6
4040000	0.0001	8
4080000	0.000125	10
4120000	0.0002	16
4160000	0.0001375	11
4200000	3.75e-05	3
4240000	2.5e-05	2
4280000	0	0
4320000	0.0001375	11
4360000	0.0001625	13
4400000	8.75e-05	7
4440000	0.000125	10
4480000	6.25e-05	5
4520000	7.5e-05	6
4560000	0.0001125	9
4600000	6.25e-05	5
4640000	7.5e-05	6
4680000	0.0001	8
4720000	0.0001125	9
4760000	0.0001125	9
4800000	0.0002625	21
4840000	0.0003375	27
4880000	0.00015	12
4920000	8.75e-05	7
4960000	7.5e-05	6
5000000	6.25e-05	5
5040000	0.0001	8
5080000	0.0002	16
5120000	0.000225	18
5160000	0.0001125	9
5200000	3.75e-05	3
