# Supplementary material for: Inferring the distribution of fitness effects of spontaneous mutations in Chlamydomonas reinhardtii
Source: PLoS Biol. 2019 Jun 26;17(6):e3000192. doi: 10.1371/journal.pbio.3000192 (PMC6615632; doi:10.1371/journal.pbio.3000192)
Supplement: S9 Data — (GZ) [file pbio.3000192.s031.tar.gz › S10_Fig_inputfile11_Variants-to-CC2931-chromosome_14.txt]

POS	freq	mut
0	3.75e-05	3
40000	0.0001375	11
80000	0.00015	12
120000	8.75e-05	7
160000	5e-05	4
200000	5e-05	4
240000	7.5e-05	6
280000	0.0001	8
320000	0.0001375	11
360000	0.0002875	23
400000	0.000325	26
440000	0.000175	14
480000	0.00015	12
520000	0.0002	16
560000	0.000125	10
600000	6.25e-05	5
640000	0.0001125	9
680000	0.0001	8
720000	0.0001375	11
760000	0.00035	28
800000	0.0003	24
840000	0.00025	20
880000	0.0002125	17
920000	0.0001125	9
960000	0.000225	18
1000000	0.0001625	13
1040000	3.75e-05	3
1080000	7.5e-05	6
1120000	0.0001375	11
1160000	0.0001125	9
1200000	7.5e-05	6
1240000	0.0002625	21
1280000	0.0003	24
1320000	8.75e-05	7
1360000	3.75e-05	3
1400000	1.25e-05	1
1440000	3.75e-05	3
1480000	0.0002125	17
1520000	0.0002375	19
1560000	0.00015	12
1600000	0.000125	10
1640000	6.25e-05	5
1680000	8.75e-05	7
1720000	0.0001	8
1760000	0.000125	10
1800000	0.0002	16
1840000	0.0001625	13
1880000	5e-05	4
1920000	3.75e-05	3
1960000	6.25e-05	5
2000000	6.25e-05	5
2040000	0.000125	10
2080000	8.75e-05	7
2120000	1.25e-05	1
2160000	2.5e-05	2
2200000	8.75e-05	7
2240000	0.0002375	19
2280000	0.0002875	23
2320000	0.0004125	33
2360000	0.00035	28
2400000	0.0001375	11
2440000	8.75e-05	7
2480000	6.25e-05	5
2520000	0.000175	14
2560000	0.0002125	17
2600000	0.0002	16
2640000	0.000225	18
2680000	0.0002375	19
2720000	0.0001875	15
2760000	0.000225	18
2800000	0.0002375	19
2840000	7.5e-05	6
2880000	1.25e-05	1
2920000	8.75e-05	7
2960000	0.0001625	13
3000000	0.0002	16
3040000	0.0002125	17
3080000	0.0001625	13
3120000	0.0001125	9
3160000	0.000125	10
3200000	0.0001	8
3240000	0.00015	12
3280000	0.00025	20
3320000	0.00025	20
3360000	0.000225	18
3400000	0.0002375	19
3440000	0.000375	30
3480000	0.0003375	27
3520000	0.0002125	17
3560000	0.000175	14
3600000	0.0001125	9
3640000	7.5e-05	6
3680000	5e-05	4
3720000	0.00015	12
3760000	0.000175	14
3800000	0.000125	10
3840000	0.0001875	15
3880000	0.0001375	11
3920000	8.75e-05	7
3960000	0.0002	16
4000000	0.0002125	17
4040000	0.00015	12
4080000	0.0001125	9
4120000	0.000175	14
