# Supplementary material for: Inferring the distribution of fitness effects of spontaneous mutations in Chlamydomonas reinhardtii
Source: PLoS Biol. 2019 Jun 26;17(6):e3000192. doi: 10.1371/journal.pbio.3000192 (PMC6615632; doi:10.1371/journal.pbio.3000192)
Supplement: S9 Data — (GZ) [file pbio.3000192.s031.tar.gz › S10_Fig_inputfile12_Variants-to-CC2931-chromosome_15.txt]

POS	freq	mut
0	6.25e-05	5
40000	0.0001625	13
80000	0.0002125	17
120000	0.0002	16
160000	0.0002	16
200000	0.0001375	11
240000	0.0001625	13
280000	0.0002125	17
320000	0.0001875	15
360000	0.0001625	13
400000	6.25e-05	5
440000	0.0001875	15
480000	0.000325	26
520000	0.0002625	21
560000	0.0001875	15
600000	0.0002875	23
640000	0.00045	36
680000	0.0003625	29
720000	0.000325	26
760000	0.000275	22
800000	0.0001	8
840000	0.0001125	9
880000	0.0001375	11
920000	0.0003	24
960000	0.0004625	37
1000000	0.000575	46
1040000	0.0006875	55
1080000	0.0007125	57
1120000	0.000475	38
1160000	0.000225	18
1200000	0.000225	18
1240000	0.0001	8
1280000	5e-05	4
1320000	0.0001125	9
1360000	7.5e-05	6
1400000	2.5e-05	2
1440000	8.75e-05	7
1480000	6.25e-05	5
1520000	0	0
1560000	0.0002	16
1600000	0.0002125	17
1640000	0.0001375	11
1680000	0.000225	18
1720000	0.0002375	19
1760000	0.000175	14
1800000	3.75e-05	3
1840000	2.5e-05	2
1880000	8.75e-05	7
1920000	8.75e-05	7
