# Supplementary material for: Inferring the distribution of fitness effects of spontaneous mutations in Chlamydomonas reinhardtii
Source: PLoS Biol. 2019 Jun 26;17(6):e3000192. doi: 10.1371/journal.pbio.3000192 (PMC6615632; doi:10.1371/journal.pbio.3000192)
Supplement: S9 Data — (GZ) [file pbio.3000192.s031.tar.gz › S10_Fig_inputfile13_Variants-to-CC2931-chromosome_17.txt]

POS	freq	mut
0	6.25e-05	5
40000	0.0001125	9
80000	0.0001	8
120000	7.5e-05	6
160000	5e-05	4
200000	0.000125	10
240000	0.0001125	9
280000	2.5e-05	2
320000	2.5e-05	2
360000	5e-05	4
400000	0.00015	12
440000	0.0002	16
480000	0.0001125	9
520000	3.75e-05	3
560000	5e-05	4
600000	3.75e-05	3
640000	3.75e-05	3
680000	0.0001	8
720000	0.0001125	9
760000	0.0001125	9
800000	8.75e-05	7
840000	8.75e-05	7
880000	0.0001	8
920000	0.000125	10
960000	0.0001	8
1000000	5e-05	4
1040000	7.5e-05	6
1080000	7.5e-05	6
1120000	5e-05	4
1160000	6.25e-05	5
1200000	6.25e-05	5
1240000	1.25e-05	1
1280000	3.75e-05	3
1320000	5e-05	4
1360000	0.0001	8
1400000	0.0001	8
1440000	0.0001625	13
1480000	0.0001625	13
1520000	2.5e-05	2
1560000	1.25e-05	1
1600000	5e-05	4
1640000	8.75e-05	7
1680000	7.5e-05	6
1720000	7.5e-05	6
1760000	8.75e-05	7
1800000	5e-05	4
1840000	5e-05	4
1880000	0.0002	16
1920000	0.0001625	13
1960000	0.0001	8
2000000	0.0001375	11
2040000	0.0001125	9
2080000	0.0001	8
2120000	6.25e-05	5
2160000	8.75e-05	7
2200000	0.0001125	9
2240000	7.5e-05	6
2280000	6.25e-05	5
2320000	0.0001625	13
2360000	0.0001375	11
2400000	1.25e-05	1
2440000	7.5e-05	6
2480000	0.000125	10
2520000	0.0001125	9
2560000	0.0001625	13
2600000	0.0001625	13
2640000	6.25e-05	5
2680000	8.75e-05	7
2720000	0.0001125	9
2760000	5e-05	4
2800000	6.25e-05	5
2840000	7.5e-05	6
2880000	0.0001125	9
2920000	0.00015	12
2960000	0.0001	8
3000000	2.5e-05	2
3040000	3.75e-05	3
3080000	3.75e-05	3
3120000	1.25e-05	1
3160000	6.25e-05	5
3200000	6.25e-05	5
3240000	5e-05	4
3280000	7.5e-05	6
3320000	0.0001375	11
3360000	0.0001125	9
3400000	6.25e-05	5
3440000	5e-05	4
3480000	3.75e-05	3
3520000	0.0001	8
3560000	0.000125	10
3600000	0.0001	8
3640000	6.25e-05	5
3680000	3.75e-05	3
3720000	7.5e-05	6
3760000	7.5e-05	6
3800000	0.0001	8
3840000	0.0001375	11
3880000	0.0001625	13
3920000	0.0001875	15
3960000	0.000175	14
4000000	0.000175	14
4040000	0.0002375	19
4080000	0.000225	18
4120000	0.0001375	11
4160000	7.5e-05	6
4200000	5e-05	4
4240000	5e-05	4
4280000	3.75e-05	3
4320000	0.0001	8
4360000	0.0002125	17
4400000	0.0001875	15
4440000	3.75e-05	3
4480000	6.25e-05	5
4520000	0.00015	12
4560000	0.0001875	15
4600000	0.0001125	9
4640000	0.000125	10
4680000	0.0001375	11
4720000	2.5e-05	2
4760000	7.5e-05	6
4800000	0.0001875	15
4840000	0.0001875	15
4880000	8.75e-05	7
4920000	1.25e-05	1
4960000	6.25e-05	5
5000000	0.0002875	23
5040000	0.00035	28
5080000	0.000175	14
5120000	0.000225	18
5160000	0.0003	24
5200000	0.00025	20
5240000	0.0002125	17
5280000	0.0001875	15
5320000	0.000125	10
5360000	0.0001125	9
5400000	0.0001	8
5440000	2.5e-05	2
5480000	0.000225	18
5520000	0.0002625	21
5560000	0.0002	16
5600000	0.0002375	19
5640000	0.000125	10
5680000	8.75e-05	7
5720000	0.0001	8
5760000	0.000175	14
5800000	0.0002375	19
5840000	0.0003125	25
5880000	0.0002375	19
5920000	0.0001375	11
5960000	0.000175	14
6000000	0.000175	14
6040000	0.0001375	11
6080000	0.0001125	9
6120000	0.0001	8
6160000	6.25e-05	5
6200000	3.75e-05	3
6240000	0	0
6280000	7.5e-05	6
6320000	0.0001	8
6360000	2.5e-05	2
6400000	0	0
6440000	0	0
6480000	1.25e-05	1
6520000	3.75e-05	3
6560000	0.0002875	23
6600000	0.000325	26
6640000	0.0002	16
6680000	0.00025	20
6720000	0.00015	12
6760000	6.25e-05	5
6800000	6.25e-05	5
6840000	0.000175	14
6880000	0.0001875	15
6920000	0.0001875	15
6960000	0.0002	16
7000000	0.0001625	13
7040000	0.0001125	9
7080000	5e-05	4
7120000	0.0001	8
7160000	0.00015	12
