# Supplementary material for: Inferring the distribution of fitness effects of spontaneous mutations in Chlamydomonas reinhardtii
Source: PLoS Biol. 2019 Jun 26;17(6):e3000192. doi: 10.1371/journal.pbio.3000192 (PMC6615632; doi:10.1371/journal.pbio.3000192)
Supplement: S9 Data — (GZ) [file pbio.3000192.s031.tar.gz › S10_Fig_inputfile14_Variants-to-donor-chromosome_1.txt]

POS	freq	mut
0	0.006975	558
40000	0.016975	1358
80000	0.025925	2074
120000	0.0300875	2407
160000	0.0256625	2053
200000	0.0200875	1607
240000	0.0187875	1503
280000	0.020225	1618
320000	0.0253375	2027
360000	0.022825	1826
400000	0.008	640
440000	0.0149375	1195
480000	0.027925	2234
520000	0.029625	2370
560000	0.0274	2192
600000	0.0179625	1437
640000	0.0138375	1107
680000	0.0181375	1451
720000	0.028575	2286
760000	0.0336625	2693
800000	0.0332875	2663
840000	0.0304	2432
880000	0.0266875	2135
920000	0.02655	2124
960000	0.026275	2102
1000000	0.031175	2494
1040000	0.023525	1882
1080000	0.005675	454
1120000	0.00015	12
1160000	2.5e-05	2
1200000	0	0
1240000	0	0
1280000	0	0
1320000	0.0004	32
1360000	0.0168375	1347
1400000	0.031275	2502
1440000	0.0259375	2075
1480000	0.02105	1684
1520000	0.0223875	1791
1560000	0.0269125	2153
1600000	0.026025	2082
1640000	0.0288	2304
1680000	0.027475	2198
1720000	0.0240125	1921
1760000	0.030525	2442
1800000	0.0345375	2763
1840000	0.0313125	2505
1880000	0.0208125	1665
1920000	0.0159	1272
1960000	0.01755	1404
2000000	0.0188625	1509
2040000	0.0219375	1755
2080000	0.0281375	2251
2120000	0.033225	2658
2160000	0.03465	2772
2200000	0.03085	2468
2240000	0.021775	1742
2280000	0.025525	2042
2320000	0.034975	2798
2360000	0.02835	2268
2400000	0.0239625	1917
2440000	0.0268625	2149
2480000	0.0279	2232
2520000	0.0248875	1991
2560000	0.0211125	1689
2600000	0.0261	2088
2640000	0.0298625	2389
2680000	0.02855	2284
2720000	0.02645	2116
2760000	0.0251875	2015
2800000	0.021875	1750
2840000	0.024575	1966
2880000	0.0229625	1837
2920000	0.0121125	969
2960000	0.0176125	1409
3000000	0.0253125	2025
3040000	0.0282375	2259
3080000	0.03	2400
3120000	0.026825	2146
3160000	0.0244375	1955
3200000	0.0229125	1833
3240000	0.0220125	1761
3280000	0.018525	1482
3320000	0.021925	1754
3360000	0.0305875	2447
3400000	0.0313875	2511
3440000	0.0283125	2265
3480000	0.029575	2366
3520000	0.0341875	2735
3560000	0.0356875	2855
3600000	0.0328875	2631
3640000	0.0292	2336
3680000	0.022125	1770
3720000	0.0203	1624
3760000	0.030325	2426
3800000	0.0337625	2701
3840000	0.03265	2612
3880000	0.0295625	2365
3920000	0.0273625	2189
3960000	0.0290875	2327
4000000	0.0292125	2337
4040000	0.031025	2482
4080000	0.028575	2286
4120000	0.0272375	2179
4160000	0.0304	2432
4200000	0.03125	2500
4240000	0.0255375	2043
4280000	0.0208	1664
4320000	0.0279	2232
4360000	0.0286625	2293
4400000	0.0260875	2087
4440000	0.024225	1938
4480000	0.0243875	1951
4520000	0.02695	2156
4560000	0.0308625	2469
4600000	0.0342625	2741
4640000	0.0296	2368
4680000	0.028075	2246
4720000	0.030525	2442
4760000	0.02965	2372
4800000	0.0285375	2283
4840000	0.023175	1854
4880000	0.0202375	1619
4920000	0.0273125	2185
4960000	0.0311	2488
5000000	0.0307375	2459
5040000	0.03065	2452
5080000	0.031375	2510
5120000	0.0327875	2623
5160000	0.032275	2582
5200000	0.0331625	2653
5240000	0.0367625	2941
5280000	0.0350375	2803
5320000	0.0336625	2693
5360000	0.0311875	2495
5400000	0.02825	2260
5440000	0.0284625	2277
5480000	0.0281375	2251
5520000	0.02355	1884
5560000	0.0205	1640
5600000	0.0265875	2127
5640000	0.0301625	2413
5680000	0.0200625	1605
5720000	0.0203	1624
5760000	0.024575	1966
5800000	0.0195375	1563
5840000	0.0147125	1177
5880000	0.0204625	1637
5920000	0.027525	2202
5960000	0.02115	1692
6000000	0.0186875	1495
6040000	0.026875	2150
6080000	0.0319375	2555
6120000	0.02645	2116
6160000	0.024975	1998
6200000	0.0292625	2341
6240000	0.031125	2490
6280000	0.0318875	2551
6320000	0.0305125	2441
6360000	0.0241	1928
6400000	0.0250625	2005
6440000	0.0243	1944
6480000	0.0157125	1257
6520000	0.01065	852
6560000	0.011425	914
6600000	0.022325	1786
6640000	0.0301375	2411
6680000	0.031925	2554
6720000	0.0337	2696
6760000	0.02925	2340
6800000	0.023375	1870
6840000	0.0211125	1689
6880000	0.0114875	919
6920000	0.0093875	751
6960000	0.0173125	1385
7000000	0.02605	2084
7040000	0.027275	2182
7080000	0.0204625	1637
7120000	0.0149	1192
7160000	0.0099375	795
7200000	0.0195625	1565
7240000	0.0298	2384
7280000	0.0263	2104
7320000	0.0259	2072
7360000	0.029925	2394
7400000	0.0261625	2093
7440000	0.027275	2182
7480000	0.0307625	2461
7520000	0.027325	2186
7560000	0.0220875	1767
7600000	0.0241375	1931
7640000	0.0299875	2399
7680000	0.0300375	2403
7720000	0.0238875	1911
7760000	0.0166625	1333
7800000	0.01605	1284
7840000	0.0133375	1067
7880000	0.015275	1222
7920000	0.0184375	1475
7960000	0.0178125	1425
8000000	0.0204875	1639
