# Supplementary material for: Inferring the distribution of fitness effects of spontaneous mutations in Chlamydomonas reinhardtii
Source: PLoS Biol. 2019 Jun 26;17(6):e3000192. doi: 10.1371/journal.pbio.3000192 (PMC6615632; doi:10.1371/journal.pbio.3000192)
Supplement: S9 Data — (GZ) [file pbio.3000192.s031.tar.gz › S10_Fig_inputfile15_Variants-to-donor-chromosome_2.txt]

POS	freq	mut
0	0.0084125	673
40000	0.0205375	1643
80000	0.025	2000
120000	0.0271	2168
160000	0.0255625	2045
200000	0.0233875	1871
240000	0.027625	2210
280000	0.0306625	2453
320000	0.0230125	1841
360000	0.022525	1802
400000	0.0305875	2447
440000	0.0298125	2385
480000	0.0252625	2021
520000	0.0256375	2051
560000	0.01635	1308
600000	0.002325	186
640000	0.0003	24
680000	0.0005375	43
720000	0.000625	50
760000	0.000325	26
800000	0.000125	10
840000	2.5e-05	2
880000	0.000125	10
920000	0.0001375	11
960000	6.25e-05	5
1000000	0.0112125	897
1040000	0.0218	1744
1080000	0.0213	1704
1120000	0.0246625	1973
1160000	0.0238875	1911
1200000	0.020475	1638
1240000	0.018375	1470
1280000	0.0078	624
1320000	0.00345	276
1360000	0.017775	1422
1400000	0.02345	1876
1440000	0.023075	1846
1480000	0.0252	2016
1520000	0.013525	1082
1560000	0.015675	1254
1600000	0.0237875	1903
1640000	0.017275	1382
1680000	0.0172375	1379
1720000	0.0219	1752
1760000	0.02525	2020
1800000	0.026475	2118
1840000	0.0251125	2009
1880000	0.0286125	2289
1920000	0.032625	2610
1960000	0.0324125	2593
2000000	0.032725	2618
2040000	0.0323625	2589
2080000	0.029525	2362
2120000	0.0235	1880
2160000	0.0217375	1739
2200000	0.0294375	2355
2240000	0.033575	2686
2280000	0.030075	2406
2320000	0.0299875	2399
2360000	0.0282875	2263
2400000	0.024625	1970
2440000	0.0287375	2299
2480000	0.0342	2736
2520000	0.0308	2464
2560000	0.0166625	1333
2600000	0.0040125	321
2640000	0.0016625	133
2680000	0.0143625	1149
2720000	0.02735	2188
2760000	0.0284125	2273
2800000	0.0326	2608
2840000	0.035925	2874
2880000	0.0218625	1749
2920000	0.004825	386
2960000	0.0011375	91
3000000	0.0071875	575
3040000	0.0104125	833
3080000	0.0113875	911
3120000	0.00815	652
3160000	0.007975	638
3200000	0.019675	1574
3240000	0.020475	1638
3280000	0.0202125	1617
3320000	0.0297875	2383
3360000	0.03425	2740
3400000	0.031475	2518
3440000	0.03035	2428
3480000	0.0250625	2005
3520000	0.0222125	1777
3560000	0.0260125	2081
3600000	0.0288125	2305
3640000	0.025475	2038
3680000	0.02305	1844
3720000	0.02415	1932
3760000	0.0246	1968
3800000	0.02425	1940
3840000	0.027225	2178
3880000	0.03035	2428
3920000	0.0203625	1629
3960000	0.017475	1398
4000000	0.0245375	1963
4040000	0.0267125	2137
4080000	0.028375	2270
4120000	0.0344375	2755
4160000	0.0387625	3101
4200000	0.0384	3072
4240000	0.0369125	2953
4280000	0.034325	2746
4320000	0.0368875	2951
4360000	0.0375375	3003
4400000	0.0318625	2549
4440000	0.032475	2598
4480000	0.0286375	2291
4520000	0.0206875	1655
4560000	0.0218375	1747
4600000	0.028125	2250
4640000	0.0305625	2445
4680000	0.0306	2448
4720000	0.0314125	2513
4760000	0.0340875	2727
4800000	0.036175	2894
4840000	0.0378625	3029
4880000	0.03455	2764
4920000	0.0316	2528
4960000	0.033075	2646
5000000	0.03245	2596
5040000	0.030625	2450
5080000	0.0259875	2079
5120000	0.031525	2522
5160000	0.0317625	2541
5200000	0.029275	2342
5240000	0.031525	2522
5280000	0.0297375	2379
5320000	0.035925	2874
5360000	0.0344375	2755
5400000	0.0332	2656
5440000	0.04025	3220
5480000	0.0370375	2963
5520000	0.034875	2790
5560000	0.0376875	3015
5600000	0.0359875	2879
5640000	0.034775	2782
5680000	0.0333375	2667
5720000	0.0215625	1725
5760000	0.0231625	1853
5800000	0.030675	2454
5840000	0.014375	1150
5880000	0.0140375	1123
5920000	0.0303875	2431
5960000	0.03395	2716
6000000	0.035175	2814
6040000	0.039575	3166
6080000	0.042375	3390
6120000	0.0406	3248
6160000	0.0344875	2759
6200000	0.03415	2732
6240000	0.0352375	2819
6280000	0.0290875	2327
6320000	0.0289375	2315
6360000	0.034225	2738
6400000	0.0311875	2495
6440000	0.0281	2248
6480000	0.0356125	2849
6520000	0.0394375	3155
6560000	0.0382625	3061
6600000	0.0263375	2107
6640000	0.0209375	1675
6680000	0.0323125	2585
6720000	0.036075	2886
6760000	0.0358125	2865
6800000	0.0376125	3009
6840000	0.03525	2820
6880000	0.03235	2588
6920000	0.0321125	2569
6960000	0.0210375	1683
7000000	0.0239375	1915
7040000	0.0385625	3085
7080000	0.036425	2914
7120000	0.031925	2554
7160000	0.031675	2534
7200000	0.0297125	2377
7240000	0.0280875	2247
7280000	0.0304	2432
7320000	0.034625	2770
7360000	0.0364125	2913
7400000	0.0335	2680
7440000	0.0305125	2441
7480000	0.0290375	2323
7520000	0.020775	1662
7560000	0.02215	1772
7600000	0.0302	2416
7640000	0.0285625	2285
7680000	0.0330125	2641
7720000	0.0292125	2337
7760000	0.0146375	1171
7800000	0.0178	1424
7840000	0.0318625	2549
7880000	0.0332875	2663
7920000	0.02445	1956
7960000	0.01075	860
8000000	0.0011625	93
8040000	0.000175	14
8080000	7.5e-05	6
8120000	0	0
8160000	0.0006125	49
8200000	0.001375	110
8240000	0.00125	100
8280000	0.0018625	149
8320000	0.0021	168
8360000	0.0078125	625
8400000	0.01705	1364
8440000	0.020475	1638
8480000	0.0243125	1945
8520000	0.0141625	1133
8560000	0.00545	436
8600000	0.008675	694
8640000	0.0058875	471
8680000	0.0109125	873
8720000	0.0145	1160
8760000	0.0061625	493
8800000	0.0003875	31
8840000	0.0001625	13
8880000	0.000125	10
8920000	0.001675	134
8960000	0.0016625	133
9000000	0.0006	48
9040000	0.0006375	51
9080000	0.006975	558
9120000	0.0105625	845
9160000	0.013	1040
9200000	0.0159625	1277
