# Supplementary material for: Inferring the distribution of fitness effects of spontaneous mutations in Chlamydomonas reinhardtii
Source: PLoS Biol. 2019 Jun 26;17(6):e3000192. doi: 10.1371/journal.pbio.3000192 (PMC6615632; doi:10.1371/journal.pbio.3000192)
Supplement: S9 Data — (GZ) [file pbio.3000192.s031.tar.gz › S10_Fig_inputfile16_Variants-to-donor-chromosome_3.txt]

POS	freq	mut
0	0.0011125	89
40000	0.0040125	321
80000	0.01315	1052
120000	0.02625	2100
160000	0.0258375	2067
200000	0.025375	2030
240000	0.031625	2530
280000	0.03005	2404
320000	0.0287375	2299
360000	0.0278	2224
400000	0.029725	2378
440000	0.02765	2212
480000	0.0258	2064
520000	0.026175	2094
560000	0.0304625	2437
600000	0.0324125	2593
640000	0.0276875	2215
680000	0.0307875	2463
720000	0.0343625	2749
760000	0.024325	1946
800000	0.0156375	1251
840000	0.0233	1864
880000	0.030225	2418
920000	0.0212125	1697
960000	0.0192125	1537
1000000	0.0312	2496
1040000	0.016975	1358
1080000	0.0096375	771
1120000	0.0200375	1603
1160000	0.0260625	2085
1200000	0.033775	2702
1240000	0.029775	2382
1280000	0.026425	2114
1320000	0.0208375	1667
1360000	0.0125	1000
1400000	0.0178625	1429
1440000	0.0229375	1835
1480000	0.028025	2242
1520000	0.0281875	2255
1560000	0.026375	2110
1600000	0.02415	1932
1640000	0.0251125	2009
1680000	0.0281	2248
1720000	0.0295375	2363
1760000	0.0352375	2819
1800000	0.0313375	2507
1840000	0.0314875	2519
1880000	0.027675	2214
1920000	0.017825	1426
1960000	0.024075	1926
2000000	0.0276	2208
2040000	0.0275875	2207
2080000	0.0214875	1719
2120000	0.0062125	497
2160000	0.0029375	235
2200000	0.002825	226
2240000	0.000725	58
2280000	0.0015875	127
2320000	0.0121875	975
2360000	0.0248	1984
2400000	0.023675	1894
2440000	0.022675	1814
2480000	0.0178375	1427
2520000	0.0113625	909
2560000	0.019725	1578
2600000	0.02905	2324
2640000	0.028475	2278
2680000	0.0247875	1983
2720000	0.0259875	2079
2760000	0.0256	2048
2800000	0.021675	1734
2840000	0.0261375	2091
2880000	0.0364375	2915
2920000	0.0369375	2955
2960000	0.0348625	2789
3000000	0.035475	2838
3040000	0.0303	2424
3080000	0.02415	1932
3120000	0.0216125	1729
3160000	0.0223125	1785
3200000	0.0202625	1621
3240000	0.020575	1646
3280000	0.027675	2214
3320000	0.0341	2728
3360000	0.0364	2912
3400000	0.0351875	2815
3440000	0.0346125	2769
3480000	0.0217125	1737
3520000	0.0106125	849
3560000	0.01605	1284
3600000	0.023875	1910
3640000	0.0329875	2639
3680000	0.0313375	2507
3720000	0.0203125	1625
3760000	0.0231125	1849
3800000	0.0330375	2643
3840000	0.0338875	2711
3880000	0.0325375	2603
3920000	0.030675	2454
3960000	0.0263375	2107
4000000	0.0258125	2065
4040000	0.024675	1974
4080000	0.0241125	1929
4120000	0.0248625	1989
4160000	0.023925	1914
4200000	0.024025	1922
4240000	0.021575	1726
4280000	0.0137875	1103
4320000	0.0119875	959
4360000	0.02255	1804
4400000	0.0214	1712
4440000	0.02085	1668
4480000	0.02625	2100
4520000	0.021125	1690
4560000	0.0189625	1517
4600000	0.022725	1818
4640000	0.0274	2192
4680000	0.031475	2518
4720000	0.0371375	2971
4760000	0.034175	2734
4800000	0.0314125	2513
4840000	0.0365	2920
4880000	0.0323	2584
4920000	0.0256	2048
4960000	0.0269625	2157
5000000	0.029225	2338
5040000	0.0211625	1693
5080000	0.02255	1804
5120000	0.0306625	2453
5160000	0.0267	2136
5200000	0.0156625	1253
5240000	0.017625	1410
5280000	0.0253875	2031
5320000	0.0194375	1555
5360000	0.0201875	1615
5400000	0.02655	2124
5440000	0.0248875	1991
5480000	0.0267625	2141
5520000	0.033975	2718
5560000	0.03265	2612
5600000	0.035825	2866
5640000	0.0338875	2711
5680000	0.022375	1790
5720000	0.0220375	1763
5760000	0.03135	2508
5800000	0.035375	2830
5840000	0.02705	2164
5880000	0.02715	2172
5920000	0.0238875	1911
5960000	0.018625	1490
6000000	0.0296875	2375
6040000	0.034475	2758
6080000	0.0312375	2499
6120000	0.0321125	2569
6160000	0.0340625	2725
6200000	0.034175	2734
6240000	0.0260625	2085
6280000	0.0204875	1639
6320000	0.023425	1874
6360000	0.0253375	2027
6400000	0.0197125	1577
6440000	0.020325	1626
6480000	0.0298	2384
6520000	0.0308375	2467
6560000	0.0287375	2299
6600000	0.0281625	2253
6640000	0.0280625	2245
6680000	0.0266875	2135
6720000	0.02555	2044
6760000	0.0208125	1665
6800000	0.0084875	679
6840000	0.000175	14
6880000	0.0003625	29
6920000	0.0003125	25
6960000	3.75e-05	3
7000000	0.000225	18
7040000	0.0001875	15
7080000	0	0
7120000	0.0017125	137
7160000	0.01085	868
7200000	0.0216125	1729
7240000	0.0279375	2235
7280000	0.032775	2622
7320000	0.032325	2586
7360000	0.02735	2188
7400000	0.028175	2254
7440000	0.030325	2426
7480000	0.031425	2514
7520000	0.02945	2356
7560000	0.0262625	2101
7600000	0.0289625	2317
7640000	0.0291125	2329
7680000	0.030425	2434
7720000	0.0328625	2629
7760000	0.0312	2496
7800000	0.031575	2526
7840000	0.03115	2492
7880000	0.0312	2496
7920000	0.0295625	2365
7960000	0.026975	2158
8000000	0.0244625	1957
8040000	0.0245375	1963
8080000	0.0262125	2097
8120000	0.0259125	2073
8160000	0.019625	1570
8200000	0.0189875	1519
8240000	0.0270375	2163
8280000	0.0295625	2365
8320000	0.02785	2228
8360000	0.0129375	1035
8400000	0.0112125	897
8440000	0.0240625	1925
8480000	0.0295875	2367
8520000	0.0295875	2367
8560000	0.024525	1962
8600000	0.024675	1974
8640000	0.0142625	1141
8680000	0.01745	1396
8720000	0.0367625	2941
8760000	0.03395	2716
8800000	0.03225	2580
8840000	0.0324375	2595
8880000	0.0302875	2423
8920000	0.0249375	1995
8960000	0.0200625	1605
9000000	0.02415	1932
9040000	0.0188	1504
9080000	0.0140375	1123
9120000	0.0214375	1715
9160000	0.0279125	2233
9200000	0.0213375	1707
