# Supplementary material for: Inferring the distribution of fitness effects of spontaneous mutations in Chlamydomonas reinhardtii
Source: PLoS Biol. 2019 Jun 26;17(6):e3000192. doi: 10.1371/journal.pbio.3000192 (PMC6615632; doi:10.1371/journal.pbio.3000192)
Supplement: S9 Data — (GZ) [file pbio.3000192.s031.tar.gz › S10_Fig_inputfile17_Variants-to-donor-chromosome_7.txt]

POS	freq	mut
0	0.011975	958
40000	0.0211125	1689
80000	0.019725	1578
120000	0.0263875	2111
160000	0.0302875	2423
200000	0.029075	2326
240000	0.026825	2146
280000	0.0209	1672
320000	0.0229375	1835
360000	0.02765	2212
400000	0.025475	2038
440000	0.02505	2004
480000	0.028425	2274
520000	0.02605	2084
560000	0.022775	1822
600000	0.0281125	2249
640000	0.0271125	2169
680000	0.0170125	1361
720000	0.01945	1556
760000	0.0280875	2247
800000	0.0316	2528
840000	0.0258875	2071
880000	0.022375	1790
920000	0.027725	2218
960000	0.0144	1152
1000000	0.0116	928
1040000	0.0310375	2483
1080000	0.0352125	2817
1120000	0.031475	2518
1160000	0.0302375	2419
1200000	0.0335125	2681
1240000	0.0307375	2459
1280000	0.0251	2008
1320000	0.0262625	2101
1360000	0.02135	1708
1400000	0.02215	1772
1440000	0.0253125	2025
1480000	0.0227	1816
1520000	0.0278	2224
1560000	0.0299375	2395
1600000	0.026125	2090
1640000	0.0308125	2465
1680000	0.023225	1858
1720000	0.0201875	1615
1760000	0.0319875	2559
1800000	0.033525	2682
1840000	0.0315625	2525
1880000	0.025625	2050
1920000	0.0234	1872
1960000	0.0248	1984
2000000	0.019275	1542
2040000	0.020525	1642
2080000	0.0307375	2459
2120000	0.0355	2840
2160000	0.035575	2846
2200000	0.0306875	2455
2240000	0.03135	2508
2280000	0.03375	2700
2320000	0.0328	2624
2360000	0.0303625	2429
2400000	0.0313875	2511
2440000	0.0331125	2649
2480000	0.034425	2754
2520000	0.035275	2822
2560000	0.0297625	2381
2600000	0.0312375	2499
2640000	0.0329875	2639
2680000	0.0339875	2719
2720000	0.0289	2312
2760000	0.024875	1990
2800000	0.0215375	1723
2840000	0.0187625	1501
2880000	0.0248	1984
2920000	0.02945	2356
2960000	0.025	2000
3000000	0.01445	1156
3040000	0.0059625	477
3080000	0.0009625	77
3120000	2.5e-05	2
3160000	0.0002125	17
3200000	0.0006375	51
3240000	0.0145	1160
3280000	0.0293625	2349
3320000	0.0346125	2769
3360000	0.036075	2886
3400000	0.0271	2168
3440000	0.0219	1752
3480000	0.025025	2002
3520000	0.02305	1844
3560000	0.0253	2024
3600000	0.0314625	2517
3640000	0.0282	2256
3680000	0.0242125	1937
3720000	0.024775	1982
3760000	0.0277875	2223
3800000	0.0295125	2361
3840000	0.024925	1994
3880000	0.0278125	2225
3920000	0.0353	2824
3960000	0.0286375	2291
4000000	0.01785	1428
4040000	0.01805	1444
4080000	0.0277	2216
4120000	0.0328875	2631
4160000	0.02895	2316
4200000	0.0260625	2085
4240000	0.0303375	2427
4280000	0.0188375	1507
4320000	0.0144625	1157
4360000	0.017575	1406
4400000	0.0198	1584
4440000	0.0268	2144
4480000	0.0179125	1433
4520000	0.01525	1220
4560000	0.0231625	1853
4600000	0.025175	2014
4640000	0.0261125	2089
4680000	0.026075	2086
4720000	0.0232	1856
4760000	0.0227125	1817
4800000	0.02445	1956
4840000	0.0310125	2481
4880000	0.02685	2148
4920000	0.0250625	2005
4960000	0.0233	1864
5000000	0.0206875	1655
5040000	0.0238625	1909
5080000	0.0251875	2015
5120000	0.0260125	2081
5160000	0.0288	2304
5200000	0.03725	2980
5240000	0.037375	2990
5280000	0.0334	2672
5320000	0.0314875	2519
5360000	0.0273125	2185
5400000	0.0280375	2243
5440000	0.0308625	2469
5480000	0.0290875	2327
5520000	0.0307125	2457
5560000	0.0321	2568
5600000	0.0256125	2049
5640000	0.0241125	1929
5680000	0.026775	2142
5720000	0.0271875	2175
5760000	0.02705	2164
5800000	0.024025	1922
5840000	0.0219125	1753
5880000	0.0224875	1799
5920000	0.02455	1964
5960000	0.02715	2172
6000000	0.0285375	2283
6040000	0.028825	2306
6080000	0.0310375	2483
6120000	0.031525	2522
6160000	0.015925	1274
6200000	0.00195	156
6240000	0.0088125	705
6280000	0.0159625	1277
6320000	0.0195875	1567
6360000	0.0133125	1065
6400000	0.0027875	223
