# Supplementary material for: Inferring the distribution of fitness effects of spontaneous mutations in Chlamydomonas reinhardtii
Source: PLoS Biol. 2019 Jun 26;17(6):e3000192. doi: 10.1371/journal.pbio.3000192 (PMC6615632; doi:10.1371/journal.pbio.3000192)
Supplement: S9 Data — (GZ) [file pbio.3000192.s031.tar.gz › S10_Fig_inputfile18_Variants-to-donor-chromosome_8.txt]

POS	freq	mut
0	0.0007125	57
40000	0.0043125	345
80000	0.01555	1244
120000	0.0211125	1689
160000	0.0111	888
200000	0.007625	610
240000	0.01835	1468
280000	0.02165	1732
320000	0.02215	1772
360000	0.028875	2310
400000	0.028325	2266
440000	0.0246125	1969
480000	0.024975	1998
520000	0.0252875	2023
560000	0.0260375	2083
600000	0.031425	2514
640000	0.0317	2536
680000	0.0312625	2501
720000	0.030925	2474
760000	0.026925	2154
800000	0.0230375	1843
840000	0.0192875	1543
880000	0.0217125	1737
920000	0.0196125	1569
960000	0.0096625	773
1000000	0.004025	322
1040000	0.0053875	431
1080000	0.0164125	1313
1120000	0.03005	2404
1160000	0.0329375	2635
1200000	0.02705	2164
1240000	0.0199625	1597
1280000	0.02165	1732
1320000	0.021	1680
1360000	0.01545	1236
1400000	0.0213125	1705
1440000	0.028425	2274
1480000	0.022	1760
1520000	0.0191375	1531
1560000	0.012375	990
1600000	0.0076625	613
1640000	0.0155875	1247
1680000	0.0170875	1367
1720000	0.0196625	1573
1760000	0.0250875	2007
1800000	0.0297125	2377
1840000	0.0305625	2445
1880000	0.0264	2112
1920000	0.0244875	1959
1960000	0.023875	1910
2000000	0.025875	2070
2040000	0.0215125	1721
2080000	0.0202125	1617
2120000	0.0282875	2263
2160000	0.0268625	2149
2200000	0.0242125	1937
2240000	0.0253375	2027
2280000	0.0322625	2581
2320000	0.0361	2888
2360000	0.031325	2506
2400000	0.024425	1954
2440000	0.0176625	1413
2480000	0.0139125	1113
2520000	0.020125	1610
2560000	0.0217875	1743
2600000	0.019725	1578
2640000	0.0256625	2053
2680000	0.0169375	1355
2720000	0.0037	296
2760000	0.0018	144
2800000	0.0012625	101
2840000	0.0004625	37
2880000	0.0004375	35
2920000	0.0002875	23
2960000	6.25e-05	5
3000000	0.0005125	41
3040000	0.000625	50
3080000	0.00125	100
3120000	0.0011625	93
3160000	0.0007125	57
3200000	0.0144625	1157
3240000	0.02555	2044
3280000	0.01555	1244
3320000	0.0166625	1333
3360000	0.02725	2180
3400000	0.0271375	2171
3440000	0.019	1520
3480000	0.018375	1470
3520000	0.0283875	2271
3560000	0.027425	2194
3600000	0.0303625	2429
3640000	0.026375	2110
3680000	0.019125	1530
3720000	0.0224875	1799
3760000	0.0153375	1227
3800000	0.0146625	1173
3840000	0.02515	2012
3880000	0.0289125	2313
3920000	0.0266625	2133
3960000	0.02935	2348
4000000	0.0230125	1841
4040000	0.0197625	1581
4080000	0.0287625	2301
4120000	0.0342	2736
4160000	0.0279375	2235
4200000	0.02165	1732
4240000	0.0173125	1385
4280000	0.0084375	675
4320000	0.0152625	1221
4360000	0.021575	1726
4400000	0.027225	2178
4440000	0.0321	2568
4480000	0.0209	1672
4520000	0.0171125	1369
4560000	0.02625	2100
4600000	0.030025	2402
4640000	0.0260125	2081
4680000	0.020525	1642
4720000	0.0186125	1489
4760000	0.01235	988
4800000	0.0138	1104
4840000	0.0259125	2073
4880000	0.0287875	2303
4920000	0.0293375	2347
4960000	0.0287	2296
5000000	0.020925	1674
