# Supplementary material for: Inferring the distribution of fitness effects of spontaneous mutations in Chlamydomonas reinhardtii
Source: PLoS Biol. 2019 Jun 26;17(6):e3000192. doi: 10.1371/journal.pbio.3000192 (PMC6615632; doi:10.1371/journal.pbio.3000192)
Supplement: S9 Data — (GZ) [file pbio.3000192.s031.tar.gz › S10_Fig_inputfile19_Variants-to-donor-chromosome_9.txt]

POS	freq	mut
0	0.002825	226
40000	0.0059125	473
80000	0.00495	396
120000	0.0042125	337
160000	0.0028875	231
200000	0.002725	218
240000	0.0056	448
280000	0.006525	522
320000	0.0033125	265
360000	0.0076375	611
400000	0.015775	1262
440000	0.0206375	1651
480000	0.020425	1634
520000	0.0082125	657
560000	0.0001375	11
600000	0.0002375	19
640000	0.0002375	19
680000	0.00435	348
720000	0.0163625	1309
760000	0.02315	1852
800000	0.0268375	2147
840000	0.0316	2528
880000	0.0251	2008
920000	0.01945	1556
960000	0.0248125	1985
1000000	0.0305625	2445
1040000	0.0288625	2309
1080000	0.0267125	2137
1120000	0.0217625	1741
1160000	0.0202125	1617
1200000	0.0180625	1445
1240000	0.0176125	1409
1280000	0.0306625	2453
1320000	0.03065	2452
1360000	0.011825	946
1400000	0.0049625	397
1440000	0.0204625	1637
1480000	0.029575	2366
1520000	0.030375	2430
1560000	0.0231	1848
1600000	0.0200875	1607
1640000	0.020475	1638
1680000	0.0198	1584
1720000	0.02625	2100
1760000	0.0294	2352
1800000	0.0293625	2349
1840000	0.0326375	2611
1880000	0.036825	2946
1920000	0.03915	3132
1960000	0.03365	2692
2000000	0.025425	2034
2040000	0.028675	2294
2080000	0.0300875	2407
2120000	0.0286625	2293
2160000	0.0302125	2417
2200000	0.035675	2854
2240000	0.036175	2894
2280000	0.02785	2228
2320000	0.0134875	1079
2360000	0.0112	896
2400000	0.02075	1660
2440000	0.02345	1876
2480000	0.0243625	1949
2520000	0.026475	2118
2560000	0.0225375	1803
2600000	0.021925	1754
2640000	0.0296125	2369
2680000	0.034325	2746
2720000	0.0362375	2899
2760000	0.040675	3254
2800000	0.045525	3642
2840000	0.04665	3732
2880000	0.0383375	3067
2920000	0.0325125	2601
2960000	0.035625	2850
3000000	0.0366	2928
3040000	0.0372625	2981
3080000	0.0279625	2237
3120000	0.0222625	1781
3160000	0.0315	2520
3200000	0.0364625	2917
3240000	0.031125	2490
3280000	0.0308875	2471
3320000	0.035125	2810
3360000	0.0322625	2581
3400000	0.028875	2310
3440000	0.0310875	2487
3480000	0.02985	2388
3520000	0.0287	2296
3560000	0.033575	2686
3600000	0.0363625	2909
3640000	0.03445	2756
3680000	0.0290875	2327
3720000	0.02475	1980
3760000	0.01995	1596
3800000	0.022125	1770
3840000	0.0292625	2341
3880000	0.02985	2388
3920000	0.024975	1998
3960000	0.0158375	1267
4000000	0.0097375	779
4040000	0.0184875	1479
4080000	0.0289625	2317
4120000	0.0348375	2787
4160000	0.0337125	2697
4200000	0.027375	2190
4240000	0.0295125	2361
4280000	0.0324375	2595
4320000	0.0315875	2527
4360000	0.032375	2590
4400000	0.0313125	2505
4440000	0.0277625	2221
4480000	0.0295	2360
4520000	0.0350625	2805
4560000	0.0328375	2627
4600000	0.0296	2368
4640000	0.0325125	2601
4680000	0.031575	2526
4720000	0.02285	1828
4760000	0.0191875	1535
4800000	0.0215375	1723
4840000	0.02305	1844
4880000	0.0220375	1763
4920000	0.0093375	747
4960000	0.0089375	715
5000000	0.01695	1356
5040000	0.0118875	951
5080000	0.00755	604
5120000	0.0173875	1391
5160000	0.0307375	2459
5200000	0.035425	2834
5240000	0.0301125	2409
5280000	0.0122	976
5320000	0.0005125	41
5360000	0.0001625	13
5400000	0.000225	18
5440000	0.001875	150
5480000	0.0162375	1299
5520000	0.0248875	1991
5560000	0.021575	1726
5600000	0.0299875	2399
5640000	0.03295	2636
5680000	0.0225125	1801
5720000	0.0160625	1285
5760000	0.0193875	1551
5800000	0.024775	1982
5840000	0.0267375	2139
5880000	0.028625	2290
5920000	0.0252375	2019
5960000	0.0119625	957
6000000	0.00965	772
6040000	0.0194375	1555
6080000	0.0132625	1061
6120000	0.0226125	1809
6160000	0.0341125	2729
6200000	0.02265	1812
6240000	0.017925	1434
6280000	0.019625	1570
6320000	0.0240625	1925
6360000	0.0168625	1349
6400000	0.0098	784
6440000	0.022	1760
6480000	0.0295375	2363
6520000	0.0278375	2227
6560000	0.0246375	1971
6600000	0.022625	1810
6640000	0.0205875	1647
6680000	0.0124875	999
6720000	0.0194125	1553
6760000	0.0282	2256
6800000	0.0206	1648
6840000	0.0232625	1861
6880000	0.0272625	2181
6920000	0.0269	2152
6960000	0.0323375	2587
7000000	0.0298625	2389
7040000	0.02455	1964
7080000	0.0265375	2123
7120000	0.0322125	2577
7160000	0.0306375	2451
7200000	0.0261125	2089
7240000	0.026225	2098
7280000	0.0248875	1991
7320000	0.0228	1824
7360000	0.016225	1298
7400000	0.023	1840
7440000	0.02995	2396
7480000	0.033075	2646
7520000	0.037475	2998
7560000	0.0274	2192
7600000	0.0213875	1711
7640000	0.0232125	1857
7680000	0.0189125	1513
7720000	0.00955	764
7760000	0.0054875	439
7800000	0.006875	550
7840000	0.0119	952
7880000	0.015725	1258
7920000	0.012125	970
