# Supplementary material for: Inferring the distribution of fitness effects of spontaneous mutations in Chlamydomonas reinhardtii
Source: PLoS Biol. 2019 Jun 26;17(6):e3000192. doi: 10.1371/journal.pbio.3000192 (PMC6615632; doi:10.1371/journal.pbio.3000192)
Supplement: S9 Data — (GZ) [file pbio.3000192.s031.tar.gz › S10_Fig_inputfile1_Variants-to-CC2931-chromosome_1.txt]

POS	freq	mut
0	0.000125	10
40000	0.000225	18
80000	0.0002	16
120000	0.00015	12
160000	0.0001	8
200000	7.5e-05	6
240000	6.25e-05	5
280000	0.0001875	15
320000	0.000225	18
360000	0.000125	10
400000	7.5e-05	6
440000	5e-05	4
480000	3.75e-05	3
520000	0.0001	8
560000	0.0003	24
600000	0.000275	22
640000	0.0001	8
680000	0.0001125	9
720000	8.75e-05	7
760000	0.0001375	11
800000	0.0001875	15
840000	8.75e-05	7
880000	5e-05	4
920000	3.75e-05	3
960000	2.5e-05	2
1000000	6.25e-05	5
1040000	8.75e-05	7
1080000	5e-05	4
1120000	2.5e-05	2
1160000	1.25e-05	1
1200000	0	0
1240000	0	0
1280000	0	0
1320000	0	0
1360000	8.75e-05	7
1400000	0.0001625	13
1440000	0.000125	10
1480000	0.0001375	11
1520000	0.000125	10
1560000	6.25e-05	5
1600000	8.75e-05	7
1640000	0.00015	12
1680000	0.0001375	11
1720000	0.000125	10
1760000	0.0001	8
1800000	2.5e-05	2
1840000	6.25e-05	5
1880000	0.0001125	9
1920000	8.75e-05	7
1960000	0.0001375	11
2000000	0.0001875	15
2040000	0.00015	12
2080000	7.5e-05	6
2120000	5e-05	4
2160000	0.000125	10
2200000	0.000125	10
2240000	7.5e-05	6
2280000	5e-05	4
2320000	1.25e-05	1
2360000	0.0001	8
2400000	0.000175	14
2440000	7.5e-05	6
2480000	1.25e-05	1
2520000	1.25e-05	1
2560000	3.75e-05	3
2600000	6.25e-05	5
2640000	5e-05	4
2680000	6.25e-05	5
2720000	0.0001	8
2760000	0.0001	8
2800000	0.0001625	13
2840000	0.000175	14
2880000	7.5e-05	6
2920000	2.5e-05	2
2960000	1.25e-05	1
3000000	1.25e-05	1
3040000	1.25e-05	1
3080000	0.0001125	9
3120000	0.0001125	9
3160000	6.25e-05	5
3200000	0.0001	8
3240000	8.75e-05	7
3280000	0.0002	16
3320000	0.0001875	15
3360000	5e-05	4
3400000	0.0001	8
3440000	0.0001125	9
3480000	0.0001	8
3520000	0.000125	10
3560000	6.25e-05	5
3600000	0.0001125	9
3640000	0.0002	16
3680000	0.0002	16
3720000	0.0001375	11
3760000	2.5e-05	2
3800000	0.00015	12
3840000	0.000225	18
3880000	7.5e-05	6
3920000	8.75e-05	7
3960000	0.0002	16
4000000	0.0003125	25
4040000	0.00035	28
4080000	0.0004	32
4120000	0.0003375	27
4160000	0.000175	14
4200000	0.0001125	9
4240000	6.25e-05	5
4280000	0.0001375	11
4320000	0.00015	12
4360000	7.5e-05	6
4400000	2.5e-05	2
4440000	0	0
4480000	1.25e-05	1
4520000	1.25e-05	1
4560000	3.75e-05	3
4600000	8.75e-05	7
4640000	0.00015	12
4680000	0.0001	8
4720000	5e-05	4
4760000	7.5e-05	6
4800000	0.0001375	11
4840000	0.0002375	19
4880000	0.000175	14
4920000	0.000125	10
4960000	0.0001625	13
5000000	8.75e-05	7
5040000	0.0001	8
5080000	0.0002	16
5120000	0.0001875	15
5160000	0.000125	10
5200000	5e-05	4
5240000	3.75e-05	3
5280000	5e-05	4
5320000	3.75e-05	3
5360000	6.25e-05	5
5400000	8.75e-05	7
5440000	6.25e-05	5
5480000	5e-05	4
5520000	2.5e-05	2
5560000	1.25e-05	1
5600000	7.5e-05	6
5640000	6.25e-05	5
5680000	6.25e-05	5
5720000	0.00015	12
5760000	0.0001625	13
5800000	8.75e-05	7
5840000	7.5e-05	6
5880000	0.00015	12
5920000	0.0001625	13
5960000	0.0001125	9
6000000	6.25e-05	5
6040000	3.75e-05	3
6080000	6.25e-05	5
6120000	0.0001375	11
6160000	0.0001125	9
6200000	5e-05	4
6240000	6.25e-05	5
6280000	7.5e-05	6
6320000	0.0001375	11
6360000	0.000175	14
6400000	0.000125	10
6440000	8.75e-05	7
6480000	6.25e-05	5
6520000	0.0001	8
6560000	0.0002125	17
6600000	0.00025	20
6640000	0.0001125	9
6680000	7.5e-05	6
6720000	8.75e-05	7
6760000	3.75e-05	3
6800000	7.5e-05	6
6840000	5e-05	4
6880000	0	0
6920000	2.5e-05	2
6960000	2.5e-05	2
7000000	0	0
7040000	5e-05	4
7080000	8.75e-05	7
7120000	0.0001	8
7160000	7.5e-05	6
7200000	1.25e-05	1
7240000	1.25e-05	1
7280000	0.0001	8
7320000	0.0002125	17
7360000	0.000275	22
7400000	0.00025	20
7440000	0.00015	12
7480000	6.25e-05	5
7520000	5e-05	4
7560000	0.0001875	15
7600000	0.0002125	17
7640000	8.75e-05	7
7680000	6.25e-05	5
7720000	6.25e-05	5
7760000	5e-05	4
7800000	7.5e-05	6
7840000	0.0001625	13
7880000	0.000225	18
7920000	0.000125	10
7960000	0.0001875	15
8000000	0.000175	14
