# Supplementary material for: Inferring the distribution of fitness effects of spontaneous mutations in Chlamydomonas reinhardtii
Source: PLoS Biol. 2019 Jun 26;17(6):e3000192. doi: 10.1371/journal.pbio.3000192 (PMC6615632; doi:10.1371/journal.pbio.3000192)
Supplement: S9 Data — (GZ) [file pbio.3000192.s031.tar.gz › S10_Fig_inputfile20_Variants-to-donor-chromosome_10.txt]

POS	freq	mut
0	0.0108625	869
40000	0.023175	1854
80000	0.0222375	1779
120000	0.0204625	1637
160000	0.023025	1842
200000	0.0257125	2057
240000	0.022	1760
280000	0.0207	1656
320000	0.0223625	1789
360000	0.021475	1718
400000	0.0268625	2149
440000	0.0323875	2591
480000	0.033975	2718
520000	0.0323625	2589
560000	0.03	2400
600000	0.0318375	2547
640000	0.0289	2312
680000	0.0213625	1709
720000	0.0209875	1679
760000	0.0195125	1561
800000	0.0233375	1867
840000	0.0277875	2223
880000	0.0302125	2417
920000	0.0330875	2647
960000	0.0252125	2017
1000000	0.027775	2222
1040000	0.031625	2530
1080000	0.0249125	1993
1120000	0.0224875	1799
1160000	0.025825	2066
1200000	0.0285375	2283
1240000	0.0305	2440
1280000	0.0359625	2877
1320000	0.040425	3234
1360000	0.03995	3196
1400000	0.036275	2902
1440000	0.035025	2802
1480000	0.03335	2668
1520000	0.03345	2676
1560000	0.031375	2510
1600000	0.0284125	2273
1640000	0.0283875	2271
1680000	0.0270875	2167
1720000	0.0206875	1655
1760000	0.02275	1820
1800000	0.0352375	2819
1840000	0.0371625	2973
1880000	0.0348125	2785
1920000	0.032425	2594
1960000	0.036025	2882
2000000	0.0391375	3131
2040000	0.03775	3020
2080000	0.034425	2754
2120000	0.0288625	2309
2160000	0.0276125	2209
2200000	0.021675	1734
2240000	0.021	1680
2280000	0.025275	2022
2320000	0.020075	1606
2360000	0.0173	1384
2400000	0.0204875	1639
2440000	0.0266625	2133
2480000	0.0328625	2629
2520000	0.0354375	2835
2560000	0.0371375	2971
2600000	0.0367	2936
2640000	0.0319875	2559
2680000	0.0266375	2131
2720000	0.0236625	1893
2760000	0.0287875	2303
2800000	0.0332	2656
2840000	0.0326125	2609
2880000	0.0327	2616
2920000	0.033075	2646
2960000	0.0328875	2631
3000000	0.0299125	2393
3040000	0.0279375	2235
3080000	0.0295	2360
3120000	0.0315375	2523
3160000	0.0267875	2143
3200000	0.024	1920
3240000	0.02925	2340
3280000	0.032575	2606
3320000	0.0314	2512
3360000	0.0231875	1855
3400000	0.0224375	1795
3440000	0.0334875	2679
3480000	0.0329875	2639
3520000	0.0143125	1145
3560000	0.0005875	47
3600000	0.004025	322
3640000	0.0189	1512
3680000	0.0258375	2067
3720000	0.02275	1820
3760000	0.027975	2238
3800000	0.0249125	1993
3840000	0.01815	1452
3880000	0.027725	2218
3920000	0.0370625	2965
3960000	0.03305	2644
4000000	0.0342125	2737
4040000	0.030675	2454
4080000	0.027975	2238
4120000	0.0356	2848
4160000	0.0341125	2729
4200000	0.030075	2406
4240000	0.0291125	2329
4280000	0.0256625	2053
4320000	0.025275	2022
4360000	0.028275	2262
4400000	0.029925	2394
4440000	0.0344125	2753
4480000	0.0334	2672
4520000	0.0285	2280
4560000	0.02965	2372
4600000	0.032175	2574
4640000	0.024825	1986
4680000	0.0257125	2057
4720000	0.02005	1604
4760000	0.0078125	625
4800000	0.0199375	1595
4840000	0.0327875	2623
4880000	0.03345	2676
4920000	0.0209	1672
4960000	0.014125	1130
5000000	0.0238375	1907
5040000	0.0309	2472
5080000	0.0339625	2717
5120000	0.0311875	2495
5160000	0.0315875	2527
5200000	0.0348625	2789
5240000	0.0293875	2351
5280000	0.02685	2148
5320000	0.0275125	2201
5360000	0.0296	2368
5400000	0.0342375	2739
5440000	0.032575	2606
5480000	0.0302375	2419
5520000	0.031625	2530
5560000	0.030775	2462
5600000	0.02775	2220
5640000	0.022475	1798
5680000	0.01625	1300
5720000	0.012775	1022
5760000	0.0229	1832
5800000	0.0276125	2209
5840000	0.028725	2298
5880000	0.0314	2512
5920000	0.0249	1992
5960000	0.022125	1770
6000000	0.0235125	1881
6040000	0.0264625	2117
6080000	0.0290625	2325
6120000	0.02955	2364
6160000	0.0255375	2043
6200000	0.02965	2372
6240000	0.02715	2172
6280000	0.0177	1416
6320000	0.019425	1554
6360000	0.0196	1568
6400000	0.0167625	1341
6440000	0.023775	1902
6480000	0.024375	1950
6520000	0.0105875	847
6560000	0.0024875	199
