# Supplementary material for: Inferring the distribution of fitness effects of spontaneous mutations in Chlamydomonas reinhardtii
Source: PLoS Biol. 2019 Jun 26;17(6):e3000192. doi: 10.1371/journal.pbio.3000192 (PMC6615632; doi:10.1371/journal.pbio.3000192)
Supplement: S9 Data — (GZ) [file pbio.3000192.s031.tar.gz › S10_Fig_inputfile21_Variants-to-donor-chromosome_11.txt]

POS	freq	mut
0	0.005125	410
40000	0.018325	1466
80000	0.02465	1972
120000	0.0250375	2003
160000	0.0229	1832
200000	0.0134625	1077
240000	0.0173125	1385
280000	0.0257625	2061
320000	0.01825	1460
360000	0.0164875	1319
400000	0.0161625	1293
440000	0.0163375	1307
480000	0.0212	1696
520000	0.0176375	1411
560000	0.01915	1532
600000	0.026475	2118
640000	0.023375	1870
680000	0.0253	2024
720000	0.0332125	2657
760000	0.0381125	3049
800000	0.03685	2948
840000	0.030975	2478
880000	0.030325	2426
920000	0.028	2240
960000	0.0294375	2355
1000000	0.0324375	2595
1040000	0.0348	2784
1080000	0.0334375	2675
1120000	0.03575	2860
1160000	0.0345375	2763
1200000	0.0203125	1625
1240000	0.01505	1204
1280000	0.0208625	1669
1320000	0.0165	1320
1360000	0.0141625	1133
1400000	0.023175	1854
1440000	0.0239875	1919
1480000	0.027025	2162
1520000	0.0351	2808
1560000	0.0346125	2769
1600000	0.0329125	2633
1640000	0.0285875	2287
1680000	0.0226625	1813
1720000	0.021175	1694
1760000	0.0176	1408
1800000	0.02395	1916
1840000	0.0293625	2349
1880000	0.02455	1964
1920000	0.02315	1852
1960000	0.026175	2094
2000000	0.03025	2420
2040000	0.030175	2414
2080000	0.0302	2416
2120000	0.031275	2502
2160000	0.0227125	1817
2200000	0.00725	580
2240000	0.0001125	9
2280000	8.75e-05	7
2320000	2.5e-05	2
2360000	0.0043875	351
2400000	0.0133375	1067
2440000	0.0193	1544
2480000	0.0289375	2315
2520000	0.0318375	2547
2560000	0.0231875	1855
2600000	0.013975	1118
2640000	0.0145625	1165
2680000	0.02335	1868
2720000	0.02595	2076
2760000	0.027425	2194
2800000	0.0303875	2431
2840000	0.029275	2342
2880000	0.0267375	2139
2920000	0.0212125	1697
2960000	0.0184625	1477
3000000	0.0246	1968
3040000	0.0214125	1713
3080000	0.01655	1324
3120000	0.0206625	1653
3160000	0.0271625	2173
3200000	0.0334	2672
3240000	0.033075	2646
3280000	0.02355	1884
3320000	0.02185	1748
3360000	0.025225	2018
3400000	0.01715	1372
3440000	0.0195375	1563
3480000	0.0268375	2147
3520000	0.0228375	1827
3560000	0.024025	1922
3600000	0.0268	2144
3640000	0.022625	1810
3680000	0.0234875	1879
3720000	0.0260125	2081
3760000	0.022525	1802
3800000	0.0118375	947
