# Supplementary material for: Inferring the distribution of fitness effects of spontaneous mutations in Chlamydomonas reinhardtii
Source: PLoS Biol. 2019 Jun 26;17(6):e3000192. doi: 10.1371/journal.pbio.3000192 (PMC6615632; doi:10.1371/journal.pbio.3000192)
Supplement: S9 Data — (GZ) [file pbio.3000192.s031.tar.gz › S10_Fig_inputfile22_Variants-to-donor-chromosome_12.txt]

POS	freq	mut
0	0.0067	536
40000	0.0182625	1461
80000	0.0228125	1825
120000	0.020425	1634
160000	0.014875	1190
200000	0.0188375	1507
240000	0.0213125	1705
280000	0.01355	1084
320000	0.018375	1470
360000	0.0241	1928
400000	0.02025	1620
440000	0.0241625	1933
480000	0.0292625	2341
520000	0.0312125	2497
560000	0.031	2480
600000	0.0279125	2233
640000	0.0156625	1253
680000	0.0081125	649
720000	0.0213125	1705
760000	0.0325625	2605
800000	0.0278875	2231
840000	0.011125	890
880000	0.001875	150
920000	0.0010625	85
960000	0.0024375	195
1000000	0.008225	658
1040000	0.0142625	1141
1080000	0.0229	1832
1120000	0.0287625	2301
1160000	0.0296	2368
1200000	0.0335125	2681
1240000	0.035025	2802
1280000	0.0291625	2333
1320000	0.024525	1962
1360000	0.0261875	2095
1400000	0.0289125	2313
1440000	0.0285125	2281
1480000	0.02485	1988
1520000	0.0300125	2401
1560000	0.0314375	2515
1600000	0.0251	2008
1640000	0.0213125	1705
1680000	0.0128875	1031
1720000	0.0170625	1365
1760000	0.027925	2234
1800000	0.022175	1774
1840000	0.0187875	1503
1880000	0.0273875	2191
1920000	0.0290625	2325
1960000	0.0278375	2227
2000000	0.02405	1924
2040000	0.0252375	2019
2080000	0.032525	2602
2120000	0.032625	2610
2160000	0.034075	2726
2200000	0.032575	2606
2240000	0.0279625	2237
2280000	0.029475	2358
2320000	0.0209125	1673
2360000	0.0166625	1333
2400000	0.0252875	2023
2440000	0.021875	1750
2480000	0.024175	1934
2520000	0.033775	2702
2560000	0.0340375	2723
2600000	0.0292375	2339
2640000	0.0315625	2525
2680000	0.0371375	2971
2720000	0.03035	2428
2760000	0.0243625	1949
2800000	0.0323125	2585
2840000	0.0357375	2859
2880000	0.0338375	2707
2920000	0.0280875	2247
2960000	0.024525	1962
3000000	0.030825	2466
3040000	0.032	2560
3080000	0.029875	2390
3120000	0.0205625	1645
3160000	0.0119375	955
3200000	0.0122375	979
3240000	0.0182	1456
3280000	0.0257875	2063
3320000	0.0274125	2193
3360000	0.0245625	1965
3400000	0.0216875	1735
3440000	0.0246	1968
3480000	0.0236875	1895
3520000	0.025275	2022
3560000	0.03415	2732
3600000	0.035025	2802
3640000	0.0298375	2387
3680000	0.031	2480
3720000	0.0321375	2571
3760000	0.026825	2146
3800000	0.0226	1808
3840000	0.0202625	1621
3880000	0.0194	1552
3920000	0.0203125	1625
3960000	0.0192375	1539
4000000	0.025925	2074
4040000	0.023425	1874
4080000	0.0112875	903
4120000	0.015875	1270
4160000	0.027025	2162
4200000	0.0338	2704
4240000	0.0298875	2391
4280000	0.0282375	2259
4320000	0.0340625	2725
4360000	0.029375	2350
4400000	0.021325	1706
4440000	0.025175	2014
4480000	0.030125	2410
4520000	0.0285125	2281
4560000	0.020075	1606
4600000	0.0216	1728
4640000	0.032725	2618
4680000	0.0267	2136
4720000	0.01995	1596
4760000	0.02525	2020
4800000	0.0322875	2583
4840000	0.0336375	2691
4880000	0.0332875	2663
4920000	0.0313125	2505
4960000	0.014925	1194
5000000	0.001775	142
5040000	0.0002125	17
5080000	0.012275	982
5120000	0.0298125	2385
5160000	0.03255	2604
5200000	0.025725	2058
5240000	0.023125	1850
5280000	0.0270875	2167
5320000	0.029925	2394
5360000	0.0277	2216
5400000	0.029875	2390
5440000	0.0330875	2647
5480000	0.0302375	2419
5520000	0.028825	2306
5560000	0.03275	2620
5600000	0.04055	3244
5640000	0.0366625	2933
5680000	0.03285	2628
5720000	0.0277625	2221
5760000	0.0207	1656
5800000	0.0277375	2219
5840000	0.03515	2812
5880000	0.0351	2808
5920000	0.0333625	2669
5960000	0.025625	2050
6000000	0.02485	1988
6040000	0.030775	2462
6080000	0.0266625	2133
6120000	0.024175	1934
6160000	0.0161625	1293
6200000	0.014425	1154
6240000	0.0229125	1833
6280000	0.024875	1990
6320000	0.0224625	1797
6360000	0.018275	1462
6400000	0.0256625	2053
6440000	0.033275	2662
6480000	0.032675	2614
6520000	0.0305375	2443
6560000	0.0138875	1111
6600000	0.000375	30
6640000	0.0001375	11
6680000	0	0
6720000	3.75e-05	3
6760000	0.000375	30
6800000	0.015725	1258
6840000	0.020825	1666
6880000	0.0254625	2037
6920000	0.0328375	2627
6960000	0.0267	2136
7000000	0.0222125	1777
7040000	0.0106375	851
7080000	0.013675	1094
7120000	0.0224875	1799
7160000	0.0243875	1951
7200000	0.0276875	2215
7240000	0.0326	2608
7280000	0.0393	3144
7320000	0.037275	2982
7360000	0.023775	1902
7400000	0.020425	1634
7440000	0.0305375	2443
7480000	0.0352	2816
7520000	0.0358	2864
7560000	0.0367375	2939
7600000	0.0373125	2985
7640000	0.03775	3020
7680000	0.0293125	2345
7720000	0.0261125	2089
7760000	0.0282	2256
7800000	0.0216125	1729
7840000	0.017025	1362
7880000	0.0220875	1767
7920000	0.0308125	2465
7960000	0.030975	2478
8000000	0.0229375	1835
8040000	0.0196125	1569
8080000	0.0249625	1997
8120000	0.0300625	2405
8160000	0.03055	2444
8200000	0.025225	2018
8240000	0.0244875	1959
8280000	0.02975	2380
8320000	0.030225	2418
8360000	0.026475	2118
8400000	0.026075	2086
8440000	0.02715	2172
8480000	0.02575	2060
8520000	0.0227625	1821
8560000	0.027625	2210
8600000	0.0339375	2715
8640000	0.027475	2198
8680000	0.0221875	1775
8720000	0.0193875	1551
8760000	0.0184625	1477
8800000	0.017275	1382
8840000	0.019025	1522
8880000	0.0280875	2247
8920000	0.021325	1706
8960000	0.0182125	1457
9000000	0.0214625	1717
9040000	0.025025	2002
9080000	0.031175	2494
9120000	0.0275875	2207
9160000	0.02235	1788
9200000	0.0224875	1799
9240000	0.0292	2336
9280000	0.0284	2272
9320000	0.02325	1860
9360000	0.02245	1796
9400000	0.0233	1864
9440000	0.0200125	1601
9480000	0.01605	1284
9520000	0.0195	1560
9560000	0.023875	1910
9600000	0.0289875	2319
9640000	0.0296875	2375
9680000	0.0270625	2165
9720000	0.016525	1322
