# Supplementary material for: Inferring the distribution of fitness effects of spontaneous mutations in Chlamydomonas reinhardtii
Source: PLoS Biol. 2019 Jun 26;17(6):e3000192. doi: 10.1371/journal.pbio.3000192 (PMC6615632; doi:10.1371/journal.pbio.3000192)
Supplement: S9 Data — (GZ) [file pbio.3000192.s031.tar.gz › S10_Fig_inputfile23_Variants-to-donor-chromosome_13.txt]

POS	freq	mut
0	0.0113875	911
40000	0.0253125	2025
80000	0.0281875	2255
120000	0.02975	2380
160000	0.025925	2074
200000	0.0219	1752
240000	0.0246125	1969
280000	0.0287625	2301
320000	0.029625	2370
360000	0.018	1440
400000	0.0219	1752
440000	0.0368875	2951
480000	0.0352375	2819
520000	0.01835	1468
560000	0.0024625	197
600000	0.0107625	861
640000	0.017025	1362
680000	0.014975	1198
720000	0.0204125	1633
760000	0.0280375	2243
800000	0.0325	2600
840000	0.0229125	1833
880000	0.013275	1062
920000	0.0201625	1613
960000	0.0244625	1957
1000000	0.02845	2276
1040000	0.0319375	2555
1080000	0.0226875	1815
1120000	0.0209	1672
1160000	0.03045	2436
1200000	0.0308875	2471
1240000	0.0298875	2391
1280000	0.0337875	2703
1320000	0.029675	2374
1360000	0.029375	2350
1400000	0.035075	2806
1440000	0.02635	2108
1480000	0.0259375	2075
1520000	0.03635	2908
1560000	0.0355875	2847
1600000	0.0332125	2657
1640000	0.0359	2872
1680000	0.0312	2496
1720000	0.02565	2052
1760000	0.0277125	2217
1800000	0.024375	1950
1840000	0.0231875	1855
1880000	0.0306125	2449
1920000	0.0317125	2537
1960000	0.0224125	1793
2000000	0.0257625	2061
2040000	0.0302125	2417
2080000	0.0271125	2169
2120000	0.0259	2072
2160000	0.0268	2144
2200000	0.0226	1808
2240000	0.0195875	1567
2280000	0.0220625	1765
2320000	0.021675	1734
2360000	0.0238125	1905
2400000	0.0240125	1921
2440000	0.02315	1852
2480000	0.0287875	2303
2520000	0.0313625	2509
2560000	0.02605	2084
2600000	0.02665	2132
2640000	0.0317375	2539
2680000	0.0242	1936
2720000	0.0139625	1117
2760000	0.0152375	1219
2800000	0.0227875	1823
2840000	0.030375	2430
2880000	0.027075	2166
2920000	0.01595	1276
2960000	0.0172625	1381
3000000	0.0228625	1829
3040000	0.0209	1672
3080000	0.02485	1988
3120000	0.027225	2178
3160000	0.0263375	2107
3200000	0.0250875	2007
3240000	0.0216875	1735
3280000	0.0228	1824
3320000	0.0350875	2807
3360000	0.0377375	3019
3400000	0.0331875	2655
3440000	0.0358875	2871
3480000	0.0281625	2253
3520000	0.0203875	1631
3560000	0.02	1600
3600000	0.0176125	1409
3640000	0.026125	2090
3680000	0.0363375	2907
3720000	0.0267625	2141
3760000	0.0248625	1989
3800000	0.0193625	1549
3840000	0.0141375	1131
3880000	0.028625	2290
3920000	0.0314875	2519
3960000	0.025725	2058
4000000	0.017475	1398
4040000	0.011075	886
4080000	0.0203875	1631
4120000	0.0330625	2645
4160000	0.0348	2784
4200000	0.0240625	1925
4240000	0.00765	612
4280000	1.25e-05	1
4320000	0.0014	112
4360000	0.0139875	1119
4400000	0.0282875	2263
4440000	0.0277625	2221
4480000	0.0277875	2223
4520000	0.029225	2338
4560000	0.0303875	2431
4600000	0.0281375	2251
4640000	0.0258625	2069
4680000	0.028625	2290
4720000	0.0302	2416
4760000	0.0311125	2489
4800000	0.02415	1932
4840000	0.0177625	1421
4880000	0.0163625	1309
4920000	0.023425	1874
4960000	0.0289625	2317
5000000	0.02525	2020
5040000	0.0245375	1963
5080000	0.0293875	2351
5120000	0.0312875	2503
5160000	0.02055	1644
5200000	0.006175	494
