# Supplementary material for: Inferring the distribution of fitness effects of spontaneous mutations in Chlamydomonas reinhardtii
Source: PLoS Biol. 2019 Jun 26;17(6):e3000192. doi: 10.1371/journal.pbio.3000192 (PMC6615632; doi:10.1371/journal.pbio.3000192)
Supplement: S9 Data — (GZ) [file pbio.3000192.s031.tar.gz › S10_Fig_inputfile24_Variants-to-donor-chromosome_14.txt]

POS	freq	mut
0	0.010225	818
40000	0.0216625	1733
80000	0.0186875	1495
120000	0.0143875	1151
160000	0.013225	1058
200000	0.0109625	877
240000	0.0201125	1609
280000	0.03055	2444
320000	0.03215	2572
360000	0.025725	2058
400000	0.01635	1308
440000	0.0188875	1511
480000	0.0288625	2309
520000	0.031325	2506
560000	0.0269625	2157
600000	0.0297125	2377
640000	0.0240875	1927
680000	0.01	800
720000	0.0172375	1379
760000	0.02925	2340
800000	0.0290125	2321
840000	0.03105	2484
880000	0.0197	1576
920000	0.01625	1300
960000	0.0235375	1883
1000000	0.0229	1832
1040000	0.0269125	2153
1080000	0.0298125	2385
1120000	0.028625	2290
1160000	0.03095	2476
1200000	0.0387875	3103
1240000	0.0345125	2761
1280000	0.0314125	2513
1320000	0.0284625	2277
1360000	0.0260125	2081
1400000	0.0338	2704
1440000	0.0374625	2997
1480000	0.035025	2802
1520000	0.0290625	2325
1560000	0.0202125	1617
1600000	0.0185125	1481
1640000	0.025075	2006
1680000	0.02675	2140
1720000	0.0254375	2035
1760000	0.0242125	1937
1800000	0.0221375	1771
1840000	0.0239625	1917
1880000	0.024875	1990
1920000	0.0236625	1893
1960000	0.029775	2382
2000000	0.0326125	2609
2040000	0.0255375	2043
2080000	0.0101625	813
2120000	6.25e-05	5
2160000	0.0077	616
2200000	0.0239375	1915
2240000	0.0326	2608
2280000	0.032775	2622
2320000	0.0257	2056
2360000	0.0210125	1681
2400000	0.0301125	2409
2440000	0.0367875	2943
2480000	0.0355625	2845
2520000	0.0299	2392
2560000	0.0250875	2007
2600000	0.023575	1886
2640000	0.0206375	1651
2680000	0.0217375	1739
2720000	0.0295625	2365
2760000	0.023975	1918
2800000	0.016175	1294
2840000	0.0102875	823
2880000	0.0073125	585
2920000	0.01345	1076
2960000	0.0186	1488
3000000	0.0277	2216
3040000	0.0313875	2511
3080000	0.027575	2206
3120000	0.02725	2180
3160000	0.03245	2596
3200000	0.0357875	2863
3240000	0.0308875	2471
3280000	0.02825	2260
3320000	0.025375	2030
3360000	0.020475	1638
3400000	0.0223875	1791
3440000	0.0202	1616
3480000	0.01955	1564
3520000	0.0227	1816
3560000	0.027925	2234
3600000	0.0314	2512
3640000	0.0269625	2157
3680000	0.0289	2312
3720000	0.031375	2510
3760000	0.03	2400
3800000	0.022925	1834
3840000	0.0185375	1483
3880000	0.0153875	1231
3920000	0.0153875	1231
3960000	0.01905	1524
4000000	0.0186875	1495
4040000	0.02505	2004
4080000	0.0278125	2225
4120000	0.0227375	1819
