# Supplementary material for: Inferring the distribution of fitness effects of spontaneous mutations in Chlamydomonas reinhardtii
Source: PLoS Biol. 2019 Jun 26;17(6):e3000192. doi: 10.1371/journal.pbio.3000192 (PMC6615632; doi:10.1371/journal.pbio.3000192)
Supplement: S9 Data — (GZ) [file pbio.3000192.s031.tar.gz › S10_Fig_inputfile25_Variants-to-donor-chromosome_15.txt]

POS	freq	mut
0	0.0019625	157
40000	0.0157875	1263
80000	0.0259	2072
120000	0.022575	1806
160000	0.0229	1832
200000	0.0236375	1891
240000	0.0222125	1777
280000	0.0236875	1895
320000	0.0227375	1819
360000	0.020475	1638
400000	0.0194375	1555
440000	0.0199125	1593
480000	0.021725	1738
520000	0.0246375	1971
560000	0.0213625	1709
600000	0.016275	1302
640000	0.0170875	1367
680000	0.0160625	1285
720000	0.01785	1428
760000	0.0177875	1423
800000	0.0156125	1249
840000	0.0173375	1387
880000	0.0201125	1609
920000	0.01745	1396
960000	0.0176	1408
1000000	0.0116375	931
1040000	0.00725	580
1080000	0.0111	888
1120000	0.0141125	1129
1160000	0.026825	2146
1200000	0.023125	1850
1240000	0.012025	962
1280000	0.0210625	1685
1320000	0.0224625	1797
1360000	0.0087125	697
1400000	0.0011	88
1440000	0.0003625	29
1480000	0.00035	28
1520000	0	0
1560000	0.0002875	23
1600000	0.000325	26
1640000	0.004375	350
1680000	0.0153125	1225
1720000	0.018925	1514
1760000	0.015275	1222
1800000	0.0079	632
1840000	0.0009125	73
1880000	0.0010625	85
1920000	0.000925	74
