# Supplementary material for: Inferring the distribution of fitness effects of spontaneous mutations in Chlamydomonas reinhardtii
Source: PLoS Biol. 2019 Jun 26;17(6):e3000192. doi: 10.1371/journal.pbio.3000192 (PMC6615632; doi:10.1371/journal.pbio.3000192)
Supplement: S9 Data — (GZ) [file pbio.3000192.s031.tar.gz › S10_Fig_inputfile26_Variants-to-donor-chromosome_17.txt]

POS	freq	mut
0	0.004675	374
40000	0.0123875	991
80000	0.0176625	1413
120000	0.023825	1906
160000	0.026075	2086
200000	0.0199125	1593
240000	0.0178	1424
280000	0.0133625	1069
320000	0.01265	1012
360000	0.018975	1518
400000	0.0259625	2077
440000	0.0292625	2341
480000	0.02785	2228
520000	0.0318375	2547
560000	0.0315	2520
600000	0.02975	2380
640000	0.0284875	2279
680000	0.030425	2434
720000	0.03085	2468
760000	0.02255	1804
800000	0.0116375	931
840000	0.0205625	1645
880000	0.03055	2444
920000	0.026875	2150
960000	0.0200125	1601
1000000	0.0158	1264
1040000	0.023675	1894
1080000	0.023175	1854
1120000	0.0173	1384
1160000	0.02035	1628
1200000	0.0307875	2463
1240000	0.032275	2582
1280000	0.02825	2260
1320000	0.0300125	2401
1360000	0.0308	2464
1400000	0.0328875	2631
1440000	0.0335375	2683
1480000	0.03125	2500
1520000	0.0307125	2457
1560000	0.033975	2718
1600000	0.029575	2366
1640000	0.0271125	2169
1680000	0.0348125	2785
1720000	0.0373875	2991
1760000	0.035125	2810
1800000	0.0307125	2457
1840000	0.0313375	2507
1880000	0.032275	2582
1920000	0.0315875	2527
1960000	0.028225	2258
2000000	0.0197875	1583
2040000	0.0133125	1065
2080000	0.0155625	1245
2120000	0.0116375	931
2160000	0.0142	1136
2200000	0.014575	1166
2240000	0.018475	1478
2280000	0.0264375	2115
2320000	0.022375	1790
2360000	0.029175	2334
2400000	0.033125	2650
2440000	0.0362375	2899
2480000	0.0334375	2675
2520000	0.0219375	1755
2560000	0.0207125	1657
2600000	0.0262	2096
2640000	0.022475	1798
2680000	0.0267125	2137
2720000	0.03305	2644
2760000	0.0311625	2493
2800000	0.0287625	2301
2840000	0.0272625	2181
2880000	0.01845	1476
2920000	0.0154375	1235
2960000	0.0291875	2335
3000000	0.0349	2792
3040000	0.034175	2734
3080000	0.0328125	2625
3120000	0.0296125	2369
3160000	0.0290125	2321
3200000	0.02945	2356
3240000	0.02925	2340
3280000	0.03285	2628
3320000	0.03325	2660
3360000	0.03295	2636
3400000	0.0243375	1947
3440000	0.0165	1320
3480000	0.0243	1944
3520000	0.0260875	2087
3560000	0.021875	1750
3600000	0.0260375	2083
3640000	0.0298375	2387
3680000	0.0320875	2567
3720000	0.03365	2692
3760000	0.0331625	2653
3800000	0.0359	2872
3840000	0.03665	2932
3880000	0.03615	2892
3920000	0.0372	2976
3960000	0.034625	2770
4000000	0.0341375	2731
4040000	0.03135	2508
4080000	0.02745	2196
4120000	0.0314875	2519
4160000	0.0340375	2723
4200000	0.028025	2242
4240000	0.0273875	2191
4280000	0.0197625	1581
4320000	0.0225625	1805
4360000	0.0350125	2801
4400000	0.02985	2388
4440000	0.032725	2618
4480000	0.0351125	2809
4520000	0.0286625	2293
4560000	0.0201875	1615
4600000	0.0240875	1927
4640000	0.030825	2466
4680000	0.0192875	1543
4720000	0.006375	510
4760000	0.0071375	571
4800000	0.0157375	1259
4840000	0.0225	1800
4880000	0.019525	1562
4920000	0.0135625	1085
4960000	0.0067125	537
5000000	0.00095	76
5040000	0.0077375	619
5080000	0.0157	1256
5120000	0.02155	1724
5160000	0.0291875	2335
5200000	0.03165	2532
5240000	0.023325	1866
5280000	0.017025	1362
5320000	0.0239375	1915
5360000	0.0335	2680
5400000	0.03405	2724
5440000	0.0297625	2381
5480000	0.0229625	1837
5520000	0.0114125	913
5560000	0.0121875	975
5600000	0.0223625	1789
5640000	0.0276375	2211
5680000	0.01585	1268
5720000	0.011625	930
5760000	0.0209625	1677
5800000	0.025625	2050
5840000	0.025675	2054
5880000	0.0221125	1769
5920000	0.019675	1574
5960000	0.0208875	1671
6000000	0.02245	1796
6040000	0.025475	2038
6080000	0.033525	2682
6120000	0.0280375	2243
6160000	0.024	1920
6200000	0.0315125	2521
6240000	0.030325	2426
6280000	0.0194875	1559
6320000	0.0065375	523
6360000	2.5e-05	2
6400000	0	0
6440000	0	0
6480000	0.0003125	25
6520000	0.0006125	49
6560000	0.00065	52
6600000	0.008875	710
6640000	0.0202625	1621
6680000	0.0241375	1931
6720000	0.02675	2140
6760000	0.0238125	1905
6800000	0.022625	1810
6840000	0.023275	1862
6880000	0.019025	1522
6920000	0.02055	1644
6960000	0.02335	1868
7000000	0.0234375	1875
7040000	0.02015	1612
7080000	0.0218125	1745
7120000	0.0260875	2087
7160000	0.0173875	1391
