# Supplementary material for: Inferring the distribution of fitness effects of spontaneous mutations in Chlamydomonas reinhardtii
Source: PLoS Biol. 2019 Jun 26;17(6):e3000192. doi: 10.1371/journal.pbio.3000192 (PMC6615632; doi:10.1371/journal.pbio.3000192)
Supplement: S9 Data — (GZ) [file pbio.3000192.s031.tar.gz › S10_Fig_inputfile2_Variants-to-CC2931-chromosome_2.txt]

POS	freq	mut
0	5e-05	4
40000	5e-05	4
80000	2.5e-05	2
120000	3.75e-05	3
160000	8.75e-05	7
200000	0.0001375	11
240000	7.5e-05	6
280000	8.75e-05	7
320000	0.000175	14
360000	0.0002125	17
400000	0.00025	20
440000	0.000175	14
480000	6.25e-05	5
520000	3.75e-05	3
560000	1.25e-05	1
600000	8.75e-05	7
640000	0.0001	8
680000	0.000175	14
720000	0.0002875	23
760000	0.0001625	13
800000	5e-05	4
840000	1.25e-05	1
880000	0	0
920000	2.5e-05	2
960000	5e-05	4
1000000	0.0001	8
1040000	0.0001125	9
1080000	3.75e-05	3
1120000	1.25e-05	1
1160000	2.5e-05	2
1200000	0.0001125	9
1240000	0.0001625	13
1280000	6.25e-05	5
1320000	1.25e-05	1
1360000	6.25e-05	5
1400000	0.0001125	9
1440000	0.0001375	11
1480000	0.000125	10
1520000	7.5e-05	6
1560000	3.75e-05	3
1600000	6.25e-05	5
1640000	5e-05	4
1680000	5e-05	4
1720000	0.0001375	11
1760000	8.75e-05	7
1800000	5e-05	4
1840000	7.5e-05	6
1880000	8.75e-05	7
1920000	0.0001	8
1960000	3.75e-05	3
2000000	0.0001125	9
2040000	0.0001375	11
2080000	0.0001875	15
2120000	0.0002625	21
2160000	0.000325	26
2200000	0.0002375	19
2240000	0.0001	8
2280000	0.000225	18
2320000	0.0001625	13
2360000	5e-05	4
2400000	6.25e-05	5
2440000	5e-05	4
2480000	6.25e-05	5
2520000	6.25e-05	5
2560000	7.5e-05	6
2600000	0.0001625	13
2640000	0.000125	10
2680000	5e-05	4
2720000	3.75e-05	3
2760000	1.25e-05	1
2800000	1.25e-05	1
2840000	3.75e-05	3
2880000	6.25e-05	5
2920000	5e-05	4
2960000	7.5e-05	6
3000000	0.00015	12
3040000	8.75e-05	7
3080000	1.25e-05	1
3120000	1.25e-05	1
3160000	8.75e-05	7
3200000	0.0002125	17
3240000	0.0002	16
3280000	0.0001375	11
3320000	0.0001125	9
3360000	0.000125	10
3400000	0.0001	8
3440000	2.5e-05	2
3480000	0.00015	12
3520000	0.0002125	17
3560000	0.0001125	9
3600000	7.5e-05	6
3640000	6.25e-05	5
3680000	5e-05	4
3720000	0.0002375	19
3760000	0.0005625	45
3800000	0.0004875	39
3840000	0.000225	18
3880000	0.0002125	17
3920000	0.0002375	19
3960000	0.0001625	13
4000000	8.75e-05	7
4040000	0.0001	8
4080000	0.000125	10
4120000	5e-05	4
4160000	3.75e-05	3
4200000	8.75e-05	7
4240000	0.0001375	11
4280000	0.000125	10
4320000	6.25e-05	5
4360000	3.75e-05	3
4400000	3.75e-05	3
4440000	5e-05	4
4480000	7.5e-05	6
4520000	0.0001375	11
4560000	0.00025	20
4600000	0.000225	18
4640000	0.0001875	15
4680000	0.000125	10
4720000	0	0
4760000	1.25e-05	1
4800000	3.75e-05	3
4840000	7.5e-05	6
4880000	0.00015	12
4920000	0.0001375	11
4960000	3.75e-05	3
5000000	8.75e-05	7
5040000	0.0001	8
5080000	7.5e-05	6
5120000	7.5e-05	6
5160000	7.5e-05	6
5200000	0.0001375	11
5240000	7.5e-05	6
5280000	0	0
5320000	0	0
5360000	1.25e-05	1
5400000	6.25e-05	5
5440000	0.000175	14
5480000	0.00015	12
5520000	3.75e-05	3
5560000	1.25e-05	1
5600000	0.0001625	13
5640000	0.0002125	17
5680000	8.75e-05	7
5720000	3.75e-05	3
5760000	1.25e-05	1
5800000	0.0001625	13
5840000	0.00015	12
5880000	3.75e-05	3
5920000	7.5e-05	6
5960000	0.0001375	11
6000000	0.0001125	9
6040000	7.5e-05	6
6080000	0.00015	12
6120000	0.0001625	13
6160000	0.000125	10
6200000	0.0001	8
6240000	8.75e-05	7
6280000	7.5e-05	6
6320000	5e-05	4
6360000	1.25e-05	1
6400000	0.0002375	19
6440000	0.00025	20
6480000	3.75e-05	3
6520000	8.75e-05	7
6560000	0.00015	12
6600000	0.0002	16
6640000	0.00025	20
6680000	0.0001625	13
6720000	2.5e-05	2
6760000	2.5e-05	2
6800000	3.75e-05	3
6840000	8.75e-05	7
6880000	8.75e-05	7
6920000	8.75e-05	7
6960000	0.0001875	15
7000000	0.0001125	9
7040000	1.25e-05	1
7080000	6.25e-05	5
7120000	6.25e-05	5
7160000	2.5e-05	2
7200000	0.0002125	17
7240000	0.0002125	17
7280000	2.5e-05	2
7320000	5e-05	4
7360000	0.000125	10
7400000	0.0001125	9
7440000	8.75e-05	7
7480000	0.0001875	15
7520000	0.0002	16
7560000	0.000175	14
7600000	0.0001875	15
7640000	0.0001375	11
7680000	6.25e-05	5
7720000	7.5e-05	6
7760000	0.0001375	11
7800000	0.0001625	13
7840000	0.000175	14
7880000	0.000125	10
7920000	8.75e-05	7
7960000	6.25e-05	5
8000000	3.75e-05	3
8040000	2.5e-05	2
8080000	0	0
8120000	0	0
8160000	0.0002125	17
8200000	0.0003375	27
8240000	0.000275	22
8280000	0.0004875	39
8320000	0.000425	34
8360000	0.000175	14
8400000	0.0002125	17
8440000	0.000275	22
8480000	0.0002625	21
8520000	0.0003125	25
8560000	0.0003	24
8600000	0.0001375	11
8640000	0.0001125	9
8680000	0.0002125	17
8720000	0.0001375	11
8760000	0.0001	8
8800000	0.00015	12
8840000	6.25e-05	5
8880000	2.5e-05	2
8920000	1.25e-05	1
8960000	2.5e-05	2
9000000	0.000225	18
9040000	0.000275	22
9080000	0.00015	12
9120000	0.0002125	17
9160000	0.0003625	29
9200000	0.0002375	19
