# Supplementary material for: Inferring the distribution of fitness effects of spontaneous mutations in Chlamydomonas reinhardtii
Source: PLoS Biol. 2019 Jun 26;17(6):e3000192. doi: 10.1371/journal.pbio.3000192 (PMC6615632; doi:10.1371/journal.pbio.3000192)
Supplement: S9 Data — (GZ) [file pbio.3000192.s031.tar.gz › S10_Fig_inputfile3_Variants-to-CC2931-chromosome_3.txt]

POS	freq	mut
0	0.0001875	15
40000	0.0001875	15
80000	2.5e-05	2
120000	0.0001	8
160000	0.0002375	19
200000	0.0002625	21
240000	0.000125	10
280000	6.25e-05	5
320000	0.0001	8
360000	0.0001	8
400000	0.000175	14
440000	0.000175	14
480000	0.0001	8
520000	8.75e-05	7
560000	6.25e-05	5
600000	5e-05	4
640000	0.0001375	11
680000	0.000225	18
720000	0.00015	12
760000	0.0001	8
800000	0.0002875	23
840000	0.00025	20
880000	3.75e-05	3
920000	7.5e-05	6
960000	7.5e-05	6
1000000	2.5e-05	2
1040000	0	0
1080000	1.25e-05	1
1120000	6.25e-05	5
1160000	8.75e-05	7
1200000	7.5e-05	6
1240000	7.5e-05	6
1280000	5e-05	4
1320000	1.25e-05	1
1360000	0	0
1400000	0.0001	8
1440000	0.0001375	11
1480000	0.000125	10
1520000	0.000125	10
1560000	8.75e-05	7
1600000	0.000125	10
1640000	7.5e-05	6
1680000	0	0
1720000	3.75e-05	3
1760000	7.5e-05	6
1800000	6.25e-05	5
1840000	0.000125	10
1880000	0.000225	18
1920000	0.0001375	11
1960000	3.75e-05	3
2000000	0.0001875	15
2040000	0.000225	18
2080000	6.25e-05	5
2120000	0	0
2160000	8.75e-05	7
2200000	0.0001	8
2240000	6.25e-05	5
2280000	7.5e-05	6
2320000	6.25e-05	5
2360000	3.75e-05	3
2400000	3.75e-05	3
2440000	5e-05	4
2480000	2.5e-05	2
2520000	8.75e-05	7
2560000	7.5e-05	6
2600000	0.0001	8
2640000	0.0001125	9
2680000	5e-05	4
2720000	6.25e-05	5
2760000	3.75e-05	3
2800000	8.75e-05	7
2840000	0.0002	16
2880000	0.0002375	19
2920000	0.0002	16
2960000	0.0001375	11
3000000	8.75e-05	7
3040000	7.5e-05	6
3080000	7.5e-05	6
3120000	0.0001375	11
3160000	0.000125	10
3200000	0.0001125	9
3240000	0.00015	12
3280000	0.0001375	11
3320000	0.0001125	9
3360000	8.75e-05	7
3400000	0.0001	8
3440000	6.25e-05	5
3480000	2.5e-05	2
3520000	6.25e-05	5
3560000	8.75e-05	7
3600000	0.0001625	13
3640000	0.0001375	11
3680000	0.000125	10
3720000	0.0001375	11
3760000	6.25e-05	5
3800000	8.75e-05	7
3840000	6.25e-05	5
3880000	1.25e-05	1
3920000	3.75e-05	3
3960000	0.0001125	9
4000000	0.000175	14
4040000	0.0001375	11
4080000	0.0001625	13
4120000	0.000125	10
4160000	8.75e-05	7
4200000	0.0001375	11
4240000	6.25e-05	5
4280000	3.75e-05	3
4320000	7.5e-05	6
4360000	5e-05	4
4400000	0	0
4440000	1.25e-05	1
4480000	6.25e-05	5
4520000	0.0001625	13
4560000	0.000175	14
4600000	0.0001	8
4640000	6.25e-05	5
4680000	3.75e-05	3
4720000	5e-05	4
4760000	6.25e-05	5
4800000	3.75e-05	3
4840000	0.0001125	9
4880000	0.0001	8
4920000	0.0001125	9
4960000	0.00015	12
5000000	6.25e-05	5
5040000	3.75e-05	3
5080000	3.75e-05	3
5120000	5e-05	4
5160000	7.5e-05	6
5200000	7.5e-05	6
5240000	3.75e-05	3
5280000	2.5e-05	2
5320000	3.75e-05	3
5360000	3.75e-05	3
5400000	8.75e-05	7
5440000	0.0001625	13
5480000	0.0001125	9
5520000	5e-05	4
5560000	3.75e-05	3
5600000	5e-05	4
5640000	0.000125	10
5680000	0.00015	12
5720000	0.0001125	9
5760000	6.25e-05	5
5800000	5e-05	4
5840000	8.75e-05	7
5880000	5e-05	4
5920000	1.25e-05	1
5960000	7.5e-05	6
6000000	6.25e-05	5
6040000	2.5e-05	2
6080000	6.25e-05	5
6120000	6.25e-05	5
6160000	7.5e-05	6
6200000	0.0001125	9
6240000	0.000225	18
6280000	0.0002875	23
6320000	0.000275	22
6360000	0.00015	12
6400000	0.00015	12
6440000	0.0002125	17
6480000	8.75e-05	7
6520000	5e-05	4
6560000	2.5e-05	2
6600000	0.000125	10
6640000	0.000175	14
6680000	5e-05	4
6720000	5e-05	4
6760000	0.0001	8
6800000	7.5e-05	6
6840000	2.5e-05	2
6880000	0	0
6920000	0	0
6960000	2.5e-05	2
7000000	5e-05	4
7040000	2.5e-05	2
7080000	0	0
7120000	0.0001875	15
7160000	0.0001875	15
7200000	6.25e-05	5
7240000	6.25e-05	5
7280000	1.25e-05	1
7320000	1.25e-05	1
7360000	0.0001125	9
7400000	0.0001375	11
7440000	7.5e-05	6
7480000	0.000125	10
7520000	0.0001	8
7560000	6.25e-05	5
7600000	0.000125	10
7640000	0.0001625	13
7680000	0.0001625	13
7720000	0.0001	8
7760000	6.25e-05	5
7800000	0.0001375	11
7840000	0.0001375	11
7880000	5e-05	4
7920000	2.5e-05	2
7960000	5e-05	4
8000000	5e-05	4
8040000	5e-05	4
8080000	3.75e-05	3
8120000	2.5e-05	2
8160000	2.5e-05	2
8200000	2.5e-05	2
8240000	0.0001375	11
8280000	0.0001625	13
8320000	6.25e-05	5
8360000	5e-05	4
8400000	7.5e-05	6
8440000	0.0001	8
8480000	0.0001	8
8520000	0.0001	8
8560000	7.5e-05	6
8600000	3.75e-05	3
8640000	2.5e-05	2
8680000	5e-05	4
8720000	7.5e-05	6
8760000	0.0001	8
8800000	0.000225	18
8840000	0.0001875	15
8880000	0.0001125	9
8920000	0.0001125	9
8960000	2.5e-05	2
9000000	3.75e-05	3
9040000	7.5e-05	6
9080000	8.75e-05	7
9120000	0.0001	8
9160000	0.0001125	9
9200000	0.0001	8
