# Supplementary material for: Inferring the distribution of fitness effects of spontaneous mutations in Chlamydomonas reinhardtii
Source: PLoS Biol. 2019 Jun 26;17(6):e3000192. doi: 10.1371/journal.pbio.3000192 (PMC6615632; doi:10.1371/journal.pbio.3000192)
Supplement: S9 Data — (GZ) [file pbio.3000192.s031.tar.gz › S10_Fig_inputfile4_Variants-to-CC2931-chromosome_7.txt]

POS	freq	mut
0	5e-05	4
40000	0.0004125	33
80000	0.0004625	37
120000	0.00015	12
160000	0.000175	14
200000	0.000175	14
240000	8.75e-05	7
280000	8.75e-05	7
320000	6.25e-05	5
360000	0.000175	14
400000	0.000275	22
440000	0.000175	14
480000	6.25e-05	5
520000	2.5e-05	2
560000	7.5e-05	6
600000	0.000175	14
640000	0.0002125	17
680000	0.0002625	21
720000	0.000275	22
760000	0.0001	8
800000	0.0001125	9
840000	0.00015	12
880000	0.0001375	11
920000	0.00025	20
960000	0.00015	12
1000000	5e-05	4
1040000	0.0001875	15
1080000	0.00015	12
1120000	7.5e-05	6
1160000	0.0002	16
1200000	0.0003125	25
1240000	0.0003125	25
1280000	0.0002375	19
1320000	0.0001625	13
1360000	0.0001375	11
1400000	0.00015	12
1440000	0.0001	8
1480000	2.5e-05	2
1520000	5e-05	4
1560000	0.0001	8
1600000	5e-05	4
1640000	1.25e-05	1
1680000	5e-05	4
1720000	5e-05	4
1760000	7.5e-05	6
1800000	8.75e-05	7
1840000	2.5e-05	2
1880000	6.25e-05	5
1920000	0.0001625	13
1960000	0.000225	18
2000000	0.00015	12
2040000	0.0001375	11
2080000	0.00015	12
2120000	7.5e-05	6
2160000	0.0001125	9
2200000	0.0002	16
2240000	0.000225	18
2280000	0.000125	10
2320000	5e-05	4
2360000	0.0001125	9
2400000	0.0001125	9
2440000	3.75e-05	3
2480000	3.75e-05	3
2520000	0.0001125	9
2560000	0.0001625	13
2600000	8.75e-05	7
2640000	8.75e-05	7
2680000	0.0001125	9
2720000	8.75e-05	7
2760000	0.0001625	13
2800000	0.000125	10
2840000	8.75e-05	7
2880000	8.75e-05	7
2920000	2.5e-05	2
2960000	3.75e-05	3
3000000	3.75e-05	3
3040000	0.0002625	21
3080000	0.0002625	21
3120000	1.25e-05	1
3160000	1.25e-05	1
3200000	2.5e-05	2
3240000	1.25e-05	1
3280000	3.75e-05	3
3320000	7.5e-05	6
3360000	6.25e-05	5
3400000	8.75e-05	7
3440000	8.75e-05	7
3480000	3.75e-05	3
3520000	0.000175	14
3560000	0.000175	14
3600000	3.75e-05	3
3640000	6.25e-05	5
3680000	0.0001	8
3720000	0.0002	16
3760000	0.0002125	17
3800000	0.00015	12
3840000	0.000225	18
3880000	0.0002125	17
3920000	0.0001875	15
3960000	0.000225	18
4000000	0.000125	10
4040000	5e-05	4
4080000	6.25e-05	5
4120000	8.75e-05	7
4160000	0.000125	10
4200000	0.0001625	13
4240000	0.0001375	11
4280000	0.0001125	9
4320000	0.000125	10
4360000	0.0001	8
4400000	0.0001125	9
4440000	0.0001	8
4480000	6.25e-05	5
4520000	0.0001125	9
4560000	0.0001875	15
4600000	0.000325	26
4640000	0.0002375	19
4680000	7.5e-05	6
4720000	0.000125	10
4760000	0.0001875	15
4800000	0.000175	14
4840000	0.000125	10
4880000	0.00015	12
4920000	0.0001125	9
4960000	0.00015	12
5000000	0.000175	14
5040000	0.0001625	13
5080000	0.000125	10
5120000	8.75e-05	7
5160000	0.0001	8
5200000	3.75e-05	3
5240000	0.0001	8
5280000	0.0001375	11
5320000	0.0001125	9
5360000	0.0001	8
5400000	7.5e-05	6
5440000	6.25e-05	5
5480000	3.75e-05	3
5520000	5e-05	4
5560000	3.75e-05	3
5600000	5e-05	4
5640000	0.0001	8
5680000	8.75e-05	7
5720000	0.0001125	9
5760000	0.000175	14
5800000	0.0001625	13
5840000	0.0002	16
5880000	0.0001875	15
5920000	0.0001375	11
5960000	0.0001625	13
6000000	0.0001	8
6040000	2.5e-05	2
6080000	6.25e-05	5
6120000	0.0001	8
6160000	8.75e-05	7
6200000	6.25e-05	5
6240000	3.75e-05	3
6280000	7.5e-05	6
6320000	0.0001125	9
6360000	7.5e-05	6
6400000	2.5e-05	2
