# Supplementary material for: Inferring the distribution of fitness effects of spontaneous mutations in Chlamydomonas reinhardtii
Source: PLoS Biol. 2019 Jun 26;17(6):e3000192. doi: 10.1371/journal.pbio.3000192 (PMC6615632; doi:10.1371/journal.pbio.3000192)
Supplement: S9 Data — (GZ) [file pbio.3000192.s031.tar.gz › S10_Fig_inputfile5_Variants-to-CC2931-chromosome_8.txt]

POS	freq	mut
0	0	0
40000	6.25e-05	5
80000	6.25e-05	5
120000	3.75e-05	3
160000	8.75e-05	7
200000	0.0001125	9
240000	0.000175	14
280000	0.000425	34
320000	0.00035	28
360000	7.5e-05	6
400000	8.75e-05	7
440000	0.0001375	11
480000	0.00015	12
520000	0.0001	8
560000	7.5e-05	6
600000	0.0001625	13
640000	0.0001625	13
680000	7.5e-05	6
720000	0.0001125	9
760000	0.0001625	13
800000	0.0001625	13
840000	0.0001	8
880000	8.75e-05	7
920000	0.00015	12
960000	0.0004125	33
1000000	0.0005	40
1040000	0.0006125	49
1080000	0.00045	36
1120000	2.5e-05	2
1160000	7.5e-05	6
1200000	6.25e-05	5
1240000	2.5e-05	2
1280000	8.75e-05	7
1320000	0.000125	10
1360000	8.75e-05	7
1400000	5e-05	4
1440000	7.5e-05	6
1480000	6.25e-05	5
1520000	2.5e-05	2
1560000	0.000125	10
1600000	0.0002125	17
1640000	0.000175	14
1680000	0.0001	8
1720000	8.75e-05	7
1760000	0.0001375	11
1800000	0.0002375	19
1840000	0.0001875	15
1880000	3.75e-05	3
1920000	8.75e-05	7
1960000	0.00015	12
2000000	8.75e-05	7
2040000	0.0001125	9
2080000	0.000125	10
2120000	0.0001125	9
2160000	0.000175	14
2200000	0.0002375	19
2240000	0.000575	46
2280000	0.0006375	51
2320000	0.0004	32
2360000	0.000275	22
2400000	0.0002375	19
2440000	0.0002625	21
2480000	0.0002	16
2520000	0.00025	20
2560000	0.0002375	19
2600000	0.000125	10
2640000	0.0001	8
2680000	5e-05	4
2720000	5e-05	4
2760000	0.0002625	21
2800000	0.0004875	39
2840000	0.0003625	29
2880000	0.0002125	17
2920000	0.000125	10
2960000	0	0
3000000	1.25e-05	1
3040000	8.75e-05	7
3080000	7.5e-05	6
3120000	6.25e-05	5
3160000	0.000125	10
3200000	0.000125	10
3240000	0.0002	16
3280000	0.0001375	11
3320000	5e-05	4
3360000	0.0001375	11
3400000	0.000125	10
3440000	0.0001125	9
3480000	0.0001625	13
3520000	0.0001625	13
3560000	0.0001875	15
3600000	0.000175	14
3640000	8.75e-05	7
3680000	0.0001	8
3720000	8.75e-05	7
3760000	0.0001	8
3800000	0.0001875	15
3840000	0.0002	16
3880000	0.0001875	15
3920000	0.0001875	15
3960000	0.0001125	9
4000000	6.25e-05	5
4040000	8.75e-05	7
4080000	5e-05	4
4120000	0.000125	10
4160000	0.0002125	17
4200000	0.000175	14
4240000	0.0002125	17
4280000	0.0002	16
4320000	0.00015	12
4360000	0.0001375	11
4400000	7.5e-05	6
4440000	8.75e-05	7
4480000	8.75e-05	7
4520000	0.000125	10
4560000	0.000175	14
4600000	0.0001375	11
4640000	0.0001125	9
4680000	0.0001125	9
4720000	0.0001	8
4760000	0.0001375	11
4800000	0.00015	12
4840000	0.0001625	13
4880000	0.000125	10
4920000	3.75e-05	3
4960000	0.0002125	17
5000000	0.0002875	23
