# Supplementary material for: Inferring the distribution of fitness effects of spontaneous mutations in Chlamydomonas reinhardtii
Source: PLoS Biol. 2019 Jun 26;17(6):e3000192. doi: 10.1371/journal.pbio.3000192 (PMC6615632; doi:10.1371/journal.pbio.3000192)
Supplement: S9 Data — (GZ) [file pbio.3000192.s031.tar.gz › S10_Fig_inputfile6_Variants-to-CC2931-chromosome_9.txt]

POS	freq	mut
0	0.0001875	15
40000	0.00025	20
80000	0.000125	10
120000	7.5e-05	6
160000	8.75e-05	7
200000	8.75e-05	7
240000	7.5e-05	6
280000	7.5e-05	6
320000	1.25e-05	1
360000	6.25e-05	5
400000	6.25e-05	5
440000	5e-05	4
480000	8.75e-05	7
520000	3.75e-05	3
560000	0	0
600000	8.75e-05	7
640000	8.75e-05	7
680000	0	0
720000	0	0
760000	5e-05	4
800000	0.0001	8
840000	8.75e-05	7
880000	0.000175	14
920000	0.0002625	21
960000	0.00015	12
1000000	5e-05	4
1040000	2.5e-05	2
1080000	5e-05	4
1120000	7.5e-05	6
1160000	0.0001125	9
1200000	0.0001125	9
1240000	6.25e-05	5
1280000	7.5e-05	6
1320000	0.0001125	9
1360000	7.5e-05	6
1400000	6.25e-05	5
1440000	0.0001	8
1480000	0.0002625	21
1520000	0.000225	18
1560000	3.75e-05	3
1600000	5e-05	4
1640000	0.0001	8
1680000	0.00015	12
1720000	0.0001625	13
1760000	0.00015	12
1800000	7.5e-05	6
1840000	7.5e-05	6
1880000	7.5e-05	6
1920000	5e-05	4
1960000	6.25e-05	5
2000000	7.5e-05	6
2040000	5e-05	4
2080000	1.25e-05	1
2120000	2.5e-05	2
2160000	6.25e-05	5
2200000	0.000125	10
2240000	0.0001625	13
2280000	0.000175	14
2320000	0.0001375	11
2360000	8.75e-05	7
2400000	0.0002	16
2440000	0.000325	26
2480000	0.000175	14
2520000	5e-05	4
2560000	8.75e-05	7
2600000	0.0001875	15
2640000	0.000175	14
2680000	8.75e-05	7
2720000	8.75e-05	7
2760000	5e-05	4
2800000	6.25e-05	5
2840000	8.75e-05	7
2880000	5e-05	4
2920000	8.75e-05	7
2960000	8.75e-05	7
3000000	3.75e-05	3
3040000	0.0001	8
3080000	0.000225	18
3120000	0.0002	16
3160000	0.0001	8
3200000	0.0001375	11
3240000	0.00015	12
3280000	8.75e-05	7
3320000	6.25e-05	5
3360000	0.000125	10
3400000	0.0001	8
3440000	3.75e-05	3
3480000	1.25e-05	1
3520000	1.25e-05	1
3560000	6.25e-05	5
3600000	7.5e-05	6
3640000	0.0001	8
3680000	0.000125	10
3720000	5e-05	4
3760000	3.75e-05	3
3800000	0.000125	10
3840000	0.0001375	11
3880000	0.0001375	11
3920000	0.0001	8
3960000	1.25e-05	1
4000000	0	0
4040000	1.25e-05	1
4080000	0.0001875	15
4120000	0.0001875	15
4160000	0.0001	8
4200000	0.0001	8
4240000	0.0001	8
4280000	0.0001625	13
4320000	0.0001125	9
4360000	5e-05	4
4400000	1.25e-05	1
4440000	3.75e-05	3
4480000	0.00015	12
4520000	0.000175	14
4560000	0.0001375	11
4600000	8.75e-05	7
4640000	5e-05	4
4680000	5e-05	4
4720000	0.00015	12
4760000	0.000225	18
4800000	0.0001125	9
4840000	0.0001125	9
4880000	0.0001875	15
4920000	0.0001	8
4960000	3.75e-05	3
5000000	0.0001625	13
5040000	0.0003125	25
5080000	0.0003	24
5120000	0.0001375	11
5160000	5e-05	4
5200000	2.5e-05	2
5240000	1.25e-05	1
5280000	1.25e-05	1
5320000	8.75e-05	7
5360000	0.0001125	9
5400000	8.75e-05	7
5440000	7.5e-05	6
5480000	7.5e-05	6
5520000	8.75e-05	7
5560000	6.25e-05	5
5600000	0.0001125	9
5640000	0.000125	10
5680000	0.0002375	19
5720000	0.0002375	19
5760000	0.00015	12
5800000	0.000275	22
5840000	0.0001875	15
5880000	0.000175	14
5920000	0.0001625	13
5960000	7.5e-05	6
6000000	0.00015	12
6040000	0.0001625	13
6080000	0.0001125	9
6120000	3.75e-05	3
6160000	2.5e-05	2
6200000	7.5e-05	6
6240000	0.0001375	11
6280000	0.0002375	19
6320000	0.000175	14
6360000	3.75e-05	3
6400000	8.75e-05	7
6440000	0.00025	20
6480000	0.000225	18
6520000	0.0001125	9
6560000	0.0002125	17
6600000	0.000175	14
6640000	0.0001375	11
6680000	0.00015	12
6720000	0.0001	8
6760000	0.0001125	9
6800000	0.000175	14
6840000	0.000175	14
6880000	0.0001625	13
6920000	0.0001375	11
6960000	8.75e-05	7
7000000	0.0001125	9
7040000	8.75e-05	7
7080000	7.5e-05	6
7120000	0.0001375	11
7160000	0.0001875	15
7200000	0.000175	14
7240000	0.000125	10
7280000	0.000175	14
7320000	0.0002625	21
7360000	0.0002125	17
7400000	0.0001625	13
7440000	0.0001875	15
7480000	0.0001375	11
7520000	0.0001125	9
7560000	0.0001375	11
7600000	8.75e-05	7
7640000	6.25e-05	5
7680000	6.25e-05	5
7720000	2.5e-05	2
7760000	0	0
7800000	0.0001125	9
7840000	0.00015	12
7880000	0.000125	10
7920000	0.0001375	11
