# Supplementary material for: Inferring the distribution of fitness effects of spontaneous mutations in Chlamydomonas reinhardtii
Source: PLoS Biol. 2019 Jun 26;17(6):e3000192. doi: 10.1371/journal.pbio.3000192 (PMC6615632; doi:10.1371/journal.pbio.3000192)
Supplement: S9 Data — (GZ) [file pbio.3000192.s031.tar.gz › S10_Fig_inputfile7_Variants-to-CC2931-chromosome_10.txt]

POS	freq	mut
0	5e-05	4
40000	0.0001875	15
80000	0.0001375	11
120000	0	0
160000	3.75e-05	3
200000	6.25e-05	5
240000	0.0001375	11
280000	0.0001875	15
320000	8.75e-05	7
360000	6.25e-05	5
400000	0.0001125	9
440000	7.5e-05	6
480000	1.25e-05	1
520000	8.75e-05	7
560000	0.0001375	11
600000	7.5e-05	6
640000	6.25e-05	5
680000	3.75e-05	3
720000	5e-05	4
760000	0.000125	10
800000	0.0001125	9
840000	7.5e-05	6
880000	0.0001	8
920000	0.0001	8
960000	0.0001125	9
1000000	0.00025	20
1040000	0.00025	20
1080000	0.0002	16
1120000	0.0002	16
1160000	0.0001375	11
1200000	0.0001	8
1240000	7.5e-05	6
1280000	3.75e-05	3
1320000	0.00015	12
1360000	0.0002	16
1400000	8.75e-05	7
1440000	3.75e-05	3
1480000	6.25e-05	5
1520000	8.75e-05	7
1560000	6.25e-05	5
1600000	5e-05	4
1640000	5e-05	4
1680000	7.5e-05	6
1720000	5e-05	4
1760000	6.25e-05	5
1800000	6.25e-05	5
1840000	1.25e-05	1
1880000	6.25e-05	5
1920000	8.75e-05	7
1960000	7.5e-05	6
2000000	7.5e-05	6
2040000	5e-05	4
2080000	0.0002125	17
2120000	0.00025	20
2160000	6.25e-05	5
2200000	3.75e-05	3
2240000	0.000225	18
2280000	0.000225	18
2320000	7.5e-05	6
2360000	0.0005	40
2400000	0.000525	42
2440000	0.0001125	9
2480000	8.75e-05	7
2520000	6.25e-05	5
2560000	6.25e-05	5
2600000	0.0001125	9
2640000	0.00015	12
2680000	8.75e-05	7
2720000	0.0001625	13
2760000	0.0001625	13
2800000	8.75e-05	7
2840000	0.0001375	11
2880000	0.0001	8
2920000	3.75e-05	3
2960000	1.25e-05	1
3000000	1.25e-05	1
3040000	3.75e-05	3
3080000	3.75e-05	3
3120000	0	0
3160000	0.0001625	13
3200000	0.00035	28
3240000	0.000275	22
3280000	0.00015	12
3320000	0.000125	10
3360000	0.000125	10
3400000	8.75e-05	7
3440000	5e-05	4
3480000	2.5e-05	2
3520000	2.5e-05	2
3560000	2.5e-05	2
3600000	2.5e-05	2
3640000	5e-05	4
3680000	3.75e-05	3
3720000	5e-05	4
3760000	3.75e-05	3
3800000	0	0
3840000	0.0002	16
3880000	0.0002875	23
3920000	0.0001625	13
3960000	0.0001125	9
4000000	8.75e-05	7
4040000	0.0001125	9
4080000	0.000125	10
4120000	0.0001875	15
4160000	0.0002125	17
4200000	0.00015	12
4240000	0.000125	10
4280000	0.0003	24
4320000	0.000375	30
4360000	0.0001875	15
4400000	0.0001125	9
4440000	8.75e-05	7
4480000	3.75e-05	3
4520000	8.75e-05	7
4560000	0.00015	12
4600000	0.0001125	9
4640000	8.75e-05	7
4680000	0.0001375	11
4720000	0.00015	12
4760000	0.0001375	11
4800000	0.00015	12
4840000	0.000125	10
4880000	0.0001	8
4920000	0.0002625	21
4960000	0.00025	20
5000000	0.0001875	15
5040000	0.0001625	13
5080000	2.5e-05	2
5120000	3.75e-05	3
5160000	3.75e-05	3
5200000	2.5e-05	2
5240000	1.25e-05	1
5280000	0	0
5320000	0	0
5360000	2.5e-05	2
5400000	6.25e-05	5
5440000	3.75e-05	3
5480000	6.25e-05	5
5520000	0.000125	10
5560000	0.0001625	13
5600000	0.000225	18
5640000	0.0002125	17
5680000	0.0002375	19
5720000	0.000275	22
5760000	0.0001875	15
5800000	0.000125	10
5840000	0.000175	14
5880000	0.000175	14
5920000	7.5e-05	6
5960000	0.00015	12
6000000	0.0003375	27
6040000	0.0003	24
6080000	0.00015	12
6120000	0.0001625	13
6160000	0.000175	14
6200000	0.0001125	9
6240000	0.0001125	9
6280000	0.0001125	9
6320000	0.0001	8
6360000	0.0001	8
6400000	8.75e-05	7
6440000	8.75e-05	7
6480000	5e-05	4
6520000	3.75e-05	3
6560000	7.5e-05	6
