# Supplementary material for: Inferring the distribution of fitness effects of spontaneous mutations in Chlamydomonas reinhardtii
Source: PLoS Biol. 2019 Jun 26;17(6):e3000192. doi: 10.1371/journal.pbio.3000192 (PMC6615632; doi:10.1371/journal.pbio.3000192)
Supplement: S9 Data — (GZ) [file pbio.3000192.s031.tar.gz › S10_Fig_inputfile8_Variants-to-CC2931-chromosome_11.txt]

POS	freq	mut
0	0.0002125	17
40000	0.000225	18
80000	5e-05	4
120000	0.000175	14
160000	0.0001375	11
200000	2.5e-05	2
240000	0.0001625	13
280000	0.0001875	15
320000	7.5e-05	6
360000	5e-05	4
400000	6.25e-05	5
440000	0.0001125	9
480000	0.0001375	11
520000	0.00015	12
560000	0.0001625	13
600000	0.0001125	9
640000	0.00015	12
680000	0.0001875	15
720000	0.00015	12
760000	0.000125	10
800000	0.0001	8
840000	0.0001125	9
880000	0.000125	10
920000	0.0001	8
960000	0.0001125	9
1000000	0.0001125	9
1040000	0.0001125	9
1080000	8.75e-05	7
1120000	1.25e-05	1
1160000	7.5e-05	6
1200000	8.75e-05	7
1240000	8.75e-05	7
1280000	0.0001375	11
1320000	6.25e-05	5
1360000	6.25e-05	5
1400000	0.0001125	9
1440000	0.0001	8
1480000	0.0001375	11
1520000	0.0001125	9
1560000	6.25e-05	5
1600000	0.0001125	9
1640000	0.0001	8
1680000	8.75e-05	7
1720000	0.0001375	11
1760000	0.0001625	13
1800000	0.00015	12
1840000	7.5e-05	6
1880000	0.0002	16
1920000	0.0003125	25
1960000	0.0002625	21
2000000	0.000275	22
2040000	0.0002125	17
2080000	0.000125	10
2120000	7.5e-05	6
2160000	0.0001375	11
2200000	0.00015	12
2240000	3.75e-05	3
2280000	2.5e-05	2
2320000	2.5e-05	2
2360000	1.25e-05	1
2400000	1.25e-05	1
2440000	0	0
2480000	2.5e-05	2
2520000	7.5e-05	6
2560000	6.25e-05	5
2600000	0.0001625	13
2640000	0.00035	28
2680000	0.000325	26
2720000	0.0002375	19
2760000	0.0001875	15
2800000	0.0001875	15
2840000	0.000175	14
2880000	0.0001125	9
2920000	0.0002375	19
2960000	0.0004375	35
3000000	0.000375	30
3040000	0.000175	14
3080000	5e-05	4
3120000	5e-05	4
3160000	8.75e-05	7
3200000	0.0001125	9
3240000	8.75e-05	7
3280000	0.0001125	9
3320000	0.0001125	9
3360000	2.5e-05	2
3400000	6.25e-05	5
3440000	0.0001125	9
3480000	0.0001125	9
3520000	0.000175	14
3560000	0.0001375	11
3600000	0.000225	18
3640000	0.0002875	23
3680000	0.000125	10
3720000	0.0001	8
3760000	8.75e-05	7
3800000	7.5e-05	6
