# Supplementary material for: Inferring the distribution of fitness effects of spontaneous mutations in Chlamydomonas reinhardtii
Source: PLoS Biol. 2019 Jun 26;17(6):e3000192. doi: 10.1371/journal.pbio.3000192 (PMC6615632; doi:10.1371/journal.pbio.3000192)
Supplement: S9 Data — (GZ) [file pbio.3000192.s031.tar.gz › S10_Fig_inputfile9_Variants-to-CC2931-chromosome_12.txt]

POS	freq	mut
0	1.25e-05	1
40000	7.5e-05	6
80000	0.0001375	11
120000	8.75e-05	7
160000	1.25e-05	1
200000	2.5e-05	2
240000	7.5e-05	6
280000	5e-05	4
320000	0.0001	8
360000	0.00035	28
400000	0.0003375	27
440000	0.0001625	13
480000	0.0001875	15
520000	0.000225	18
560000	0.000225	18
600000	0.0001625	13
640000	6.25e-05	5
680000	0.0001	8
720000	0.00015	12
760000	0.0001375	11
800000	0.0001375	11
840000	0.000125	10
880000	0.000225	18
920000	0.0001625	13
960000	0.0001125	9
1000000	0.0002375	19
1040000	0.0001375	11
1080000	5e-05	4
1120000	0.0001	8
1160000	7.5e-05	6
1200000	3.75e-05	3
1240000	0.0001	8
1280000	0.0001125	9
1320000	5e-05	4
1360000	5e-05	4
1400000	0.000125	10
1440000	0.000175	14
1480000	0.0001125	9
1520000	2.5e-05	2
1560000	0.0001375	11
1600000	0.000175	14
1640000	6.25e-05	5
1680000	0.0002125	17
1720000	0.0001875	15
1760000	2.5e-05	2
1800000	7.5e-05	6
1840000	6.25e-05	5
1880000	1.25e-05	1
1920000	0	0
1960000	1.25e-05	1
2000000	7.5e-05	6
2040000	0.000175	14
2080000	0.0001875	15
2120000	0.0001	8
2160000	0.000125	10
2200000	0.0001	8
2240000	3.75e-05	3
2280000	0.00015	12
2320000	0.0002	16
2360000	0.0001625	13
2400000	0.0001375	11
2440000	0.0002125	17
2480000	0.0002	16
2520000	0.0001	8
2560000	0.000125	10
2600000	0.0001375	11
2640000	8.75e-05	7
2680000	5e-05	4
2720000	6.25e-05	5
2760000	8.75e-05	7
2800000	6.25e-05	5
2840000	5e-05	4
2880000	3.75e-05	3
2920000	3.75e-05	3
2960000	0.0001	8
3000000	0.0002125	17
3040000	0.000175	14
3080000	0.0001125	9
3120000	0.000125	10
3160000	0.0002	16
3200000	0.0001625	13
3240000	1.25e-05	1
3280000	1.25e-05	1
3320000	0.000175	14
3360000	0.000175	14
3400000	1.25e-05	1
3440000	6.25e-05	5
3480000	7.5e-05	6
3520000	7.5e-05	6
3560000	0.000125	10
3600000	0.0001	8
3640000	6.25e-05	5
3680000	0.0001	8
3720000	0.0001375	11
3760000	0.0001	8
3800000	0.0002625	21
3840000	0.0002375	19
3880000	1.25e-05	1
3920000	1.25e-05	1
3960000	6.25e-05	5
4000000	0.0001625	13
4040000	0.0001	8
4080000	2.5e-05	2
4120000	8.75e-05	7
4160000	8.75e-05	7
4200000	2.5e-05	2
4240000	0	0
4280000	1.25e-05	1
4320000	1.25e-05	1
4360000	1.25e-05	1
4400000	1.25e-05	1
4440000	5e-05	4
4480000	0.0001125	9
4520000	0.0001	8
4560000	3.75e-05	3
4600000	8.75e-05	7
4640000	0.000175	14
4680000	0.0001125	9
4720000	5e-05	4
4760000	7.5e-05	6
4800000	0.000125	10
4840000	0.0002125	17
4880000	0.0001625	13
4920000	0.0001	8
4960000	0.0002	16
5000000	0.0001375	11
5040000	2.5e-05	2
5080000	2.5e-05	2
5120000	0.0001125	9
5160000	0.0001	8
5200000	7.5e-05	6
5240000	0.0001375	11
5280000	6.25e-05	5
5320000	0	0
5360000	3.75e-05	3
5400000	7.5e-05	6
5440000	5e-05	4
5480000	0.0001125	9
5520000	0.0001	8
5560000	0.000125	10
5600000	0.0001375	11
5640000	3.75e-05	3
5680000	7.5e-05	6
5720000	0.0001875	15
5760000	0.0002375	19
5800000	0.000125	10
5840000	2.5e-05	2
5880000	0.0001375	11
5920000	0.0001875	15
5960000	6.25e-05	5
6000000	2.5e-05	2
6040000	8.75e-05	7
6080000	0.0001375	11
6120000	0.0001375	11
6160000	0.00025	20
6200000	0.0002625	21
6240000	0.00015	12
6280000	0.000225	18
6320000	0.0002625	21
6360000	0.0001875	15
6400000	0.00015	12
6440000	8.75e-05	7
6480000	5e-05	4
6520000	6.25e-05	5
6560000	6.25e-05	5
6600000	6.25e-05	5
6640000	0.0001	8
6680000	6.25e-05	5
6720000	0	0
6760000	0.0001	8
6800000	0.0001	8
6840000	2.5e-05	2
6880000	0.0001125	9
6920000	0.0001375	11
6960000	0.0001	8
7000000	7.5e-05	6
7040000	7.5e-05	6
7080000	0.0001125	9
7120000	6.25e-05	5
7160000	5e-05	4
7200000	8.75e-05	7
7240000	7.5e-05	6
7280000	0.0001	8
7320000	0.000125	10
7360000	0.0001125	9
7400000	0.000125	10
7440000	8.75e-05	7
7480000	0.0001	8
7520000	0.00015	12
7560000	0.000125	10
7600000	0.000125	10
7640000	0.0001125	9
7680000	0.000125	10
7720000	0.0001875	15
7760000	0.0001375	11
7800000	2.5e-05	2
7840000	0.0001125	9
7880000	0.000125	10
7920000	5e-05	4
7960000	0.000125	10
8000000	0.0001375	11
8040000	0.0001625	13
8080000	0.0002	16
8120000	0.0001125	9
8160000	0.00015	12
8200000	0.0002125	17
8240000	0.00015	12
8280000	8.75e-05	7
8320000	2.5e-05	2
8360000	6.25e-05	5
8400000	0.0002125	17
8440000	0.000175	14
8480000	8.75e-05	7
8520000	0.000225	18
8560000	0.0002	16
8600000	6.25e-05	5
8640000	6.25e-05	5
8680000	8.75e-05	7
8720000	0.0001125	9
8760000	0.0003125	25
8800000	0.0004	32
8840000	0.0001875	15
8880000	0.0001125	9
8920000	0.0002	16
8960000	0.0001625	13
9000000	7.5e-05	6
9040000	5e-05	4
9080000	1.25e-05	1
9120000	6.25e-05	5
9160000	0.0001125	9
9200000	6.25e-05	5
9240000	7.5e-05	6
9280000	0.0001875	15
9320000	0.0002	16
9360000	0.0002875	23
9400000	0.0003	24
9440000	0.0001875	15
9480000	0.00015	12
9520000	5e-05	4
9560000	5e-05	4
9600000	0.0001	8
9640000	0.0001875	15
9680000	0.0002375	19
9720000	0.0001125	9
