# Supplementary material for: Inferring the distribution of fitness effects of spontaneous mutations in Chlamydomonas reinhardtii
Source: PLoS Biol. 2019 Jun 26;17(6):e3000192. doi: 10.1371/journal.pbio.3000192 (PMC6615632; doi:10.1371/journal.pbio.3000192)
Supplement: S10 Data — (GZ) [file pbio.3000192.s032.tar.gz]

Archive with 1 entries (1 files):
- S11_Fig_inputfile.txt
