# Supplementary material for: Inferring the distribution of fitness effects of spontaneous mutations in Chlamydomonas reinhardtii
Source: PLoS Biol. 2019 Jun 26;17(6):e3000192. doi: 10.1371/journal.pbio.3000192 (PMC6615632; doi:10.1371/journal.pbio.3000192)
Supplement: S10 Data — (GZ) [file pbio.3000192.s032.tar.gz › S11_Fig_inputfile.txt]

F1	Line	total	missing	het	both	missing_p	het_p	both_p
L03_001	L03	46	0	0	0	0	0	0
L03_002	L03	46	0	0	0	0	0	0
L03_003	L03	46	0	0	0	0	0	0
L03_004	L03	46	1	1	2	0.0217391304	0.0217391304	0.0434782609
L03_005	L03	46	1	0	1	0.0217391304	0	0.0217391304
L03_006	L03	46	2	0	2	0.0434782609	0	0.0434782609
L03_007	L03	46	1	0	1	0.0217391304	0	0.0217391304
L03_008	L03	46	12	6	18	0.2608695652	0.1304347826	0.3913043478
L03_009	L03	46	2	1	3	0.0434782609	0.0217391304	0.0652173913
L03_010	L03	46	1	0	1	0.0217391304	0	0.0217391304
L03_011	L03	46	2	0	2	0.0434782609	0	0.0434782609
L03_012	L03	46	0	0	0	0	0	0
L03_013	L03	46	0	0	0	0	0	0
L03_014	L03	46	0	0	0	0	0	0
L03_015	L03	46	3	1	4	0.0652173913	0.0217391304	0.0869565217
L03_016	L03	46	0	0	0	0	0	0
L03_017	L03	46	1	0	1	0.0217391304	0	0.0217391304
L03_018	L03	46	0	0	0	0	0	0
L03_019	L03	46	0	0	0	0	0	0
L03_020	L03	46	0	0	0	0	0	0
L03_021	L03	46	0	0	0	0	0	0
L03_022	L03	46	1	0	1	0.0217391304	0	0.0217391304
L03_023	L03	46	0	0	0	0	0	0
L03_024	L03	46	2	0	2	0.0434782609	0	0.0434782609
L03_025	L03	46	1	0	1	0.0217391304	0	0.0217391304
L03_026	L03	46	0	0	0	0	0	0
L03_027	L03	46	0	0	0	0	0	0
L03_028	L03	46	0	0	0	0	0	0
L03_029	L03	46	0	0	0	0	0	0
L03_030	L03	46	0	0	0	0	0	0
L03_031	L03	46	0	0	0	0	0	0
L03_032	L03	46	1	0	1	0.0217391304	0	0.0217391304
L03_033	L03	46	0	1	1	0	0.0217391304	0.0217391304
L03_034	L03	46	0	1	1	0	0.0217391304	0.0217391304
L03_035	L03	46	0	0	0	0	0	0
L03_036	L03	46	0	0	0	0	0	0
L03_037	L03	46	0	0	0	0	0	0
L03_038	L03	46	0	0	0	0	0	0
L03_039	L03	46	0	0	0	0	0	0
L03_040	L03	46	0	0	0	0	0	0
L03_041	L03	46	0	0	0	0	0	0
L03_042	L03	46	0	0	0	0	0	0
L03_043	L03	46	0	0	0	0	0	0
L03_044	L03	46	0	0	0	0	0	0
L03_045	L03	46	0	0	0	0	0	0
L03_046	L03	46	1	1	2	0.0217391304	0.0217391304	0.0434782609
L03_047	L03	46	19	3	22	0.4130434783	0.0652173913	0.4782608696
L03_048	L03	46	2	0	2	0.0434782609	0	0.0434782609
L03_049	L03	46	0	0	0	0	0	0
L03_050	L03	46	0	0	0	0	0	0
L03_051	L03	46	0	0	0	0	0	0
L03_052	L03	46	0	0	0	0	0	0
L03_053	L03	46	0	0	0	0	0	0
L03_054	L03	46	0	1	1	0	0.0217391304	0.0217391304
L03_055	L03	46	0	0	0	0	0	0
L03_056	L03	46	0	0	0	0	0	0
L03_057	L03	46	0	0	0	0	0	0
L03_058	L03	46	12	7	19	0.2608695652	0.152173913	0.4130434783
L03_059	L03	46	0	0	0	0	0	0
L03_060	L03	46	11	2	13	0.2391304348	0.0434782609	0.2826086957
L03_061	L03	46	19	8	27	0.4130434783	0.1739130435	0.5869565217
L03_062	L03	46	0	0	0	0	0	0
L03_063	L03	46	10	21	31	0.2173913043	0.4565217391	0.6739130435
L03_064	L03	46	4	0	4	0.0869565217	0	0.0869565217
L03_065	L03	46	3	0	3	0.0652173913	0	0.0652173913
L03_066	L03	46	1	0	1	0.0217391304	0	0.0217391304
L03_067	L03	46	8	2	10	0.1739130435	0.0434782609	0.2173913043
L03_068	L03	46	0	0	0	0	0	0
L03_069	L03	46	0	0	0	0	0	0
L03_070	L03	46	16	8	24	0.347826087	0.1739130435	0.5217391304
L03_071	L03	46	1	0	1	0.0217391304	0	0.0217391304
L03_072	L03	46	18	11	29	0.3913043478	0.2391304348	0.6304347826
L03_073	L03	46	5	1	6	0.1086956522	0.0217391304	0.1304347826
L03_074	L03	46	1	0	1	0.0217391304	0	0.0217391304
L03_075	L03	46	1	0	1	0.0217391304	0	0.0217391304
L03_076	L03	46	0	0	0	0	0	0
L03_077	L03	46	0	0	0	0	0	0
L03_078	L03	46	0	0	0	0	0	0
L03_079	L03	46	0	0	0	0	0	0
L03_080	L03	46	0	0	0	0	0	0
L03_081	L03	46	2	0	2	0.0434782609	0	0.0434782609
L03_082	L03	46	0	0	0	0	0	0
L03_083	L03	46	0	0	0	0	0	0
L03_084	L03	46	0	0	0	0	0	0
L03_085	L03	46	0	0	0	0	0	0
L03_086	L03	46	0	0	0	0	0	0
L03_087	L03	46	0	0	0	0	0	0
L03_088	L03	46	16	0	16	0.347826087	0	0.347826087
L03_089	L03	46	0	0	0	0	0	0
L03_090	L03	46	0	0	0	0	0	0
L03_091	L03	46	1	0	1	0.0217391304	0	0.0217391304
L03_092	L03	46	0	0	0	0	0	0
L03_093	L03	46	0	0	0	0	0	0
L03_094	L03	46	1	0	1	0.0217391304	0	0.0217391304
L03_095	L03	46	0	0	0	0	0	0
L03_096	L03	46	0	0	0	0	0	0
L03_097	L03	46	2	1	3	0.0434782609	0.0217391304	0.0652173913
L03_098	L03	46	0	0	0	0	0	0
L03_099	L03	46	0	0	0	0	0	0
L03_100	L03	46	0	0	0	0	0	0
L03_101	L03	46	6	1	7	0.1304347826	0.0217391304	0.152173913
L03_102	L03	46	0	0	0	0	0	0
L03_103	L03	46	1	0	1	0.0217391304	0	0.0217391304
L03_104	L03	46	0	0	0	0	0	0
L03_105	L03	46	1	0	1	0.0217391304	0	0.0217391304
L03_106	L03	46	0	0	0	0	0	0
L03_107	L03	46	0	0	0	0	0	0
L03_108	L03	46	2	0	2	0.0434782609	0	0.0434782609
L03_109	L03	46	0	0	0	0	0	0
L03_110	L03	46	14	15	29	0.3043478261	0.3260869565	0.6304347826
L03_111	L03	46	13	1	14	0.2826086957	0.0217391304	0.3043478261
L03_112	L03	46	0	0	0	0	0	0
L03_113	L03	46	0	0	0	0	0	0
L03_114	L03	46	0	1	1	0	0.0217391304	0.0217391304
L03_115	L03	46	1	0	1	0.0217391304	0	0.0217391304
L03_116	L03	46	3	0	3	0.0652173913	0	0.0652173913
L03_117	L03	46	7	18	25	0.152173913	0.3913043478	0.5434782609
L03_118	L03	46	0	0	0	0	0	0
L03_119	L03	46	1	1	2	0.0217391304	0.0217391304	0.0434782609
L03_120	L03	46	0	0	0	0	0	0
L03_121	L03	46	0	0	0	0	0	0
L03_122	L03	46	7	14	21	0.152173913	0.3043478261	0.4565217391
L03_123	L03	46	0	0	0	0	0	0
L03_124	L03	46	0	0	0	0	0	0
L03_125	L03	46	18	2	20	0.3913043478	0.0434782609	0.4347826087
L03_126	L03	46	8	0	8	0.1739130435	0	0.1739130435
L03_127	L03	46	1	1	2	0.0217391304	0.0217391304	0.0434782609
L03_128	L03	46	0	0	0	0	0	0
L03_129	L03	46	0	0	0	0	0	0
L03_130	L03	46	9	1	10	0.1956521739	0.0217391304	0.2173913043
L03_131	L03	46	0	0	0	0	0	0
L03_132	L03	46	0	0	0	0	0	0
L03_133	L03	46	0	0	0	0	0	0
L03_134	L03	46	0	1	1	0	0.0217391304	0.0217391304
L03_135	L03	46	20	12	32	0.4347826087	0.2608695652	0.6956521739
L03_136	L03	46	7	11	18	0.152173913	0.2391304348	0.3913043478
L03_137	L03	46	8	3	11	0.1739130435	0.0652173913	0.2391304348
L03_138	L03	46	3	0	3	0.0652173913	0	0.0652173913
L03_139	L03	46	0	0	0	0	0	0
L03_140	L03	46	0	0	0	0	0	0
L03_141	L03	46	0	0	0	0	0	0
L03_142	L03	46	0	0	0	0	0	0
L03_143	L03	46	1	0	1	0.0217391304	0	0.0217391304
L03_144	L03	46	1	1	2	0.0217391304	0.0217391304	0.0434782609
L03_145	L03	46	11	16	27	0.2391304348	0.347826087	0.5869565217
L03_146	L03	46	1	0	1	0.0217391304	0	0.0217391304
L03_147	L03	46	0	0	0	0	0	0
L03_148	L03	46	0	0	0	0	0	0
L03_149	L03	46	1	0	1	0.0217391304	0	0.0217391304
L03_150	L03	46	0	0	0	0	0	0
L03_151	L03	46	1	1	2	0.0217391304	0.0217391304	0.0434782609
L03_152	L03	46	0	0	0	0	0	0
L03_153	L03	46	0	0	0	0	0	0
L03_154	L03	46	1	0	1	0.0217391304	0	0.0217391304
L03_155	L03	46	0	0	0	0	0	0
L03_156	L03	46	0	0	0	0	0	0
L03_157	L03	46	0	0	0	0	0	0
L03_158	L03	46	0	0	0	0	0	0
L03_159	L03	46	0	0	0	0	0	0
L03_160	L03	46	1	1	2	0.0217391304	0.0217391304	0.0434782609
L03_161	L03	46	0	0	0	0	0	0
L03_162	L03	46	0	0	0	0	0	0
L03_163	L03	46	0	0	0	0	0	0
L03_164	L03	46	0	0	0	0	0	0
L03_165	L03	46	0	0	0	0	0	0
L03_166	L03	46	0	0	0	0	0	0
L03_167	L03	46	6	0	6	0.1304347826	0	0.1304347826
L03_168	L03	46	0	0	0	0	0	0
L03_169	L03	46	0	0	0	0	0	0
L03_170	L03	46	0	0	0	0	0	0
L03_171	L03	46	0	0	0	0	0	0
L03_172	L03	46	0	0	0	0	0	0
L03_173	L03	46	0	1	1	0	0.0217391304	0.0217391304
L03_174	L03	46	7	0	7	0.152173913	0	0.152173913
L03_175	L03	46	15	16	31	0.3260869565	0.347826087	0.6739130435
L03_176	L03	46	1	0	1	0.0217391304	0	0.0217391304
L03_177	L03	46	0	0	0	0	0	0
L03_178	L03	46	15	21	36	0.3260869565	0.4565217391	0.7826086957
L03_179	L03	46	0	0	0	0	0	0
L03_180	L03	46	0	0	0	0	0	0
L03_181	L03	46	0	0	0	0	0	0
L03_182	L03	46	0	0	0	0	0	0
L03_183	L03	46	3	0	3	0.0652173913	0	0.0652173913
L03_184	L03	46	0	0	0	0	0	0
L03_185	L03	46	12	0	12	0.2608695652	0	0.2608695652
L03_186	L03	46	4	0	4	0.0869565217	0	0.0869565217
L03_187	L03	46	0	0	0	0	0	0
L03_188	L03	46	0	0	0	0	0	0
L03_189	L03	46	8	12	20	0.1739130435	0.2608695652	0.4347826087
L03_190	L03	46	14	3	17	0.3043478261	0.0652173913	0.3695652174
L03_191	L03	46	0	0	0	0	0	0
L03_192	L03	46	1	0	1	0.0217391304	0	0.0217391304
L03_193	L03	46	0	0	0	0	0	0
L03_194	L03	46	0	0	0	0	0	0
L03_195	L03	46	0	0	0	0	0	0
L03_196	L03	46	1	0	1	0.0217391304	0	0.0217391304
L03_197	L03	46	0	0	0	0	0	0
L03_198	L03	46	0	0	0	0	0	0
L03_199	L03	46	0	0	0	0	0	0
L03_200	L03	46	1	0	1	0.0217391304	0	0.0217391304
L03_201	L03	46	0	0	0	0	0	0
L03_202	L03	46	13	11	24	0.2826086957	0.2391304348	0.5217391304
L03_203	L03	46	0	0	0	0	0	0
L03_204	L03	46	1	0	1	0.0217391304	0	0.0217391304
L03_205	L03	46	1	0	1	0.0217391304	0	0.0217391304
L03_206	L03	46	0	0	0	0	0	0
L03_207	L03	46	0	0	0	0	0	0
L03_208	L03	46	0	0	0	0	0	0
L03_209	L03	46	1	0	1	0.0217391304	0	0.0217391304
L03_210	L03	46	0	0	0	0	0	0
L03_211	L03	46	9	17	26	0.1956521739	0.3695652174	0.5652173913
L03_212	L03	46	27	11	38	0.5869565217	0.2391304348	0.8260869565
L03_213	L03	46	1	0	1	0.0217391304	0	0.0217391304
L03_214	L03	46	0	0	0	0	0	0
L03_215	L03	46	0	0	0	0	0	0
L03_216	L03	46	3	1	4	0.0652173913	0.0217391304	0.0869565217
L03_217	L03	46	0	0	0	0	0	0
L03_218	L03	46	11	11	22	0.2391304348	0.2391304348	0.4782608696
L03_219	L03	46	0	0	0	0	0	0
L03_220	L03	46	0	0	0	0	0	0
L03_221	L03	46	0	0	0	0	0	0
L03_222	L03	46	0	0	0	0	0	0
L03_223	L03	46	0	0	0	0	0	0
L03_224	L03	46	1	0	1	0.0217391304	0	0.0217391304
L03_225	L03	46	0	0	0	0	0	0
L03_226	L03	46	0	0	0	0	0	0
L03_227	L03	46	2	0	2	0.0434782609	0	0.0434782609
L03_228	L03	46	2	0	2	0.0434782609	0	0.0434782609
L03_229	L03	46	0	0	0	0	0	0
L03_230	L03	46	6	14	20	0.1304347826	0.3043478261	0.4347826087
L03_231	L03	46	0	0	0	0	0	0
L03_232	L03	46	0	1	1	0	0.0217391304	0.0217391304
L03_233	L03	46	0	0	0	0	0	0
L03_234	L03	46	1	0	1	0.0217391304	0	0.0217391304
L03_235	L03	46	1	0	1	0.0217391304	0	0.0217391304
L03_236	L03	46	2	0	2	0.0434782609	0	0.0434782609
L03_237	L03	46	0	1	1	0	0.0217391304	0.0217391304
L03_238	L03	46	0	0	0	0	0	0
L03_239	L03	46	0	0	0	0	0	0
L03_240	L03	46	0	0	0	0	0	0
L03_241	L03	46	1	0	1	0.0217391304	0	0.0217391304
L03_242	L03	46	7	12	19	0.152173913	0.2608695652	0.4130434783
L03_243	L03	46	7	0	7	0.152173913	0	0.152173913
L03_244	L03	46	2	0	2	0.0434782609	0	0.0434782609
L03_245	L03	46	0	0	0	0	0	0
L03_246	L03	46	2	0	2	0.0434782609	0	0.0434782609
L03_247	L03	46	0	0	0	0	0	0
L03_248	L03	46	0	0	0	0	0	0
L03_249	L03	46	0	0	0	0	0	0
L03_250	L03	46	0	0	0	0	0	0
L03_251	L03	46	10	1	11	0.2173913043	0.0217391304	0.2391304348
L03_252	L03	46	1	1	2	0.0217391304	0.0217391304	0.0434782609
L03_253	L03	46	0	0	0	0	0	0
L03_254	L03	46	0	0	0	0	0	0
L03_255	L03	46	2	0	2	0.0434782609	0	0.0434782609
L03_256	L03	46	0	0	0	0	0	0
L03_257	L03	46	0	0	0	0	0	0
L03_258	L03	46	0	1	1	0	0.0217391304	0.0217391304
L03_259	L03	46	0	0	0	0	0	0
L03_260	L03	46	2	1	3	0.0434782609	0.0217391304	0.0652173913
L03_261	L03	46	0	0	0	0	0	0
L03_262	L03	46	10	15	25	0.2173913043	0.3260869565	0.5434782609
L03_263	L03	46	0	1	1	0	0.0217391304	0.0217391304
L03_264	L03	46	1	0	1	0.0217391304	0	0.0217391304
L03_265	L03	46	2	0	2	0.0434782609	0	0.0434782609
L03_266	L03	46	20	2	22	0.4347826087	0.0434782609	0.4782608696
L03_267	L03	46	0	0	0	0	0	0
L03_268	L03	46	2	0	2	0.0434782609	0	0.0434782609
L03_269	L03	46	1	0	1	0.0217391304	0	0.0217391304
L03_270	L03	46	14	11	25	0.3043478261	0.2391304348	0.5434782609
L03_271	L03	46	1	0	1	0.0217391304	0	0.0217391304
L03_272	L03	46	1	0	1	0.0217391304	0	0.0217391304
L03_273	L03	46	0	0	0	0	0	0
L03_274	L03	46	0	0	0	0	0	0
L03_275	L03	46	0	0	0	0	0	0
L03_276	L03	46	3	0	3	0.0652173913	0	0.0652173913
L03_277	L03	46	0	0	0	0	0	0
L03_278	L03	46	0	0	0	0	0	0
L03_279	L03	46	0	1	1	0	0.0217391304	0.0217391304
L03_280	L03	46	0	0	0	0	0	0
L03_281	L03	46	0	0	0	0	0	0
L03_282	L03	46	0	0	0	0	0	0
L03_283	L03	46	1	0	1	0.0217391304	0	0.0217391304
L03_284	L03	46	0	0	0	0	0	0
L03_285	L03	46	0	0	0	0	0	0
L03_286	L03	46	0	0	0	0	0	0
L03_287	L03	46	0	0	0	0	0	0
L03_288	L03	46	1	0	1	0.0217391304	0	0.0217391304
L06_001	L06	76	1	0	1	0.0131578947	0	0.0131578947
L06_002	L06	76	0	0	0	0	0	0
L06_003	L06	76	1	0	1	0.0131578947	0	0.0131578947
L06_004	L06	76	0	0	0	0	0	0
L06_005	L06	76	0	0	0	0	0	0
L06_006	L06	76	0	0	0	0	0	0
L06_007	L06	76	1	0	1	0.0131578947	0	0.0131578947
L06_008	L06	76	1	0	1	0.0131578947	0	0.0131578947
L06_009	L06	76	1	0	1	0.0131578947	0	0.0131578947
L06_010	L06	76	1	0	1	0.0131578947	0	0.0131578947
L06_011	L06	76	0	0	0	0	0	0
L06_012	L06	76	0	0	0	0	0	0
L06_013	L06	76	3	0	3	0.0394736842	0	0.0394736842
L06_014	L06	76	1	0	1	0.0131578947	0	0.0131578947
L06_015	L06	76	0	0	0	0	0	0
L06_016	L06	76	0	0	0	0	0	0
L06_017	L06	76	7	0	7	0.0921052632	0	0.0921052632
L06_018	L06	76	0	0	0	0	0	0
L06_019	L06	76	0	0	0	0	0	0
L06_020	L06	76	0	0	0	0	0	0
L06_021	L06	76	34	0	34	0.4473684211	0	0.4473684211
L06_022	L06	76	1	0	1	0.0131578947	0	0.0131578947
L06_023	L06	76	0	0	0	0	0	0
L06_024	L06	76	1	0	1	0.0131578947	0	0.0131578947
L06_025	L06	76	2	1	3	0.0263157895	0.0131578947	0.0394736842
L06_026	L06	76	0	0	0	0	0	0
L06_027	L06	76	2	0	2	0.0263157895	0	0.0263157895
L06_028	L06	76	0	0	0	0	0	0
L06_029	L06	76	0	0	0	0	0	0
L06_030	L06	76	0	0	0	0	0	0
L06_031	L06	76	1	0	1	0.0131578947	0	0.0131578947
L06_032	L06	76	0	0	0	0	0	0
L06_033	L06	76	2	0	2	0.0263157895	0	0.0263157895
L06_034	L06	76	1	0	1	0.0131578947	0	0.0131578947
L06_035	L06	76	2	0	2	0.0263157895	0	0.0263157895
L06_036	L06	76	0	0	0	0	0	0
L06_037	L06	76	0	0	0	0	0	0
L06_038	L06	76	0	0	0	0	0	0
L06_039	L06	76	1	0	1	0.0131578947	0	0.0131578947
L06_040	L06	76	0	0	0	0	0	0
L06_041	L06	76	3	0	3	0.0394736842	0	0.0394736842
L06_042	L06	76	2	0	2	0.0263157895	0	0.0263157895
L06_043	L06	76	0	0	0	0	0	0
L06_044	L06	76	0	0	0	0	0	0
L06_045	L06	76	0	0	0	0	0	0
L06_046	L06	76	0	0	0	0	0	0
L06_047	L06	76	0	0	0	0	0	0
L06_048	L06	76	0	0	0	0	0	0
L06_049	L06	76	1	0	1	0.0131578947	0	0.0131578947
L06_050	L06	76	0	0	0	0	0	0
L06_051	L06	76	0	0	0	0	0	0
L06_052	L06	76	0	0	0	0	0	0
L06_053	L06	76	0	0	0	0	0	0
L06_054	L06	76	2	0	2	0.0263157895	0	0.0263157895
L06_055	L06	76	0	0	0	0	0	0
L06_056	L06	76	0	0	0	0	0	0
L06_057	L06	76	2	0	2	0.0263157895	0	0.0263157895
L06_058	L06	76	0	0	0	0	0	0
L06_059	L06	76	0	0	0	0	0	0
L06_060	L06	76	0	0	0	0	0	0
L06_061	L06	76	0	0	0	0	0	0
L06_062	L06	76	0	0	0	0	0	0
L06_063	L06	76	1	0	1	0.0131578947	0	0.0131578947
L06_064	L06	76	0	0	0	0	0	0
L06_097	L06	76	0	0	0	0	0	0
L06_098	L06	76	1	0	1	0.0131578947	0	0.0131578947
L06_099	L06	76	0	0	0	0	0	0
L06_100	L06	76	0	0	0	0	0	0
L06_101	L06	76	0	0	0	0	0	0
L06_102	L06	76	1	0	1	0.0131578947	0	0.0131578947
L06_103	L06	76	30	2	32	0.3947368421	0.0263157895	0.4210526316
L06_104	L06	76	0	0	0	0	0	0
L06_105	L06	76	0	0	0	0	0	0
L06_106	L06	76	1	0	1	0.0131578947	0	0.0131578947
L06_107	L06	76	34	13	47	0.4473684211	0.1710526316	0.6184210526
L06_108	L06	76	0	0	0	0	0	0
L06_109	L06	76	0	0	0	0	0	0
L06_110	L06	76	5	0	5	0.0657894737	0	0.0657894737
L06_111	L06	76	44	5	49	0.5789473684	0.0657894737	0.6447368421
L06_112	L06	76	0	0	0	0	0	0
L06_113	L06	76	2	0	2	0.0263157895	0	0.0263157895
L06_114	L06	76	19	0	19	0.25	0	0.25
L06_115	L06	76	0	0	0	0	0	0
L06_116	L06	76	42	8	50	0.5526315789	0.1052631579	0.6578947368
L06_117	L06	76	0	1	1	0	0.0131578947	0.0131578947
L06_118	L06	76	21	5	26	0.2763157895	0.0657894737	0.3421052632
L06_119	L06	76	2	0	2	0.0263157895	0	0.0263157895
L06_120	L06	76	1	0	1	0.0131578947	0	0.0131578947
L06_121	L06	76	1	0	1	0.0131578947	0	0.0131578947
L06_122	L06	76	0	0	0	0	0	0
L06_123	L06	76	0	0	0	0	0	0
L06_124	L06	76	32	6	38	0.4210526316	0.0789473684	0.5
L06_125	L06	76	0	0	0	0	0	0
L06_126	L06	76	0	0	0	0	0	0
L06_127	L06	76	2	0	2	0.0263157895	0	0.0263157895
L06_128	L06	76	0	0	0	0	0	0
L06_129	L06	76	0	0	0	0	0	0
L06_130	L06	76	0	0	0	0	0	0
L06_131	L06	76	0	0	0	0	0	0
L06_132	L06	76	4	0	4	0.0526315789	0	0.0526315789
L06_133	L06	76	0	0	0	0	0	0
L06_134	L06	76	0	0	0	0	0	0
L06_135	L06	76	1	3	4	0.0131578947	0.0394736842	0.0526315789
L06_136	L06	76	0	0	0	0	0	0
L06_137	L06	76	0	0	0	0	0	0
L06_138	L06	76	0	3	3	0	0.0394736842	0.0394736842
L06_139	L06	76	0	2	2	0	0.0263157895	0.0263157895
L06_140	L06	76	0	0	0	0	0	0
L06_141	L06	76	0	0	0	0	0	0
L06_142	L06	76	0	0	0	0	0	0
L06_143	L06	76	29	0	29	0.3815789474	0	0.3815789474
L06_144	L06	76	0	0	0	0	0	0
L06_145	L06	76	0	0	0	0	0	0
L06_146	L06	76	1	0	1	0.0131578947	0	0.0131578947
L06_147	L06	76	0	0	0	0	0	0
L06_148	L06	76	2	0	2	0.0263157895	0	0.0263157895
L06_149	L06	76	2	0	2	0.0263157895	0	0.0263157895
L06_150	L06	76	0	0	0	0	0	0
L06_151	L06	76	4	0	4	0.0526315789	0	0.0526315789
L06_152	L06	76	0	0	0	0	0	0
L06_153	L06	76	0	0	0	0	0	0
L06_154	L06	76	0	0	0	0	0	0
L06_155	L06	76	0	0	0	0	0	0
L06_157	L06	76	0	0	0	0	0	0
L06_158	L06	76	0	0	0	0	0	0
L06_159	L06	76	0	0	0	0	0	0
L06_160	L06	76	0	0	0	0	0	0
L06_162	L06	76	0	0	0	0	0	0
L06_163	L06	76	15	7	22	0.1973684211	0.0921052632	0.2894736842
L06_164	L06	76	3	1	4	0.0394736842	0.0131578947	0.0526315789
L06_165	L06	76	0	1	1	0	0.0131578947	0.0131578947
L06_166	L06	76	0	0	0	0	0	0
L06_167	L06	76	1	0	1	0.0131578947	0	0.0131578947
L06_168	L06	76	0	0	0	0	0	0
L06_169	L06	76	0	0	0	0	0	0
L06_170	L06	76	1	0	1	0.0131578947	0	0.0131578947
L06_171	L06	76	0	0	0	0	0	0
L06_172	L06	76	0	0	0	0	0	0
L06_173	L06	76	1	0	1	0.0131578947	0	0.0131578947
L06_174	L06	76	0	0	0	0	0	0
L06_175	L06	76	0	2	2	0	0.0263157895	0.0263157895
L06_176	L06	76	0	0	0	0	0	0
L06_177	L06	76	0	1	1	0	0.0131578947	0.0131578947
L06_178	L06	76	0	1	1	0	0.0131578947	0.0131578947
L06_179	L06	76	1	0	1	0.0131578947	0	0.0131578947
L06_180	L06	76	0	0	0	0	0	0
L06_181	L06	76	0	0	0	0	0	0
L06_182	L06	76	0	0	0	0	0	0
L06_183	L06	76	1	0	1	0.0131578947	0	0.0131578947
L06_184	L06	76	1	0	1	0.0131578947	0	0.0131578947
L06_185	L06	76	0	0	0	0	0	0
L06_186	L06	76	14	1	15	0.1842105263	0.0131578947	0.1973684211
L06_187	L06	76	0	0	0	0	0	0
L06_188	L06	76	0	0	0	0	0	0
L06_189	L06	76	1	0	1	0.0131578947	0	0.0131578947
L06_190	L06	76	1	0	1	0.0131578947	0	0.0131578947
L06_191	L06	76	1	0	1	0.0131578947	0	0.0131578947
L06_192	L06	76	0	0	0	0	0	0
L06_193	L06	76	1	0	1	0.0131578947	0	0.0131578947
L06_194	L06	76	0	0	0	0	0	0
L06_195	L06	76	0	0	0	0	0	0
L06_196	L06	76	4	0	4	0.0526315789	0	0.0526315789
L06_197	L06	76	1	0	1	0.0131578947	0	0.0131578947
L06_198	L06	76	1	0	1	0.0131578947	0	0.0131578947
L06_199	L06	76	0	0	0	0	0	0
L06_200	L06	76	1	0	1	0.0131578947	0	0.0131578947
L06_201	L06	76	1	0	1	0.0131578947	0	0.0131578947
L06_202	L06	76	1	0	1	0.0131578947	0	0.0131578947
L06_203	L06	76	0	0	0	0	0	0
L06_204	L06	76	1	0	1	0.0131578947	0	0.0131578947
L06_205	L06	76	0	0	0	0	0	0
L06_206	L06	76	1	0	1	0.0131578947	0	0.0131578947
L06_207	L06	76	0	0	0	0	0	0
L06_208	L06	76	1	0	1	0.0131578947	0	0.0131578947
L06_209	L06	76	0	0	0	0	0	0
L06_210	L06	76	0	0	0	0	0	0
L06_211	L06	76	0	0	0	0	0	0
L06_212	L06	76	2	0	2	0.0263157895	0	0.0263157895
L06_213	L06	76	1	0	1	0.0131578947	0	0.0131578947
L06_214	L06	76	0	0	0	0	0	0
L06_215	L06	76	0	0	0	0	0	0
L06_216	L06	76	0	0	0	0	0	0
L06_217	L06	76	0	0	0	0	0	0
L06_218	L06	76	1	0	1	0.0131578947	0	0.0131578947
L06_219	L06	76	0	0	0	0	0	0
L06_220	L06	76	1	0	1	0.0131578947	0	0.0131578947
L06_221	L06	76	2	0	2	0.0263157895	0	0.0263157895
L06_222	L06	76	0	0	0	0	0	0
L06_223	L06	76	0	0	0	0	0	0
L06_224	L06	76	1	0	1	0.0131578947	0	0.0131578947
L06_225	L06	76	0	0	0	0	0	0
L06_226	L06	76	4	0	4	0.0526315789	0	0.0526315789
L06_227	L06	76	0	0	0	0	0	0
L06_228	L06	76	1	0	1	0.0131578947	0	0.0131578947
L06_229	L06	76	1	0	1	0.0131578947	0	0.0131578947
L06_230	L06	76	0	0	0	0	0	0
L06_231	L06	76	0	0	0	0	0	0
L06_232	L06	76	0	0	0	0	0	0
L06_233	L06	76	0	0	0	0	0	0
L06_234	L06	76	1	0	1	0.0131578947	0	0.0131578947
L06_235	L06	76	0	0	0	0	0	0
L06_236	L06	76	0	0	0	0	0	0
L06_237	L06	76	2	0	2	0.0263157895	0	0.0263157895
L06_238	L06	76	1	0	1	0.0131578947	0	0.0131578947
L06_239	L06	76	0	0	0	0	0	0
L06_240	L06	76	0	0	0	0	0	0
L06_241	L06	76	0	0	0	0	0	0
L06_242	L06	76	0	0	0	0	0	0
L06_243	L06	76	1	0	1	0.0131578947	0	0.0131578947
L06_244	L06	76	0	0	0	0	0	0
L06_245	L06	76	0	0	0	0	0	0
L06_246	L06	76	0	0	0	0	0	0
L06_247	L06	76	1	0	1	0.0131578947	0	0.0131578947
L06_248	L06	76	1	0	1	0.0131578947	0	0.0131578947
L06_249	L06	76	1	1	2	0.0131578947	0.0131578947	0.0263157895
L06_250	L06	76	0	0	0	0	0	0
L06_251	L06	76	0	0	0	0	0	0
L06_252	L06	76	0	0	0	0	0	0
L06_253	L06	76	0	0	0	0	0	0
L06_254	L06	76	0	0	0	0	0	0
L06_255	L06	76	1	0	1	0.0131578947	0	0.0131578947
L06_256	L06	76	4	0	4	0.0526315789	0	0.0526315789
L06_257	L06	76	1	0	1	0.0131578947	0	0.0131578947
L06_258	L06	76	1	0	1	0.0131578947	0	0.0131578947
L06_259	L06	76	0	0	0	0	0	0
L06_260	L06	76	0	0	0	0	0	0
L06_261	L06	76	1	0	1	0.0131578947	0	0.0131578947
L06_262	L06	76	2	0	2	0.0263157895	0	0.0263157895
L06_263	L06	76	0	0	0	0	0	0
L06_264	L06	76	1	0	1	0.0131578947	0	0.0131578947
L06_265	L06	76	1	0	1	0.0131578947	0	0.0131578947
L06_266	L06	76	0	1	1	0	0.0131578947	0.0131578947
L06_267	L06	76	23	5	28	0.3026315789	0.0657894737	0.3684210526
L06_268	L06	76	0	1	1	0	0.0131578947	0.0131578947
L06_269	L06	76	1	0	1	0.0131578947	0	0.0131578947
L06_270	L06	76	0	0	0	0	0	0
L06_271	L06	76	34	6	40	0.4473684211	0.0789473684	0.5263157895
L06_272	L06	76	29	2	31	0.3815789474	0.0263157895	0.4078947368
L06_273	L06	76	35	1	36	0.4605263158	0.0131578947	0.4736842105
L06_274	L06	76	0	0	0	0	0	0
L06_275	L06	76	0	0	0	0	0	0
L06_276	L06	76	72	0	72	0.9473684211	0	0.9473684211
L06_277	L06	76	0	0	0	0	0	0
L06_278	L06	76	0	0	0	0	0	0
L06_279	L06	76	0	0	0	0	0	0
L06_280	L06	76	0	0	0	0	0	0
L06_281	L06	76	0	0	0	0	0	0
L06_282	L06	76	0	0	0	0	0	0
L06_283	L06	76	0	0	0	0	0	0
L06_284	L06	76	0	0	0	0	0	0
L06_285	L06	76	2	0	2	0.0263157895	0	0.0263157895
L06_286	L06	76	0	0	0	0	0	0
L06_287	L06	76	2	0	2	0.0263157895	0	0.0263157895
L06_288	L06	76	0	0	0	0	0	0
L07_001	L07	67	0	0	0	0	0	0
L07_002	L07	67	0	0	0	0	0	0
L07_003	L07	67	0	0	0	0	0	0
L07_004	L07	67	0	0	0	0	0	0
L07_005	L07	67	1	0	1	0.0149253731	0	0.0149253731
L07_006	L07	67	2	0	2	0.0298507463	0	0.0298507463
L07_007	L07	67	1	0	1	0.0149253731	0	0.0149253731
L07_008	L07	67	0	0	0	0	0	0
L07_009	L07	67	0	0	0	0	0	0
L07_010	L07	67	0	0	0	0	0	0
L07_011	L07	67	0	0	0	0	0	0
L07_012	L07	67	1	0	1	0.0149253731	0	0.0149253731
L07_013	L07	67	0	0	0	0	0	0
L07_014	L07	67	0	0	0	0	0	0
L07_015	L07	67	0	0	0	0	0	0
L07_016	L07	67	34	5	39	0.5074626866	0.0746268657	0.5820895522
L07_017	L07	67	1	0	1	0.0149253731	0	0.0149253731
L07_018	L07	67	0	0	0	0	0	0
L07_019	L07	67	19	10	29	0.2835820896	0.1492537313	0.4328358209
L07_020	L07	67	1	0	1	0.0149253731	0	0.0149253731
L07_021	L07	67	1	0	1	0.0149253731	0	0.0149253731
L07_022	L07	67	0	0	0	0	0	0
L07_023	L07	67	0	0	0	0	0	0
L07_024	L07	67	1	0	1	0.0149253731	0	0.0149253731
L07_025	L07	67	0	0	0	0	0	0
L07_026	L07	67	28	3	31	0.4179104478	0.0447761194	0.4626865672
L07_027	L07	67	1	0	1	0.0149253731	0	0.0149253731
L07_028	L07	67	1	0	1	0.0149253731	0	0.0149253731
L07_029	L07	67	0	0	0	0	0	0
L07_030	L07	67	0	0	0	0	0	0
L07_031	L07	67	1	0	1	0.0149253731	0	0.0149253731
L07_032	L07	67	0	0	0	0	0	0
L07_033	L07	67	1	0	1	0.0149253731	0	0.0149253731
L07_034	L07	67	2	0	2	0.0298507463	0	0.0298507463
L07_035	L07	67	36	0	36	0.5373134328	0	0.5373134328
L07_036	L07	67	20	0	20	0.2985074627	0	0.2985074627
L07_037	L07	67	13	1	14	0.1940298507	0.0149253731	0.2089552239
L07_038	L07	67	1	0	1	0.0149253731	0	0.0149253731
L07_039	L07	67	0	0	0	0	0	0
L07_040	L07	67	1	0	1	0.0149253731	0	0.0149253731
L07_041	L07	67	0	0	0	0	0	0
L07_042	L07	67	0	0	0	0	0	0
L07_043	L07	67	1	0	1	0.0149253731	0	0.0149253731
L07_044	L07	67	1	0	1	0.0149253731	0	0.0149253731
L07_045	L07	67	0	0	0	0	0	0
L07_046	L07	67	0	1	1	0	0.0149253731	0.0149253731
L07_047	L07	67	1	0	1	0.0149253731	0	0.0149253731
L07_048	L07	67	4	0	4	0.0597014925	0	0.0597014925
L07_049	L07	67	12	0	12	0.1791044776	0	0.1791044776
L07_050	L07	67	1	0	1	0.0149253731	0	0.0149253731
L07_051	L07	67	4	0	4	0.0597014925	0	0.0597014925
L07_052	L07	67	1	0	1	0.0149253731	0	0.0149253731
L07_053	L07	67	2	0	2	0.0298507463	0	0.0298507463
L07_054	L07	67	0	0	0	0	0	0
L07_055	L07	67	0	0	0	0	0	0
L07_056	L07	67	0	0	0	0	0	0
L07_057	L07	67	0	0	0	0	0	0
L07_058	L07	67	3	0	3	0.0447761194	0	0.0447761194
L07_059	L07	67	1	0	1	0.0149253731	0	0.0149253731
L07_060	L07	67	1	0	1	0.0149253731	0	0.0149253731
L07_061	L07	67	1	0	1	0.0149253731	0	0.0149253731
L07_062	L07	67	1	0	1	0.0149253731	0	0.0149253731
L07_063	L07	67	0	0	0	0	0	0
L07_064	L07	67	1	0	1	0.0149253731	0	0.0149253731
L07_065	L07	67	0	0	0	0	0	0
L07_066	L07	67	2	0	2	0.0298507463	0	0.0298507463
L07_067	L07	67	2	0	2	0.0298507463	0	0.0298507463
L07_068	L07	67	0	0	0	0	0	0
L07_069	L07	67	6	0	6	0.0895522388	0	0.0895522388
L07_070	L07	67	3	0	3	0.0447761194	0	0.0447761194
L07_071	L07	67	1	0	1	0.0149253731	0	0.0149253731
L07_072	L07	67	2	0	2	0.0298507463	0	0.0298507463
L07_073	L07	67	1	0	1	0.0149253731	0	0.0149253731
L07_074	L07	67	0	0	0	0	0	0
L07_075	L07	67	0	0	0	0	0	0
L07_076	L07	67	0	0	0	0	0	0
L07_077	L07	67	0	0	0	0	0	0
L07_078	L07	67	1	0	1	0.0149253731	0	0.0149253731
L07_079	L07	67	0	0	0	0	0	0
L07_080	L07	67	11	17	28	0.1641791045	0.2537313433	0.4179104478
L07_081	L07	67	0	0	0	0	0	0
L07_082	L07	67	0	0	0	0	0	0
L07_083	L07	67	0	0	0	0	0	0
L07_084	L07	67	0	0	0	0	0	0
L07_085	L07	67	1	0	1	0.0149253731	0	0.0149253731
L07_086	L07	67	2	0	2	0.0298507463	0	0.0298507463
L07_087	L07	67	0	0	0	0	0	0
L07_088	L07	67	0	0	0	0	0	0
L07_089	L07	67	1	0	1	0.0149253731	0	0.0149253731
L07_090	L07	67	0	0	0	0	0	0
L07_091	L07	67	1	0	1	0.0149253731	0	0.0149253731
L07_092	L07	67	2	0	2	0.0298507463	0	0.0298507463
L07_093	L07	67	0	0	0	0	0	0
L07_094	L07	67	0	0	0	0	0	0
L07_095	L07	67	0	0	0	0	0	0
L07_096	L07	67	1	0	1	0.0149253731	0	0.0149253731
L07_097	L07	67	13	21	34	0.1940298507	0.3134328358	0.5074626866
L07_098	L07	67	1	0	1	0.0149253731	0	0.0149253731
L07_099	L07	67	0	0	0	0	0	0
L07_100	L07	67	1	0	1	0.0149253731	0	0.0149253731
L07_101	L07	67	1	0	1	0.0149253731	0	0.0149253731
L07_102	L07	67	0	0	0	0	0	0
L07_103	L07	67	0	0	0	0	0	0
L07_104	L07	67	4	0	4	0.0597014925	0	0.0597014925
L07_105	L07	67	4	0	4	0.0597014925	0	0.0597014925
L07_106	L07	67	0	0	0	0	0	0
L07_107	L07	67	0	0	0	0	0	0
L07_108	L07	67	0	0	0	0	0	0
L07_109	L07	67	0	0	0	0	0	0
L07_110	L07	67	0	0	0	0	0	0
L07_111	L07	67	21	23	44	0.3134328358	0.3432835821	0.6567164179
L07_112	L07	67	0	0	0	0	0	0
L07_113	L07	67	0	0	0	0	0	0
L07_114	L07	67	1	0	1	0.0149253731	0	0.0149253731
L07_115	L07	67	23	4	27	0.3432835821	0.0597014925	0.4029850746
L07_116	L07	67	0	0	0	0	0	0
L07_117	L07	67	0	0	0	0	0	0
L07_118	L07	67	0	0	0	0	0	0
L07_119	L07	67	29	4	33	0.4328358209	0.0597014925	0.4925373134
L07_120	L07	67	2	0	2	0.0298507463	0	0.0298507463
L07_121	L07	67	0	0	0	0	0	0
L07_122	L07	67	0	0	0	0	0	0
L07_123	L07	67	0	0	0	0	0	0
L07_124	L07	67	0	0	0	0	0	0
L07_125	L07	67	0	0	0	0	0	0
L07_126	L07	67	1	0	1	0.0149253731	0	0.0149253731
L07_127	L07	67	0	0	0	0	0	0
L07_128	L07	67	0	0	0	0	0	0
L07_129	L07	67	1	0	1	0.0149253731	0	0.0149253731
L07_130	L07	67	0	0	0	0	0	0
L07_131	L07	67	1	0	1	0.0149253731	0	0.0149253731
L07_132	L07	67	0	0	0	0	0	0
L07_133	L07	67	0	0	0	0	0	0
L07_134	L07	67	0	0	0	0	0	0
L07_135	L07	67	0	0	0	0	0	0
L07_136	L07	67	0	0	0	0	0	0
L07_137	L07	67	0	0	0	0	0	0
L07_138	L07	67	0	0	0	0	0	0
L07_139	L07	67	6	0	6	0.0895522388	0	0.0895522388
L07_140	L07	67	0	0	0	0	0	0
L07_141	L07	67	0	0	0	0	0	0
L07_142	L07	67	1	0	1	0.0149253731	0	0.0149253731
L07_143	L07	67	1	0	1	0.0149253731	0	0.0149253731
L07_144	L07	67	0	0	0	0	0	0
L07_145	L07	67	1	0	1	0.0149253731	0	0.0149253731
L07_146	L07	67	0	0	0	0	0	0
L07_147	L07	67	0	0	0	0	0	0
L07_148	L07	67	1	0	1	0.0149253731	0	0.0149253731
L07_149	L07	67	0	0	0	0	0	0
L07_150	L07	67	1	0	1	0.0149253731	0	0.0149253731
L07_151	L07	67	1	0	1	0.0149253731	0	0.0149253731
L07_152	L07	67	0	0	0	0	0	0
L07_153	L07	67	0	0	0	0	0	0
L07_154	L07	67	17	22	39	0.2537313433	0.328358209	0.5820895522
L07_155	L07	67	1	0	1	0.0149253731	0	0.0149253731
L07_156	L07	67	2	0	2	0.0298507463	0	0.0298507463
L07_157	L07	67	19	0	19	0.2835820896	0	0.2835820896
L07_158	L07	67	1	0	1	0.0149253731	0	0.0149253731
L07_159	L07	67	3	0	3	0.0447761194	0	0.0447761194
L07_160	L07	67	2	0	2	0.0298507463	0	0.0298507463
L07_161	L07	67	0	0	0	0	0	0
L07_162	L07	67	1	0	1	0.0149253731	0	0.0149253731
L07_163	L07	67	0	0	0	0	0	0
L07_164	L07	67	0	0	0	0	0	0
L07_165	L07	67	0	1	1	0	0.0149253731	0.0149253731
L07_166	L07	67	0	0	0	0	0	0
L07_167	L07	67	1	0	1	0.0149253731	0	0.0149253731
L07_168	L07	67	0	0	0	0	0	0
L07_169	L07	67	19	0	19	0.2835820896	0	0.2835820896
L07_170	L07	67	0	0	0	0	0	0
L07_171	L07	67	1	0	1	0.0149253731	0	0.0149253731
L07_172	L07	67	0	0	0	0	0	0
L07_173	L07	67	1	0	1	0.0149253731	0	0.0149253731
L07_174	L07	67	0	0	0	0	0	0
L07_175	L07	67	20	0	20	0.2985074627	0	0.2985074627
L07_176	L07	67	0	0	0	0	0	0
L07_177	L07	67	1	0	1	0.0149253731	0	0.0149253731
L07_178	L07	67	0	0	0	0	0	0
L07_179	L07	67	0	0	0	0	0	0
L07_180	L07	67	0	0	0	0	0	0
L07_181	L07	67	1	0	1	0.0149253731	0	0.0149253731
L07_182	L07	67	1	0	1	0.0149253731	0	0.0149253731
L07_183	L07	67	2	0	2	0.0298507463	0	0.0298507463
L07_184	L07	67	1	0	1	0.0149253731	0	0.0149253731
L07_185	L07	67	0	0	0	0	0	0
L07_186	L07	67	34	6	40	0.5074626866	0.0895522388	0.5970149254
L07_187	L07	67	0	0	0	0	0	0
L07_188	L07	67	0	0	0	0	0	0
L07_189	L07	67	0	0	0	0	0	0
L07_190	L07	67	0	0	0	0	0	0
L07_191	L07	67	0	0	0	0	0	0
L07_192	L07	67	0	0	0	0	0	0
L07_193	L07	67	1	0	1	0.0149253731	0	0.0149253731
L07_194	L07	67	1	0	1	0.0149253731	0	0.0149253731
L07_195	L07	67	0	0	0	0	0	0
L07_196	L07	67	0	0	0	0	0	0
L07_197	L07	67	0	0	0	0	0	0
L07_198	L07	67	0	0	0	0	0	0
L07_199	L07	67	1	0	1	0.0149253731	0	0.0149253731
L07_200	L07	67	0	0	0	0	0	0
L07_201	L07	67	0	0	0	0	0	0
L07_202	L07	67	0	0	0	0	0	0
L07_203	L07	67	0	0	0	0	0	0
L07_204	L07	67	0	0	0	0	0	0
L07_205	L07	67	0	0	0	0	0	0
L07_206	L07	67	0	0	0	0	0	0
L07_207	L07	67	1	0	1	0.0149253731	0	0.0149253731
L07_208	L07	67	2	0	2	0.0298507463	0	0.0298507463
L07_209	L07	67	18	15	33	0.2686567164	0.223880597	0.4925373134
L07_210	L07	67	25	13	38	0.3731343284	0.1940298507	0.5671641791
L07_211	L07	67	1	0	1	0.0149253731	0	0.0149253731
L07_212	L07	67	2	0	2	0.0298507463	0	0.0298507463
L07_213	L07	67	0	0	0	0	0	0
L07_214	L07	67	2	0	2	0.0298507463	0	0.0298507463
L07_215	L07	67	11	0	11	0.1641791045	0	0.1641791045
L07_216	L07	67	0	0	0	0	0	0
L07_217	L07	67	0	0	0	0	0	0
L07_218	L07	67	0	0	0	0	0	0
L07_219	L07	67	0	0	0	0	0	0
L07_220	L07	67	0	0	0	0	0	0
L07_221	L07	67	0	0	0	0	0	0
L07_222	L07	67	0	0	0	0	0	0
L07_223	L07	67	0	0	0	0	0	0
L07_224	L07	67	1	0	1	0.0149253731	0	0.0149253731
L07_225	L07	67	0	0	0	0	0	0
L07_226	L07	67	0	0	0	0	0	0
L07_227	L07	67	1	0	1	0.0149253731	0	0.0149253731
L07_228	L07	67	0	0	0	0	0	0
L07_229	L07	67	0	0	0	0	0	0
L07_230	L07	67	26	1	27	0.3880597015	0.0149253731	0.4029850746
L07_231	L07	67	1	0	1	0.0149253731	0	0.0149253731
L07_232	L07	67	17	0	17	0.2537313433	0	0.2537313433
L07_233	L07	67	0	0	0	0	0	0
L07_234	L07	67	0	0	0	0	0	0
L07_235	L07	67	1	0	1	0.0149253731	0	0.0149253731
L07_236	L07	67	2	0	2	0.0298507463	0	0.0298507463
L07_237	L07	67	0	0	0	0	0	0
L07_238	L07	67	23	0	23	0.3432835821	0	0.3432835821
L07_239	L07	67	1	0	1	0.0149253731	0	0.0149253731
L07_240	L07	67	0	0	0	0	0	0
L07_241	L07	67	0	0	0	0	0	0
L07_242	L07	67	0	0	0	0	0	0
L07_243	L07	67	0	0	0	0	0	0
L07_244	L07	67	0	0	0	0	0	0
L07_245	L07	67	0	0	0	0	0	0
L07_246	L07	67	0	0	0	0	0	0
L07_247	L07	67	1	0	1	0.0149253731	0	0.0149253731
L07_248	L07	67	0	0	0	0	0	0
L07_249	L07	67	1	0	1	0.0149253731	0	0.0149253731
L07_250	L07	67	0	0	0	0	0	0
L07_251	L07	67	0	0	0	0	0	0
L07_252	L07	67	0	0	0	0	0	0
L07_253	L07	67	0	0	0	0	0	0
L07_254	L07	67	1	0	1	0.0149253731	0	0.0149253731
L07_255	L07	67	1	0	1	0.0149253731	0	0.0149253731
L07_256	L07	67	1	0	1	0.0149253731	0	0.0149253731
L07_257	L07	67	0	0	0	0	0	0
L07_258	L07	67	1	0	1	0.0149253731	0	0.0149253731
L07_259	L07	67	1	0	1	0.0149253731	0	0.0149253731
L07_260	L07	67	6	0	6	0.0895522388	0	0.0895522388
L07_261	L07	67	0	0	0	0	0	0
L07_262	L07	67	0	0	0	0	0	0
L07_263	L07	67	0	0	0	0	0	0
L07_264	L07	67	0	0	0	0	0	0
L07_265	L07	67	1	0	1	0.0149253731	0	0.0149253731
L07_266	L07	67	1	0	1	0.0149253731	0	0.0149253731
L07_267	L07	67	19	10	29	0.2835820896	0.1492537313	0.4328358209
L07_268	L07	67	3	0	3	0.0447761194	0	0.0447761194
L07_269	L07	67	0	0	0	0	0	0
L07_271	L07	67	0	0	0	0	0	0
L07_272	L07	67	0	0	0	0	0	0
L07_273	L07	67	0	0	0	0	0	0
L07_274	L07	67	35	4	39	0.5223880597	0.0597014925	0.5820895522
L07_275	L07	67	1	0	1	0.0149253731	0	0.0149253731
L07_276	L07	67	2	0	2	0.0298507463	0	0.0298507463
L07_277	L07	67	7	0	7	0.1044776119	0	0.1044776119
L07_278	L07	67	0	0	0	0	0	0
L07_279	L07	67	1	0	1	0.0149253731	0	0.0149253731
L07_280	L07	67	0	0	0	0	0	0
L07_281	L07	67	0	0	0	0	0	0
L07_282	L07	67	0	0	0	0	0	0
L07_283	L07	67	0	0	0	0	0	0
L07_284	L07	67	0	0	0	0	0	0
L07_285	L07	67	0	0	0	0	0	0
L07_286	L07	67	0	0	0	0	0	0
L07_287	L07	67	0	0	0	0	0	0
L07_288	L07	67	1	0	1	0.0149253731	0	0.0149253731
L09_001	L09	107	2	0	2	0.0186915888	0	0.0186915888
L09_002	L09	107	0	0	0	0	0	0
L09_003	L09	107	0	0	0	0	0	0
L09_004	L09	107	0	0	0	0	0	0
L09_005	L09	107	2	0	2	0.0186915888	0	0.0186915888
L09_006	L09	107	0	0	0	0	0	0
L09_007	L09	107	0	0	0	0	0	0
L09_008	L09	107	0	0	0	0	0	0
L09_009	L09	107	1	0	1	0.0093457944	0	0.0093457944
L09_010	L09	107	0	0	0	0	0	0
L09_011	L09	107	0	0	0	0	0	0
L09_012	L09	107	0	0	0	0	0	0
L09_013	L09	107	1	0	1	0.0093457944	0	0.0093457944
L09_014	L09	107	0	0	0	0	0	0
L09_015	L09	107	0	0	0	0	0	0
L09_016	L09	107	0	0	0	0	0	0
L09_017	L09	107	2	0	2	0.0186915888	0	0.0186915888
L09_018	L09	107	3	0	3	0.0280373832	0	0.0280373832
L09_019	L09	107	0	0	0	0	0	0
L09_020	L09	107	0	0	0	0	0	0
L09_021	L09	107	0	0	0	0	0	0
L09_022	L09	107	0	1	1	0	0.0093457944	0.0093457944
L09_023	L09	107	0	0	0	0	0	0
L09_024	L09	107	1	0	1	0.0093457944	0	0.0093457944
L09_025	L09	107	0	0	0	0	0	0
L09_026	L09	107	1	0	1	0.0093457944	0	0.0093457944
L09_027	L09	107	1	0	1	0.0093457944	0	0.0093457944
L09_028	L09	107	0	0	0	0	0	0
L09_029	L09	107	0	0	0	0	0	0
L09_030	L09	107	1	0	1	0.0093457944	0	0.0093457944
L09_031	L09	107	0	0	0	0	0	0
L09_032	L09	107	0	0	0	0	0	0
L09_033	L09	107	1	0	1	0.0093457944	0	0.0093457944
L09_034	L09	107	0	0	0	0	0	0
L09_035	L09	107	0	0	0	0	0	0
L09_036	L09	107	0	0	0	0	0	0
L09_037	L09	107	0	0	0	0	0	0
L09_038	L09	107	1	0	1	0.0093457944	0	0.0093457944
L09_039	L09	107	1	0	1	0.0093457944	0	0.0093457944
L09_040	L09	107	22	27	49	0.2056074766	0.2523364486	0.4579439252
L09_041	L09	107	0	0	0	0	0	0
L09_042	L09	107	0	0	0	0	0	0
L09_043	L09	107	1	0	1	0.0093457944	0	0.0093457944
L09_044	L09	107	2	0	2	0.0186915888	0	0.0186915888
L09_045	L09	107	0	0	0	0	0	0
L09_046	L09	107	0	0	0	0	0	0
L09_047	L09	107	3	0	3	0.0280373832	0	0.0280373832
L09_048	L09	107	65	4	69	0.6074766355	0.0373831776	0.6448598131
L09_049	L09	107	1	0	1	0.0093457944	0	0.0093457944
L09_050	L09	107	0	0	0	0	0	0
L09_051	L09	107	2	0	2	0.0186915888	0	0.0186915888
L09_052	L09	107	0	0	0	0	0	0
L09_053	L09	107	1	0	1	0.0093457944	0	0.0093457944
L09_054	L09	107	0	1	1	0	0.0093457944	0.0093457944
L09_055	L09	107	35	37	72	0.3271028037	0.3457943925	0.6728971963
L09_056	L09	107	1	0	1	0.0093457944	0	0.0093457944
L09_057	L09	107	0	0	0	0	0	0
L09_058	L09	107	0	0	0	0	0	0
L09_059	L09	107	1	0	1	0.0093457944	0	0.0093457944
L09_060	L09	107	4	1	5	0.0373831776	0.0093457944	0.046728972
L09_061	L09	107	28	1	29	0.261682243	0.0093457944	0.2710280374
L09_062	L09	107	1	0	1	0.0093457944	0	0.0093457944
L09_063	L09	107	63	2	65	0.5887850467	0.0186915888	0.6074766355
L09_064	L09	107	20	30	50	0.1869158879	0.2803738318	0.4672897196
L09_065	L09	107	0	0	0	0	0	0
L09_066	L09	107	0	0	0	0	0	0
L09_067	L09	107	2	0	2	0.0186915888	0	0.0186915888
L09_068	L09	107	4	1	5	0.0373831776	0.0093457944	0.046728972
L09_069	L09	107	1	0	1	0.0093457944	0	0.0093457944
L09_070	L09	107	1	0	1	0.0093457944	0	0.0093457944
L09_071	L09	107	0	0	0	0	0	0
L09_072	L09	107	29	19	48	0.2710280374	0.1775700935	0.4485981308
L09_073	L09	107	0	0	0	0	0	0
L09_074	L09	107	0	0	0	0	0	0
L09_075	L09	107	4	1	5	0.0373831776	0.0093457944	0.046728972
L09_076	L09	107	4	1	5	0.0373831776	0.0093457944	0.046728972
L09_077	L09	107	8	0	8	0.0747663551	0	0.0747663551
L09_078	L09	107	1	0	1	0.0093457944	0	0.0093457944
L09_079	L09	107	0	0	0	0	0	0
L09_080	L09	107	0	0	0	0	0	0
L09_081	L09	107	10	0	10	0.0934579439	0	0.0934579439
L09_082	L09	107	0	0	0	0	0	0
L09_083	L09	107	0	0	0	0	0	0
L09_084	L09	107	4	2	6	0.0373831776	0.0186915888	0.0560747664
L09_085	L09	107	6	0	6	0.0560747664	0	0.0560747664
L09_086	L09	107	0	0	0	0	0	0
L09_087	L09	107	0	0	0	0	0	0
L09_088	L09	107	1	0	1	0.0093457944	0	0.0093457944
L09_089	L09	107	97	0	97	0.9065420561	0	0.9065420561
L09_090	L09	107	0	0	0	0	0	0
L09_091	L09	107	28	0	28	0.261682243	0	0.261682243
L09_092	L09	107	43	4	47	0.4018691589	0.0373831776	0.4392523364
L09_093	L09	107	1	0	1	0.0093457944	0	0.0093457944
L09_094	L09	107	0	0	0	0	0	0
L09_095	L09	107	0	0	0	0	0	0
L09_096	L09	107	1	0	1	0.0093457944	0	0.0093457944
L09_097	L09	107	0	0	0	0	0	0
L09_098	L09	107	0	0	0	0	0	0
L09_099	L09	107	1	0	1	0.0093457944	0	0.0093457944
L09_100	L09	107	0	0	0	0	0	0
L09_101	L09	107	0	0	0	0	0	0
L09_102	L09	107	1	0	1	0.0093457944	0	0.0093457944
L09_103	L09	107	0	0	0	0	0	0
L09_104	L09	107	0	0	0	0	0	0
L09_105	L09	107	0	0	0	0	0	0
L09_106	L09	107	0	0	0	0	0	0
L09_107	L09	107	0	0	0	0	0	0
L09_108	L09	107	9	0	9	0.0841121495	0	0.0841121495
L09_109	L09	107	3	0	3	0.0280373832	0	0.0280373832
L09_110	L09	107	1	0	1	0.0093457944	0	0.0093457944
L09_111	L09	107	1	0	1	0.0093457944	0	0.0093457944
L09_112	L09	107	0	0	0	0	0	0
L09_113	L09	107	0	0	0	0	0	0
L09_114	L09	107	0	0	0	0	0	0
L09_115	L09	107	0	0	0	0	0	0
L09_116	L09	107	0	0	0	0	0	0
L09_118	L09	107	0	0	0	0	0	0
L09_119	L09	107	0	0	0	0	0	0
L09_120	L09	107	0	1	1	0	0.0093457944	0.0093457944
L09_121	L09	107	0	0	0	0	0	0
L09_122	L09	107	0	0	0	0	0	0
L09_123	L09	107	0	1	1	0	0.0093457944	0.0093457944
L09_124	L09	107	0	0	0	0	0	0
L09_125	L09	107	0	0	0	0	0	0
L09_126	L09	107	0	0	0	0	0	0
L09_127	L09	107	1	0	1	0.0093457944	0	0.0093457944
L09_128	L09	107	0	0	0	0	0	0
L09_129	L09	107	2	0	2	0.0186915888	0	0.0186915888
L09_130	L09	107	1	0	1	0.0093457944	0	0.0093457944
L09_131	L09	107	0	0	0	0	0	0
L09_132	L09	107	0	0	0	0	0	0
L09_133	L09	107	0	0	0	0	0	0
L09_134	L09	107	1	0	1	0.0093457944	0	0.0093457944
L09_135	L09	107	0	0	0	0	0	0
L09_136	L09	107	0	0	0	0	0	0
L09_137	L09	107	0	0	0	0	0	0
L09_138	L09	107	2	1	3	0.0186915888	0.0093457944	0.0280373832
L09_139	L09	107	0	0	0	0	0	0
L09_140	L09	107	0	0	0	0	0	0
L09_141	L09	107	0	0	0	0	0	0
L09_142	L09	107	0	0	0	0	0	0
L09_143	L09	107	0	0	0	0	0	0
L09_144	L09	107	0	0	0	0	0	0
L09_145	L09	107	2	0	2	0.0186915888	0	0.0186915888
L09_146	L09	107	2	0	2	0.0186915888	0	0.0186915888
L09_147	L09	107	0	0	0	0	0	0
L09_148	L09	107	1	0	1	0.0093457944	0	0.0093457944
L09_149	L09	107	0	0	0	0	0	0
L09_150	L09	107	0	0	0	0	0	0
L09_151	L09	107	0	0	0	0	0	0
L09_152	L09	107	0	0	0	0	0	0
L09_153	L09	107	0	0	0	0	0	0
L09_154	L09	107	0	0	0	0	0	0
L09_155	L09	107	0	0	0	0	0	0
L09_156	L09	107	1	0	1	0.0093457944	0	0.0093457944
L09_157	L09	107	0	0	0	0	0	0
L09_158	L09	107	0	0	0	0	0	0
L09_159	L09	107	1	0	1	0.0093457944	0	0.0093457944
L09_160	L09	107	0	0	0	0	0	0
L09_161	L09	107	0	0	0	0	0	0
L09_162	L09	107	0	1	1	0	0.0093457944	0.0093457944
L09_163	L09	107	2	1	3	0.0186915888	0.0093457944	0.0280373832
L09_164	L09	107	1	0	1	0.0093457944	0	0.0093457944
L09_165	L09	107	0	0	0	0	0	0
L09_166	L09	107	0	0	0	0	0	0
L09_167	L09	107	0	0	0	0	0	0
L09_168	L09	107	1	0	1	0.0093457944	0	0.0093457944
L09_169	L09	107	0	0	0	0	0	0
L09_170	L09	107	25	31	56	0.2336448598	0.2897196262	0.523364486
L09_171	L09	107	0	0	0	0	0	0
L09_172	L09	107	1	0	1	0.0093457944	0	0.0093457944
L09_173	L09	107	1	0	1	0.0093457944	0	0.0093457944
L09_174	L09	107	0	0	0	0	0	0
L09_175	L09	107	0	0	0	0	0	0
L09_176	L09	107	0	0	0	0	0	0
L09_177	L09	107	0	0	0	0	0	0
L09_178	L09	107	0	0	0	0	0	0
L09_179	L09	107	28	35	63	0.261682243	0.3271028037	0.5887850467
L09_180	L09	107	1	0	1	0.0093457944	0	0.0093457944
L09_181	L09	107	1	0	1	0.0093457944	0	0.0093457944
L09_182	L09	107	2	0	2	0.0186915888	0	0.0186915888
L09_183	L09	107	0	0	0	0	0	0
L09_184	L09	107	0	0	0	0	0	0
L09_185	L09	107	0	0	0	0	0	0
L09_186	L09	107	0	0	0	0	0	0
L09_187	L09	107	29	19	48	0.2710280374	0.1775700935	0.4485981308
L09_188	L09	107	1	0	1	0.0093457944	0	0.0093457944
L09_189	L09	107	0	0	0	0	0	0
L09_190	L09	107	0	0	0	0	0	0
L09_191	L09	107	0	0	0	0	0	0
L09_192	L09	107	1	0	1	0.0093457944	0	0.0093457944
L09_193	L09	107	0	0	0	0	0	0
L09_194	L09	107	1	0	1	0.0093457944	0	0.0093457944
L09_195	L09	107	0	0	0	0	0	0
L09_196	L09	107	1	0	1	0.0093457944	0	0.0093457944
L09_197	L09	107	3	0	3	0.0280373832	0	0.0280373832
L09_198	L09	107	0	0	0	0	0	0
L09_199	L09	107	0	0	0	0	0	0
L09_200	L09	107	1	0	1	0.0093457944	0	0.0093457944
L09_201	L09	107	1	1	2	0.0093457944	0.0093457944	0.0186915888
L09_202	L09	107	1	0	1	0.0093457944	0	0.0093457944
L09_203	L09	107	1	0	1	0.0093457944	0	0.0093457944
L09_204	L09	107	0	0	0	0	0	0
L09_205	L09	107	1	0	1	0.0093457944	0	0.0093457944
L09_206	L09	107	0	0	0	0	0	0
L09_207	L09	107	0	0	0	0	0	0
L09_208	L09	107	0	0	0	0	0	0
L09_209	L09	107	0	0	0	0	0	0
L09_210	L09	107	0	0	0	0	0	0
L09_211	L09	107	0	0	0	0	0	0
L09_212	L09	107	1	0	1	0.0093457944	0	0.0093457944
L09_213	L09	107	0	0	0	0	0	0
L09_214	L09	107	0	0	0	0	0	0
L09_215	L09	107	0	0	0	0	0	0
L09_216	L09	107	0	0	0	0	0	0
L09_217	L09	107	0	0	0	0	0	0
L09_218	L09	107	0	0	0	0	0	0
L09_219	L09	107	0	0	0	0	0	0
L09_220	L09	107	0	0	0	0	0	0
L09_221	L09	107	0	0	0	0	0	0
L09_222	L09	107	0	0	0	0	0	0
L09_223	L09	107	0	0	0	0	0	0
L09_224	L09	107	0	0	0	0	0	0
L09_225	L09	107	0	0	0	0	0	0
L09_226	L09	107	0	0	0	0	0	0
L09_227	L09	107	0	0	0	0	0	0
L09_228	L09	107	0	0	0	0	0	0
L09_229	L09	107	0	0	0	0	0	0
L09_230	L09	107	0	0	0	0	0	0
L09_231	L09	107	0	0	0	0	0	0
L09_232	L09	107	0	0	0	0	0	0
L09_233	L09	107	0	0	0	0	0	0
L09_234	L09	107	1	0	1	0.0093457944	0	0.0093457944
L09_235	L09	107	3	0	3	0.0280373832	0	0.0280373832
L09_236	L09	107	0	0	0	0	0	0
L09_237	L09	107	0	0	0	0	0	0
L09_238	L09	107	0	0	0	0	0	0
L09_239	L09	107	0	0	0	0	0	0
L09_240	L09	107	0	0	0	0	0	0
L09_241	L09	107	0	0	0	0	0	0
L09_242	L09	107	0	0	0	0	0	0
L09_243	L09	107	0	0	0	0	0	0
L09_244	L09	107	0	0	0	0	0	0
L09_245	L09	107	1	0	1	0.0093457944	0	0.0093457944
L09_246	L09	107	0	0	0	0	0	0
L09_247	L09	107	0	0	0	0	0	0
L09_248	L09	107	0	0	0	0	0	0
L09_249	L09	107	1	0	1	0.0093457944	0	0.0093457944
L09_250	L09	107	0	0	0	0	0	0
L09_251	L09	107	0	0	0	0	0	0
L09_252	L09	107	0	0	0	0	0	0
L09_253	L09	107	0	0	0	0	0	0
L09_254	L09	107	0	0	0	0	0	0
L09_255	L09	107	0	0	0	0	0	0
L09_256	L09	107	0	1	1	0	0.0093457944	0.0093457944
L09_257	L09	107	17	21	38	0.1588785047	0.1962616822	0.3551401869
L09_258	L09	107	0	0	0	0	0	0
L09_259	L09	107	0	0	0	0	0	0
L09_260	L09	107	0	0	0	0	0	0
L09_261	L09	107	0	0	0	0	0	0
L09_262	L09	107	0	0	0	0	0	0
L09_263	L09	107	1	0	1	0.0093457944	0	0.0093457944
L09_264	L09	107	0	0	0	0	0	0
L09_265	L09	107	0	0	0	0	0	0
L09_266	L09	107	0	0	0	0	0	0
L09_267	L09	107	0	0	0	0	0	0
L09_268	L09	107	0	0	0	0	0	0
L09_269	L09	107	0	0	0	0	0	0
L09_270	L09	107	0	1	1	0	0.0093457944	0.0093457944
L09_271	L09	107	1	0	1	0.0093457944	0	0.0093457944
L09_272	L09	107	1	0	1	0.0093457944	0	0.0093457944
L09_273	L09	107	2	0	2	0.0186915888	0	0.0186915888
L09_274	L09	107	1	0	1	0.0093457944	0	0.0093457944
L09_275	L09	107	0	0	0	0	0	0
L09_276	L09	107	0	0	0	0	0	0
L09_277	L09	107	0	0	0	0	0	0
L09_278	L09	107	0	0	0	0	0	0
L09_279	L09	107	1	0	1	0.0093457944	0	0.0093457944
L09_280	L09	107	1	0	1	0.0093457944	0	0.0093457944
L09_281	L09	107	0	0	0	0	0	0
L09_282	L09	107	3	0	3	0.0280373832	0	0.0280373832
L09_283	L09	107	0	0	0	0	0	0
L09_284	L09	107	17	0	17	0.1588785047	0	0.1588785047
L09_285	L09	107	0	0	0	0	0	0
L09_286	L09	107	2	0	2	0.0186915888	0	0.0186915888
L09_287	L09	107	0	0	0	0	0	0
L09_288	L09	107	1	0	1	0.0093457944	0	0.0093457944
L11_001	L11	77	1	0	1	0.012987013	0	0.012987013
L11_002	L11	77	0	0	0	0	0	0
L11_003	L11	77	0	0	0	0	0	0
L11_004	L11	77	1	0	1	0.012987013	0	0.012987013
L11_005	L11	77	0	0	0	0	0	0
L11_006	L11	77	1	0	1	0.012987013	0	0.012987013
L11_007	L11	77	1	0	1	0.012987013	0	0.012987013
L11_008	L11	77	1	0	1	0.012987013	0	0.012987013
L11_009	L11	77	0	0	0	0	0	0
L11_010	L11	77	0	0	0	0	0	0
L11_011	L11	77	1	0	1	0.012987013	0	0.012987013
L11_012	L11	77	0	0	0	0	0	0
L11_013	L11	77	1	0	1	0.012987013	0	0.012987013
L11_014	L11	77	0	0	0	0	0	0
L11_015	L11	77	2	0	2	0.025974026	0	0.025974026
L11_016	L11	77	1	0	1	0.012987013	0	0.012987013
L11_017	L11	77	1	0	1	0.012987013	0	0.012987013
L11_018	L11	77	0	0	0	0	0	0
L11_019	L11	77	0	0	0	0	0	0
L11_020	L11	77	1	0	1	0.012987013	0	0.012987013
L11_021	L11	77	1	0	1	0.012987013	0	0.012987013
L11_022	L11	77	0	0	0	0	0	0
L11_023	L11	77	0	0	0	0	0	0
L11_024	L11	77	1	0	1	0.012987013	0	0.012987013
L11_025	L11	77	1	0	1	0.012987013	0	0.012987013
L11_026	L11	77	2	0	2	0.025974026	0	0.025974026
L11_027	L11	77	0	0	0	0	0	0
L11_028	L11	77	1	0	1	0.012987013	0	0.012987013
L11_029	L11	77	0	0	0	0	0	0
L11_030	L11	77	0	0	0	0	0	0
L11_031	L11	77	0	0	0	0	0	0
L11_032	L11	77	0	0	0	0	0	0
L11_033	L11	77	1	0	1	0.012987013	0	0.012987013
L11_034	L11	77	1	0	1	0.012987013	0	0.012987013
L11_035	L11	77	2	0	2	0.025974026	0	0.025974026
L11_036	L11	77	0	0	0	0	0	0
L11_037	L11	77	0	0	0	0	0	0
L11_038	L11	77	2	0	2	0.025974026	0	0.025974026
L11_039	L11	77	2	0	2	0.025974026	0	0.025974026
L11_040	L11	77	0	0	0	0	0	0
L11_041	L11	77	1	0	1	0.012987013	0	0.012987013
L11_042	L11	77	3	0	3	0.038961039	0	0.038961039
L11_043	L11	77	1	0	1	0.012987013	0	0.012987013
L11_044	L11	77	2	0	2	0.025974026	0	0.025974026
L11_045	L11	77	1	0	1	0.012987013	0	0.012987013
L11_046	L11	77	1	0	1	0.012987013	0	0.012987013
L11_047	L11	77	2	0	2	0.025974026	0	0.025974026
L11_048	L11	77	3	0	3	0.038961039	0	0.038961039
L11_049	L11	77	0	0	0	0	0	0
L11_050	L11	77	1	0	1	0.012987013	0	0.012987013
L11_051	L11	77	5	0	5	0.0649350649	0	0.0649350649
L11_052	L11	77	0	0	0	0	0	0
L11_053	L11	77	0	0	0	0	0	0
L11_054	L11	77	3	0	3	0.038961039	0	0.038961039
L11_055	L11	77	1	0	1	0.012987013	0	0.012987013
L11_056	L11	77	3	0	3	0.038961039	0	0.038961039
L11_057	L11	77	2	0	2	0.025974026	0	0.025974026
L11_058	L11	77	0	0	0	0	0	0
L11_059	L11	77	8	0	8	0.1038961039	0	0.1038961039
L11_060	L11	77	5	0	5	0.0649350649	0	0.0649350649
L11_061	L11	77	1	0	1	0.012987013	0	0.012987013
L11_062	L11	77	1	0	1	0.012987013	0	0.012987013
L11_063	L11	77	2	0	2	0.025974026	0	0.025974026
L11_064	L11	77	1	0	1	0.012987013	0	0.012987013
L11_065	L11	77	1	0	1	0.012987013	0	0.012987013
L11_066	L11	77	1	0	1	0.012987013	0	0.012987013
L11_067	L11	77	1	0	1	0.012987013	0	0.012987013
L11_068	L11	77	0	0	0	0	0	0
L11_069	L11	77	3	0	3	0.038961039	0	0.038961039
L11_070	L11	77	2	0	2	0.025974026	0	0.025974026
L11_071	L11	77	2	0	2	0.025974026	0	0.025974026
L11_072	L11	77	0	0	0	0	0	0
L11_073	L11	77	2	0	2	0.025974026	0	0.025974026
L11_074	L11	77	1	0	1	0.012987013	0	0.012987013
L11_075	L11	77	0	0	0	0	0	0
L11_076	L11	77	2	0	2	0.025974026	0	0.025974026
L11_077	L11	77	0	0	0	0	0	0
L11_078	L11	77	0	0	0	0	0	0
L11_079	L11	77	0	0	0	0	0	0
L11_080	L11	77	1	0	1	0.012987013	0	0.012987013
L11_081	L11	77	4	0	4	0.0519480519	0	0.0519480519
L11_082	L11	77	1	0	1	0.012987013	0	0.012987013
L11_083	L11	77	0	0	0	0	0	0
L11_084	L11	77	1	0	1	0.012987013	0	0.012987013
L11_085	L11	77	8	0	8	0.1038961039	0	0.1038961039
L11_086	L11	77	0	0	0	0	0	0
L11_087	L11	77	1	0	1	0.012987013	0	0.012987013
L11_088	L11	77	1	0	1	0.012987013	0	0.012987013
L11_089	L11	77	7	0	7	0.0909090909	0	0.0909090909
L11_090	L11	77	0	0	0	0	0	0
L11_091	L11	77	0	0	0	0	0	0
L11_092	L11	77	3	0	3	0.038961039	0	0.038961039
L11_093	L11	77	0	0	0	0	0	0
L11_094	L11	77	1	0	1	0.012987013	0	0.012987013
L11_095	L11	77	1	0	1	0.012987013	0	0.012987013
L11_096	L11	77	0	0	0	0	0	0
L11_100	L11	77	0	0	0	0	0	0
L11_101	L11	77	1	0	1	0.012987013	0	0.012987013
L11_102	L11	77	2	0	2	0.025974026	0	0.025974026
L11_103	L11	77	1	0	1	0.012987013	0	0.012987013
L11_104	L11	77	0	0	0	0	0	0
L11_105	L11	77	0	0	0	0	0	0
L11_106	L11	77	1	0	1	0.012987013	0	0.012987013
L11_107	L11	77	2	0	2	0.025974026	0	0.025974026
L11_108	L11	77	1	0	1	0.012987013	0	0.012987013
L11_109	L11	77	1	0	1	0.012987013	0	0.012987013
L11_110	L11	77	0	0	0	0	0	0
L11_111	L11	77	2	0	2	0.025974026	0	0.025974026
L11_112	L11	77	0	0	0	0	0	0
L11_113	L11	77	1	0	1	0.012987013	0	0.012987013
L11_114	L11	77	2	0	2	0.025974026	0	0.025974026
L11_115	L11	77	0	0	0	0	0	0
L11_116	L11	77	1	0	1	0.012987013	0	0.012987013
L11_117	L11	77	0	0	0	0	0	0
L11_118	L11	77	0	0	0	0	0	0
L11_119	L11	77	0	0	0	0	0	0
L11_120	L11	77	1	0	1	0.012987013	0	0.012987013
L11_121	L11	77	0	0	0	0	0	0
L11_122	L11	77	0	0	0	0	0	0
L11_123	L11	77	1	0	1	0.012987013	0	0.012987013
L11_124	L11	77	0	0	0	0	0	0
L11_125	L11	77	1	0	1	0.012987013	0	0.012987013
L11_126	L11	77	0	0	0	0	0	0
L11_127	L11	77	1	0	1	0.012987013	0	0.012987013
L11_128	L11	77	0	0	0	0	0	0
L11_097	L11	77	0	0	0	0	0	0
L11_098	L11	77	2	0	2	0.025974026	0	0.025974026
L11_099	L11	77	0	0	0	0	0	0
L11_129	L11	77	2	0	2	0.025974026	0	0.025974026
L11_130	L11	77	1	0	1	0.012987013	0	0.012987013
L11_131	L11	77	2	0	2	0.025974026	0	0.025974026
L11_132	L11	77	2	0	2	0.025974026	0	0.025974026
L11_133	L11	77	1	0	1	0.012987013	0	0.012987013
L11_134	L11	77	0	0	0	0	0	0
L11_135	L11	77	0	0	0	0	0	0
L11_136	L11	77	0	0	0	0	0	0
L11_137	L11	77	0	0	0	0	0	0
L11_138	L11	77	0	0	0	0	0	0
L11_139	L11	77	2	0	2	0.025974026	0	0.025974026
L11_140	L11	77	1	0	1	0.012987013	0	0.012987013
L11_141	L11	77	0	0	0	0	0	0
L11_142	L11	77	0	0	0	0	0	0
L11_143	L11	77	2	0	2	0.025974026	0	0.025974026
L11_144	L11	77	0	0	0	0	0	0
L11_145	L11	77	1	0	1	0.012987013	0	0.012987013
L11_146	L11	77	2	0	2	0.025974026	0	0.025974026
L11_147	L11	77	2	0	2	0.025974026	0	0.025974026
L11_148	L11	77	1	0	1	0.012987013	0	0.012987013
L11_149	L11	77	0	0	0	0	0	0
L11_150	L11	77	2	0	2	0.025974026	0	0.025974026
L11_151	L11	77	1	0	1	0.012987013	0	0.012987013
L11_152	L11	77	1	0	1	0.012987013	0	0.012987013
L11_153	L11	77	1	0	1	0.012987013	0	0.012987013
L11_154	L11	77	1	0	1	0.012987013	0	0.012987013
L11_155	L11	77	1	0	1	0.012987013	0	0.012987013
L11_156	L11	77	0	0	0	0	0	0
L11_157	L11	77	2	0	2	0.025974026	0	0.025974026
L11_158	L11	77	1	0	1	0.012987013	0	0.012987013
L11_159	L11	77	3	0	3	0.038961039	0	0.038961039
L11_160	L11	77	0	0	0	0	0	0
L11_161	L11	77	1	0	1	0.012987013	0	0.012987013
L11_162	L11	77	0	0	0	0	0	0
L11_163	L11	77	1	0	1	0.012987013	0	0.012987013
L11_164	L11	77	1	0	1	0.012987013	0	0.012987013
L11_165	L11	77	2	0	2	0.025974026	0	0.025974026
L11_166	L11	77	2	0	2	0.025974026	0	0.025974026
L11_167	L11	77	2	0	2	0.025974026	0	0.025974026
L11_169	L11	77	1	0	1	0.012987013	0	0.012987013
L11_170	L11	77	0	0	0	0	0	0
L11_171	L11	77	1	0	1	0.012987013	0	0.012987013
L11_172	L11	77	0	0	0	0	0	0
L11_173	L11	77	0	0	0	0	0	0
L11_174	L11	77	0	0	0	0	0	0
L11_175	L11	77	1	0	1	0.012987013	0	0.012987013
L11_176	L11	77	0	0	0	0	0	0
L11_177	L11	77	0	0	0	0	0	0
L11_178	L11	77	4	0	4	0.0519480519	0	0.0519480519
L11_179	L11	77	3	0	3	0.038961039	0	0.038961039
L11_180	L11	77	0	0	0	0	0	0
L11_181	L11	77	0	0	0	0	0	0
L11_182	L11	77	1	0	1	0.012987013	0	0.012987013
L11_183	L11	77	4	0	4	0.0519480519	0	0.0519480519
L11_184	L11	77	3	0	3	0.038961039	0	0.038961039
L11_185	L11	77	0	0	0	0	0	0
L11_186	L11	77	2	0	2	0.025974026	0	0.025974026
L11_187	L11	77	1	0	1	0.012987013	0	0.012987013
L11_188	L11	77	0	0	0	0	0	0
L11_189	L11	77	0	0	0	0	0	0
L11_190	L11	77	0	0	0	0	0	0
L11_191	L11	77	3	0	3	0.038961039	0	0.038961039
L11_192	L11	77	0	0	0	0	0	0
L11_193	L11	77	2	0	2	0.025974026	0	0.025974026
L11_194	L11	77	1	0	1	0.012987013	0	0.012987013
L11_195	L11	77	2	0	2	0.025974026	0	0.025974026
L11_196	L11	77	2	0	2	0.025974026	0	0.025974026
L11_197	L11	77	0	0	0	0	0	0
L11_198	L11	77	1	0	1	0.012987013	0	0.012987013
L11_199	L11	77	0	0	0	0	0	0
L11_200	L11	77	0	0	0	0	0	0
L11_201	L11	77	0	0	0	0	0	0
L11_202	L11	77	0	0	0	0	0	0
L11_203	L11	77	0	0	0	0	0	0
L11_204	L11	77	0	0	0	0	0	0
L11_205	L11	77	1	0	1	0.012987013	0	0.012987013
L11_206	L11	77	0	0	0	0	0	0
L11_207	L11	77	0	0	0	0	0	0
L11_208	L11	77	1	0	1	0.012987013	0	0.012987013
L11_209	L11	77	0	0	0	0	0	0
L11_210	L11	77	1	0	1	0.012987013	0	0.012987013
L11_211	L11	77	1	0	1	0.012987013	0	0.012987013
L11_212	L11	77	0	0	0	0	0	0
L11_213	L11	77	0	0	0	0	0	0
L11_214	L11	77	0	0	0	0	0	0
L11_215	L11	77	1	0	1	0.012987013	0	0.012987013
L11_216	L11	77	1	0	1	0.012987013	0	0.012987013
L11_217	L11	77	0	0	0	0	0	0
L11_218	L11	77	0	0	0	0	0	0
L11_219	L11	77	0	0	0	0	0	0
L11_220	L11	77	0	0	0	0	0	0
L11_221	L11	77	1	0	1	0.012987013	0	0.012987013
L11_222	L11	77	1	0	1	0.012987013	0	0.012987013
L11_223	L11	77	0	0	0	0	0	0
L11_224	L11	77	0	0	0	0	0	0
L11_225	L11	77	0	0	0	0	0	0
L11_226	L11	77	0	0	0	0	0	0
L11_227	L11	77	0	0	0	0	0	0
L11_228	L11	77	2	0	2	0.025974026	0	0.025974026
L11_229	L11	77	1	0	1	0.012987013	0	0.012987013
L11_230	L11	77	1	0	1	0.012987013	0	0.012987013
L11_231	L11	77	2	0	2	0.025974026	0	0.025974026
L11_232	L11	77	1	0	1	0.012987013	0	0.012987013
L11_233	L11	77	1	0	1	0.012987013	0	0.012987013
L11_234	L11	77	2	0	2	0.025974026	0	0.025974026
L11_235	L11	77	0	0	0	0	0	0
L11_236	L11	77	0	0	0	0	0	0
L11_237	L11	77	0	0	0	0	0	0
L11_238	L11	77	1	0	1	0.012987013	0	0.012987013
L11_239	L11	77	0	0	0	0	0	0
L11_240	L11	77	1	0	1	0.012987013	0	0.012987013
L11_241	L11	77	0	0	0	0	0	0
L11_242	L11	77	1	0	1	0.012987013	0	0.012987013
L11_243	L11	77	1	0	1	0.012987013	0	0.012987013
L11_244	L11	77	1	0	1	0.012987013	0	0.012987013
L11_245	L11	77	0	0	0	0	0	0
L11_246	L11	77	0	0	0	0	0	0
L11_247	L11	77	1	0	1	0.012987013	0	0.012987013
L11_248	L11	77	2	0	2	0.025974026	0	0.025974026
L11_249	L11	77	1	0	1	0.012987013	0	0.012987013
L11_250	L11	77	2	0	2	0.025974026	0	0.025974026
L11_251	L11	77	1	0	1	0.012987013	0	0.012987013
L11_253	L11	77	0	0	0	0	0	0
L11_254	L11	77	0	0	0	0	0	0
L11_255	L11	77	1	0	1	0.012987013	0	0.012987013
L11_256	L11	77	0	0	0	0	0	0
L11_259	L11	77	0	0	0	0	0	0
L11_262	L11	77	1	0	1	0.012987013	0	0.012987013
L11_263	L11	77	0	0	0	0	0	0
L11_265	L11	77	0	0	0	0	0	0
L11_266	L11	77	1	0	1	0.012987013	0	0.012987013
L11_267	L11	77	1	0	1	0.012987013	0	0.012987013
L11_268	L11	77	2	0	2	0.025974026	0	0.025974026
L11_269	L11	77	0	0	0	0	0	0
L11_271	L11	77	2	0	2	0.025974026	0	0.025974026
L11_273	L11	77	1	0	1	0.012987013	0	0.012987013
L11_274	L11	77	0	0	0	0	0	0
L11_275	L11	77	1	0	1	0.012987013	0	0.012987013
L11_276	L11	77	3	0	3	0.038961039	0	0.038961039
L11_278	L11	77	0	0	0	0	0	0
L11_279	L11	77	2	0	2	0.025974026	0	0.025974026
L11_281	L11	77	3	0	3	0.038961039	0	0.038961039
L11_282	L11	77	1	0	1	0.012987013	0	0.012987013
L11_284	L11	77	1	0	1	0.012987013	0	0.012987013
L11_287	L11	77	2	0	2	0.025974026	0	0.025974026
L11_288	L11	77	0	0	0	0	0	0
L14_001	L14	65	1	1	2	0.0153846154	0.0153846154	0.0307692308
L14_002	L14	65	1	1	2	0.0153846154	0.0153846154	0.0307692308
L14_003	L14	65	0	1	1	0	0.0153846154	0.0153846154
L14_004	L14	65	0	1	1	0	0.0153846154	0.0153846154
L14_005	L14	65	0	1	1	0	0.0153846154	0.0153846154
L14_006	L14	65	2	1	3	0.0307692308	0.0153846154	0.0461538462
L14_007	L14	65	0	1	1	0	0.0153846154	0.0153846154
L14_008	L14	65	8	1	9	0.1230769231	0.0153846154	0.1384615385
L14_009	L14	65	0	1	1	0	0.0153846154	0.0153846154
L14_010	L14	65	0	0	0	0	0	0
L14_011	L14	65	1	0	1	0.0153846154	0	0.0153846154
L14_012	L14	65	2	0	2	0.0307692308	0	0.0307692308
L14_013	L14	65	0	0	0	0	0	0
L14_014	L14	65	1	1	2	0.0153846154	0.0153846154	0.0307692308
L14_015	L14	65	0	1	1	0	0.0153846154	0.0153846154
L14_016	L14	65	15	0	15	0.2307692308	0	0.2307692308
L14_017	L14	65	1	1	2	0.0153846154	0.0153846154	0.0307692308
L14_018	L14	65	20	18	38	0.3076923077	0.2769230769	0.5846153846
L14_019	L14	65	0	1	1	0	0.0153846154	0.0153846154
L14_020	L14	65	0	1	1	0	0.0153846154	0.0153846154
L14_021	L14	65	2	0	2	0.0307692308	0	0.0307692308
L14_022	L14	65	0	1	1	0	0.0153846154	0.0153846154
L14_023	L14	65	1	0	1	0.0153846154	0	0.0153846154
L14_024	L14	65	0	0	0	0	0	0
L14_025	L14	65	0	1	1	0	0.0153846154	0.0153846154
L14_026	L14	65	0	1	1	0	0.0153846154	0.0153846154
L14_027	L14	65	1	1	2	0.0153846154	0.0153846154	0.0307692308
L14_028	L14	65	1	1	2	0.0153846154	0.0153846154	0.0307692308
L14_029	L14	65	4	1	5	0.0615384615	0.0153846154	0.0769230769
L14_030	L14	65	0	1	1	0	0.0153846154	0.0153846154
L14_031	L14	65	0	1	1	0	0.0153846154	0.0153846154
L14_032	L14	65	0	1	1	0	0.0153846154	0.0153846154
L14_033	L14	65	25	16	41	0.3846153846	0.2461538462	0.6307692308
L14_034	L14	65	17	2	19	0.2615384615	0.0307692308	0.2923076923
L14_035	L14	65	12	26	38	0.1846153846	0.4	0.5846153846
L14_036	L14	65	16	9	25	0.2461538462	0.1384615385	0.3846153846
L14_037	L14	65	5	1	6	0.0769230769	0.0153846154	0.0923076923
L14_038	L14	65	9	15	24	0.1384615385	0.2307692308	0.3692307692
L14_039	L14	65	20	17	37	0.3076923077	0.2615384615	0.5692307692
L14_040	L14	65	11	11	22	0.1692307692	0.1692307692	0.3384615385
L14_041	L14	65	28	5	33	0.4307692308	0.0769230769	0.5076923077
L14_042	L14	65	3	0	3	0.0461538462	0	0.0461538462
L14_043	L14	65	0	0	0	0	0	0
L14_044	L14	65	0	0	0	0	0	0
L14_045	L14	65	0	0	0	0	0	0
L14_046	L14	65	1	0	1	0.0153846154	0	0.0153846154
L14_047	L14	65	2	0	2	0.0307692308	0	0.0307692308
L14_048	L14	65	1	0	1	0.0153846154	0	0.0153846154
L14_049	L14	65	2	0	2	0.0307692308	0	0.0307692308
L14_050	L14	65	1	0	1	0.0153846154	0	0.0153846154
L14_051	L14	65	4	0	4	0.0615384615	0	0.0615384615
L14_052	L14	65	2	0	2	0.0307692308	0	0.0307692308
L14_053	L14	65	1	0	1	0.0153846154	0	0.0153846154
L14_054	L14	65	3	0	3	0.0461538462	0	0.0461538462
L14_055	L14	65	3	0	3	0.0461538462	0	0.0461538462
L14_056	L14	65	2	0	2	0.0307692308	0	0.0307692308
L14_057	L14	65	1	0	1	0.0153846154	0	0.0153846154
L14_058	L14	65	4	1	5	0.0615384615	0.0153846154	0.0769230769
L14_059	L14	65	0	1	1	0	0.0153846154	0.0153846154
L14_060	L14	65	4	0	4	0.0615384615	0	0.0615384615
L14_061	L14	65	5	1	6	0.0769230769	0.0153846154	0.0923076923
L14_062	L14	65	4	0	4	0.0615384615	0	0.0615384615
L14_063	L14	65	2	0	2	0.0307692308	0	0.0307692308
L14_064	L14	65	2	0	2	0.0307692308	0	0.0307692308
L14_065	L14	65	2	0	2	0.0307692308	0	0.0307692308
L14_066	L14	65	2	0	2	0.0307692308	0	0.0307692308
L14_067	L14	65	2	1	3	0.0307692308	0.0153846154	0.0461538462
L14_068	L14	65	3	1	4	0.0461538462	0.0153846154	0.0615384615
L14_069	L14	65	4	1	5	0.0615384615	0.0153846154	0.0769230769
L14_070	L14	65	3	0	3	0.0461538462	0	0.0461538462
L14_071	L14	65	1	0	1	0.0153846154	0	0.0153846154
L14_072	L14	65	1	0	1	0.0153846154	0	0.0153846154
L14_073	L14	65	5	1	6	0.0769230769	0.0153846154	0.0923076923
L14_074	L14	65	1	1	2	0.0153846154	0.0153846154	0.0307692308
L14_075	L14	65	1	0	1	0.0153846154	0	0.0153846154
L14_076	L14	65	0	1	1	0	0.0153846154	0.0153846154
L14_077	L14	65	0	1	1	0	0.0153846154	0.0153846154
L14_078	L14	65	1	0	1	0.0153846154	0	0.0153846154
L14_079	L14	65	1	1	2	0.0153846154	0.0153846154	0.0307692308
L14_080	L14	65	0	0	0	0	0	0
L14_081	L14	65	6	0	6	0.0923076923	0	0.0923076923
L14_082	L14	65	11	0	11	0.1692307692	0	0.1692307692
L14_083	L14	65	10	2	12	0.1538461538	0.0307692308	0.1846153846
L14_084	L14	65	0	0	0	0	0	0
L14_085	L14	65	4	1	5	0.0615384615	0.0153846154	0.0769230769
L14_086	L14	65	0	0	0	0	0	0
L14_087	L14	65	1	0	1	0.0153846154	0	0.0153846154
L14_088	L14	65	0	0	0	0	0	0
L14_089	L14	65	30	4	34	0.4615384615	0.0615384615	0.5230769231
L14_090	L14	65	21	2	23	0.3230769231	0.0307692308	0.3538461538
L14_091	L14	65	0	0	0	0	0	0
L14_092	L14	65	2	1	3	0.0307692308	0.0153846154	0.0461538462
L14_094	L14	65	0	0	0	0	0	0
L14_095	L14	65	0	0	0	0	0	0
L14_096	L14	65	0	0	0	0	0	0
L14_097	L14	65	0	0	0	0	0	0
L14_098	L14	65	1	0	1	0.0153846154	0	0.0153846154
L14_099	L14	65	1	0	1	0.0153846154	0	0.0153846154
L14_100	L14	65	0	0	0	0	0	0
L14_101	L14	65	12	45	57	0.1846153846	0.6923076923	0.8769230769
L14_102	L14	65	0	0	0	0	0	0
L14_103	L14	65	3	0	3	0.0461538462	0	0.0461538462
L14_104	L14	65	0	0	0	0	0	0
L14_105	L14	65	0	0	0	0	0	0
L14_106	L14	65	0	0	0	0	0	0
L14_107	L14	65	2	0	2	0.0307692308	0	0.0307692308
L14_108	L14	65	0	0	0	0	0	0
L14_109	L14	65	2	0	2	0.0307692308	0	0.0307692308
L14_110	L14	65	0	0	0	0	0	0
L14_111	L14	65	13	46	59	0.2	0.7076923077	0.9076923077
L14_112	L14	65	0	0	0	0	0	0
L14_113	L14	65	1	0	1	0.0153846154	0	0.0153846154
L14_114	L14	65	0	0	0	0	0	0
L14_115	L14	65	1	0	1	0.0153846154	0	0.0153846154
L14_116	L14	65	0	0	0	0	0	0
L14_117	L14	65	4	0	4	0.0615384615	0	0.0615384615
L14_118	L14	65	0	0	0	0	0	0
L14_119	L14	65	6	2	8	0.0923076923	0.0307692308	0.1230769231
L14_120	L14	65	3	0	3	0.0461538462	0	0.0461538462
L14_121	L14	65	9	0	9	0.1384615385	0	0.1384615385
L14_122	L14	65	2	1	3	0.0307692308	0.0153846154	0.0461538462
L14_123	L14	65	0	0	0	0	0	0
L14_124	L14	65	0	0	0	0	0	0
L14_125	L14	65	4	0	4	0.0615384615	0	0.0615384615
L14_126	L14	65	1	0	1	0.0153846154	0	0.0153846154
L14_127	L14	65	1	0	1	0.0153846154	0	0.0153846154
L14_128	L14	65	0	0	0	0	0	0
L14_129	L14	65	21	2	23	0.3230769231	0.0307692308	0.3538461538
L14_130	L14	65	1	0	1	0.0153846154	0	0.0153846154
L14_131	L14	65	0	0	0	0	0	0
L14_132	L14	65	0	0	0	0	0	0
L14_133	L14	65	0	0	0	0	0	0
L14_134	L14	65	1	0	1	0.0153846154	0	0.0153846154
L14_135	L14	65	2	0	2	0.0307692308	0	0.0307692308
L14_136	L14	65	1	0	1	0.0153846154	0	0.0153846154
L14_137	L14	65	3	0	3	0.0461538462	0	0.0461538462
L14_138	L14	65	2	0	2	0.0307692308	0	0.0307692308
L14_139	L14	65	2	0	2	0.0307692308	0	0.0307692308
L14_140	L14	65	1	0	1	0.0153846154	0	0.0153846154
L14_141	L14	65	0	0	0	0	0	0
L14_142	L14	65	14	0	14	0.2153846154	0	0.2153846154
L14_143	L14	65	4	0	4	0.0615384615	0	0.0615384615
L14_144	L14	65	0	0	0	0	0	0
L14_145	L14	65	0	1	1	0	0.0153846154	0.0153846154
L14_146	L14	65	21	7	28	0.3230769231	0.1076923077	0.4307692308
L14_147	L14	65	0	0	0	0	0	0
L14_148	L14	65	64	0	64	0.9846153846	0	0.9846153846
L14_149	L14	65	0	0	0	0	0	0
L14_150	L14	65	1	1	2	0.0153846154	0.0153846154	0.0307692308
L14_151	L14	65	12	0	12	0.1846153846	0	0.1846153846
L14_152	L14	65	0	0	0	0	0	0
L14_153	L14	65	17	1	18	0.2615384615	0.0153846154	0.2769230769
L14_154	L14	65	0	1	1	0	0.0153846154	0.0153846154
L14_155	L14	65	5	0	5	0.0769230769	0	0.0769230769
L14_156	L14	65	20	4	24	0.3076923077	0.0615384615	0.3692307692
L14_157	L14	65	0	0	0	0	0	0
L14_158	L14	65	0	0	0	0	0	0
L14_159	L14	65	0	0	0	0	0	0
L14_160	L14	65	0	0	0	0	0	0
L14_161	L14	65	10	0	10	0.1538461538	0	0.1538461538
L14_162	L14	65	2	0	2	0.0307692308	0	0.0307692308
L14_163	L14	65	1	0	1	0.0153846154	0	0.0153846154
L14_164	L14	65	22	10	32	0.3384615385	0.1538461538	0.4923076923
L14_165	L14	65	0	0	0	0	0	0
L14_166	L14	65	0	1	1	0	0.0153846154	0.0153846154
L14_167	L14	65	0	0	0	0	0	0
L14_168	L14	65	0	1	1	0	0.0153846154	0.0153846154
L14_169	L14	65	0	0	0	0	0	0
L14_170	L14	65	0	0	0	0	0	0
L14_171	L14	65	0	1	1	0	0.0153846154	0.0153846154
L14_172	L14	65	2	0	2	0.0307692308	0	0.0307692308
L14_173	L14	65	1	1	2	0.0153846154	0.0153846154	0.0307692308
L14_174	L14	65	0	0	0	0	0	0
L14_175	L14	65	3	0	3	0.0461538462	0	0.0461538462
L14_176	L14	65	0	1	1	0	0.0153846154	0.0153846154
L14_177	L14	65	0	0	0	0	0	0
L14_178	L14	65	0	1	1	0	0.0153846154	0.0153846154
L14_179	L14	65	22	9	31	0.3384615385	0.1384615385	0.4769230769
L14_180	L14	65	0	0	0	0	0	0
L14_181	L14	65	24	5	29	0.3692307692	0.0769230769	0.4461538462
L14_182	L14	65	0	1	1	0	0.0153846154	0.0153846154
L14_183	L14	65	4	1	5	0.0615384615	0.0153846154	0.0769230769
L14_184	L14	65	1	1	2	0.0153846154	0.0153846154	0.0307692308
L14_185	L14	65	0	0	0	0	0	0
L14_186	L14	65	1	0	1	0.0153846154	0	0.0153846154
L14_187	L14	65	0	0	0	0	0	0
L14_188	L14	65	2	0	2	0.0307692308	0	0.0307692308
L14_189	L14	65	0	1	1	0	0.0153846154	0.0153846154
L14_190	L14	65	1	0	1	0.0153846154	0	0.0153846154
L14_191	L14	65	0	0	0	0	0	0
L14_192	L14	65	0	0	0	0	0	0
L14_193	L14	65	19	12	31	0.2923076923	0.1846153846	0.4769230769
L14_194	L14	65	11	0	11	0.1692307692	0	0.1692307692
L14_195	L14	65	4	0	4	0.0615384615	0	0.0615384615
L14_196	L14	65	0	1	1	0	0.0153846154	0.0153846154
L14_197	L14	65	0	1	1	0	0.0153846154	0.0153846154
L14_198	L14	65	0	0	0	0	0	0
L14_199	L14	65	0	0	0	0	0	0
L14_200	L14	65	0	0	0	0	0	0
L14_201	L14	65	0	0	0	0	0	0
L14_202	L14	65	0	1	1	0	0.0153846154	0.0153846154
L14_203	L14	65	27	5	32	0.4153846154	0.0769230769	0.4923076923
L14_204	L14	65	0	1	1	0	0.0153846154	0.0153846154
L14_205	L14	65	1	0	1	0.0153846154	0	0.0153846154
L14_206	L14	65	0	1	1	0	0.0153846154	0.0153846154
L14_207	L14	65	1	0	1	0.0153846154	0	0.0153846154
L14_208	L14	65	0	0	0	0	0	0
L14_209	L14	65	3	11	14	0.0461538462	0.1692307692	0.2153846154
L14_210	L14	65	1	1	2	0.0153846154	0.0153846154	0.0307692308
L14_211	L14	65	25	0	25	0.3846153846	0	0.3846153846
L14_212	L14	65	6	29	35	0.0923076923	0.4461538462	0.5384615385
L14_213	L14	65	0	0	0	0	0	0
L14_214	L14	65	0	1	1	0	0.0153846154	0.0153846154
L14_215	L14	65	5	10	15	0.0769230769	0.1538461538	0.2307692308
L14_216	L14	65	1	1	2	0.0153846154	0.0153846154	0.0307692308
L14_217	L14	65	0	0	0	0	0	0
L14_218	L14	65	0	1	1	0	0.0153846154	0.0153846154
L14_219	L14	65	14	0	14	0.2153846154	0	0.2153846154
L14_220	L14	65	1	0	1	0.0153846154	0	0.0153846154
L14_221	L14	65	0	0	0	0	0	0
L14_222	L14	65	0	0	0	0	0	0
L14_223	L14	65	2	0	2	0.0307692308	0	0.0307692308
L14_224	L14	65	5	0	5	0.0769230769	0	0.0769230769
L14_225	L14	65	1	0	1	0.0153846154	0	0.0153846154
L14_226	L14	65	2	0	2	0.0307692308	0	0.0307692308
L14_227	L14	65	5	1	6	0.0769230769	0.0153846154	0.0923076923
L14_228	L14	65	0	1	1	0	0.0153846154	0.0153846154
L14_229	L14	65	0	0	0	0	0	0
L14_230	L14	65	0	0	0	0	0	0
L14_231	L14	65	24	11	35	0.3692307692	0.1692307692	0.5384615385
L14_232	L14	65	28	3	31	0.4307692308	0.0461538462	0.4769230769
L14_233	L14	65	1	0	1	0.0153846154	0	0.0153846154
L14_234	L14	65	1	0	1	0.0153846154	0	0.0153846154
L14_235	L14	65	0	0	0	0	0	0
L14_236	L14	65	0	0	0	0	0	0
L14_238	L14	65	1	1	2	0.0153846154	0.0153846154	0.0307692308
L14_239	L14	65	4	1	5	0.0615384615	0.0153846154	0.0769230769
L14_240	L14	65	12	0	12	0.1846153846	0	0.1846153846
L14_241	L14	65	1	0	1	0.0153846154	0	0.0153846154
L14_242	L14	65	1	0	1	0.0153846154	0	0.0153846154
L14_243	L14	65	2	0	2	0.0307692308	0	0.0307692308
L14_244	L14	65	22	32	54	0.3384615385	0.4923076923	0.8307692308
L14_245	L14	65	22	11	33	0.3384615385	0.1692307692	0.5076923077
L14_246	L14	65	21	14	35	0.3230769231	0.2153846154	0.5384615385
L14_247	L14	65	4	2	6	0.0615384615	0.0307692308	0.0923076923
L14_248	L14	65	1	1	2	0.0153846154	0.0153846154	0.0307692308
L14_249	L14	65	2	0	2	0.0307692308	0	0.0307692308
L14_250	L14	65	3	0	3	0.0461538462	0	0.0461538462
L14_251	L14	65	1	1	2	0.0153846154	0.0153846154	0.0307692308
L14_252	L14	65	7	0	7	0.1076923077	0	0.1076923077
L14_253	L14	65	3	1	4	0.0461538462	0.0153846154	0.0615384615
L14_254	L14	65	21	20	41	0.3230769231	0.3076923077	0.6307692308
L14_255	L14	65	3	0	3	0.0461538462	0	0.0461538462
L14_256	L14	65	4	0	4	0.0615384615	0	0.0615384615
L14_257	L14	65	1	1	2	0.0153846154	0.0153846154	0.0307692308
L14_258	L14	65	0	0	0	0	0	0
L14_259	L14	65	2	1	3	0.0307692308	0.0153846154	0.0461538462
L14_260	L14	65	0	1	1	0	0.0153846154	0.0153846154
L14_261	L14	65	2	0	2	0.0307692308	0	0.0307692308
L14_262	L14	65	18	4	22	0.2769230769	0.0615384615	0.3384615385
L14_263	L14	65	0	0	0	0	0	0
L14_264	L14	65	2	0	2	0.0307692308	0	0.0307692308
L14_265	L14	65	1	1	2	0.0153846154	0.0153846154	0.0307692308
L14_266	L14	65	0	1	1	0	0.0153846154	0.0153846154
L14_268	L14	65	1	0	1	0.0153846154	0	0.0153846154
L14_269	L14	65	1	0	1	0.0153846154	0	0.0153846154
L14_270	L14	65	5	0	5	0.0769230769	0	0.0769230769
L14_271	L14	65	3	1	4	0.0461538462	0.0153846154	0.0615384615
L14_272	L14	65	2	0	2	0.0307692308	0	0.0307692308
L14_273	L14	65	2	0	2	0.0307692308	0	0.0307692308
L14_274	L14	65	7	19	26	0.1076923077	0.2923076923	0.4
L14_275	L14	65	0	0	0	0	0	0
L14_276	L14	65	0	0	0	0	0	0
L14_277	L14	65	1	0	1	0.0153846154	0	0.0153846154
L14_278	L14	65	1	1	2	0.0153846154	0.0153846154	0.0307692308
L14_279	L14	65	0	1	1	0	0.0153846154	0.0153846154
L14_280	L14	65	2	1	3	0.0307692308	0.0153846154	0.0461538462
L14_281	L14	65	0	0	0	0	0	0
L14_282	L14	65	0	0	0	0	0	0
L14_283	L14	65	1	0	1	0.0153846154	0	0.0153846154
L14_284	L14	65	1	1	2	0.0153846154	0.0153846154	0.0307692308
L14_285	L14	65	7	16	23	0.1076923077	0.2461538462	0.3538461538
L14_286	L14	65	0	0	0	0	0	0
L14_287	L14	65	1	0	1	0.0153846154	0	0.0153846154
L14_288	L14	65	1	1	2	0.0153846154	0.0153846154	0.0307692308
